# Supplementary material for: Ultrafast fiber laser at 1570 nm based on organic material as saturable absorber
Source: Sci Rep. 2022 Aug 2;12:13288. doi: 10.1038/s41598-022-17724-9 (PMC9345930; doi:10.1038/s41598-022-17724-9)
Supplement: Supplementary file 1 — Supplementary Information 1. [file 41598_2022_17724_MOESM1_ESM.txt]

Alnair Autocorrelator: HAC-200
3/11/2020  5:44:34 PM
Tac =  0.76ps
Tfwhm =  0.49ps
Pulse Shape = Sech
Averaging = 256
Filter Resolution = 50fs
Data:
Delay(ps)  Intensity(a.u.)  Fitting(a.u.)
--------------------------------
-25.0000	-0.1261	0.0000
-24.9750	-0.0381	0.0000
-24.9500	-0.0112	0.0000
-24.9250	-0.0425	0.0000
-24.9000	-0.0577	0.0000
-24.8750	-0.0291	0.0000
-24.8500	-0.0014	0.0000
-24.8250	-0.0021	0.0000
-24.8000	-0.0065	0.0000
-24.7750	0.0015	0.0000
-24.7500	-0.0013	0.0000
-24.7250	-0.0266	0.0000
-24.7000	-0.0485	0.0000
-24.6750	-0.0462	0.0000
-24.6500	-0.0278	0.0000
-24.6250	-0.0002	0.0000
-24.6000	0.0397	0.0000
-24.5750	0.0738	0.0000
-24.5500	0.0688	0.0000
-24.5250	0.0287	0.0000
-24.5000	-0.0044	0.0000
-24.4750	-0.0126	0.0000
-24.4500	-0.0199	0.0000
-24.4250	-0.0367	0.0000
-24.4000	-0.0373	0.0000
-24.3750	-0.0120	0.0000
-24.3500	0.0061	0.0000
-24.3250	-0.0057	0.0000
-24.3000	-0.0262	0.0000
-24.2750	-0.0320	0.0000
-24.2500	-0.0342	0.0000
-24.2250	-0.0454	0.0000
-24.2000	-0.0514	0.0000
-24.1750	-0.0425	0.0000
-24.1500	-0.0340	0.0000
-24.1250	-0.0306	0.0000
-24.1000	-0.0103	0.0000
-24.0750	0.0275	0.0000
-24.0500	0.0398	0.0000
-24.0250	0.0022	0.0000
-24.0000	-0.0463	0.0000
-23.9750	-0.0611	0.0000
-23.9500	-0.0549	0.0000
-23.9250	-0.0614	0.0000
-23.9000	-0.0733	0.0000
-23.8750	-0.0678	0.0000
-23.8500	-0.0594	0.0000
-23.8250	-0.0711	0.0000
-23.8000	-0.0795	0.0000
-23.7750	-0.0491	0.0000
-23.7500	-0.0027	0.0000
-23.7250	0.0067	0.0000
-23.7000	-0.0187	0.0000
-23.6750	-0.0282	0.0000
-23.6500	-0.0097	0.0000
-23.6250	-0.0014	0.0000
-23.6000	-0.0157	0.0000
-23.5750	-0.0189	0.0000
-23.5500	-0.0011	0.0000
-23.5250	0.0027	0.0000
-23.5000	-0.0142	0.0000
-23.4750	-0.0041	0.0000
-23.4500	0.0519	0.0000
-23.4250	0.0928	0.0000
-23.4000	0.0610	0.0000
-23.3750	-0.0072	0.0000
-23.3500	-0.0324	0.0000
-23.3250	-0.0029	0.0000
-23.3000	0.0224	0.0000
-23.2750	0.0034	0.0000
-23.2500	-0.0417	0.0000
-23.2250	-0.0801	0.0000
-23.2000	-0.0998	0.0000
-23.1750	-0.0995	0.0000
-23.1500	-0.0812	0.0000
-23.1250	-0.0592	0.0000
-23.1000	-0.0504	0.0000
-23.0750	-0.0531	0.0000
-23.0500	-0.0546	0.0000
-23.0250	-0.0517	0.0000
-23.0000	-0.0455	0.0000
-22.9750	-0.0298	0.0000
-22.9500	-0.0087	0.0000
-22.9250	-0.0073	0.0000
-22.9000	-0.0338	0.0000
-22.8750	-0.0483	0.0000
-22.8500	-0.0124	0.0000
-22.8250	0.0463	0.0000
-22.8000	0.0650	0.0000
-22.7750	0.0338	0.0000
-22.7500	0.0036	0.0000
-22.7250	0.0045	0.0000
-22.7000	0.0135	0.0000
-22.6750	0.0108	0.0000
-22.6500	0.0126	0.0000
-22.6250	0.0266	0.0000
-22.6000	0.0267	0.0000
-22.5750	0.0010	0.0000
-22.5500	-0.0184	0.0000
-22.5250	-0.0080	0.0000
-22.5000	0.0035	0.0000
-22.4750	-0.0189	0.0000
-22.4500	-0.0566	0.0000
-22.4250	-0.0645	0.0000
-22.4000	-0.0373	0.0000
-22.3750	-0.0132	0.0000
-22.3500	-0.0197	0.0000
-22.3250	-0.0485	0.0000
-22.3000	-0.0738	0.0000
-22.2750	-0.0758	0.0000
-22.2500	-0.0538	0.0000
-22.2250	-0.0319	0.0000
-22.2000	-0.0336	0.0000
-22.1750	-0.0432	0.0000
-22.1500	-0.0226	0.0000
-22.1250	0.0220	0.0000
-22.1000	0.0333	0.0000
-22.0750	-0.0094	0.0000
-22.0500	-0.0448	0.0000
-22.0250	-0.0188	0.0000
-22.0000	0.0251	0.0000
-21.9750	0.0127	0.0000
-21.9500	-0.0378	0.0000
-21.9250	-0.0417	0.0000
-21.9000	0.0114	0.0000
-21.8750	0.0348	0.0000
-21.8500	-0.0171	0.0000
-21.8250	-0.0726	0.0000
-21.8000	-0.0514	0.0000
-21.7750	0.0164	0.0000
-21.7500	0.0406	0.0000
-21.7250	0.0003	0.0000
-21.7000	-0.0442	0.0000
-21.6750	-0.0487	0.0000
-21.6500	-0.0309	0.0000
-21.6250	-0.0198	0.0000
-21.6000	-0.0150	0.0000
-21.5750	-0.0084	0.0000
-21.5500	-0.0044	0.0000
-21.5250	-0.0041	0.0000
-21.5000	0.0002	0.0000
-21.4750	-0.0007	0.0000
-21.4500	-0.0310	0.0000
-21.4250	-0.0867	0.0000
-21.4000	-0.1235	0.0000
-21.3750	-0.1117	0.0000
-21.3500	-0.0770	0.0000
-21.3250	-0.0597	0.0000
-21.3000	-0.0578	0.0000
-21.2750	-0.0460	0.0000
-21.2500	-0.0304	0.0000
-21.2250	-0.0415	0.0000
-21.2000	-0.0770	0.0000
-21.1750	-0.0991	0.0000
-21.1500	-0.0914	0.0000
-21.1250	-0.0769	0.0000
-21.1000	-0.0698	0.0000
-21.0750	-0.0524	0.0000
-21.0500	-0.0223	0.0000
-21.0250	-0.0154	0.0000
-21.0000	-0.0513	0.0000
-20.9750	-0.0905	0.0000
-20.9500	-0.0865	0.0000
-20.9250	-0.0527	0.0000
-20.9000	-0.0343	0.0000
-20.8750	-0.0372	0.0000
-20.8500	-0.0316	0.0000
-20.8250	-0.0125	0.0000
-20.8000	-0.0050	0.0000
-20.7750	-0.0125	0.0000
-20.7500	-0.0106	0.0000
-20.7250	0.0037	0.0000
-20.7000	0.0050	0.0000
-20.6750	-0.0110	0.0000
-20.6500	-0.0146	0.0000
-20.6250	0.0065	0.0000
-20.6000	0.0248	0.0000
-20.5750	0.0187	0.0000
-20.5500	0.0017	0.0000
-20.5250	-0.0117	0.0000
-20.5000	-0.0308	0.0000
-20.4750	-0.0570	0.0000
-20.4500	-0.0659	0.0000
-20.4250	-0.0490	0.0000
-20.4000	-0.0368	0.0000
-20.3750	-0.0483	0.0000
-20.3500	-0.0543	0.0000
-20.3250	-0.0288	0.0000
-20.3000	-0.0036	0.0000
-20.2750	-0.0204	0.0000
-20.2500	-0.0549	0.0000
-20.2250	-0.0473	0.0000
-20.2000	0.0017	0.0000
-20.1750	0.0280	0.0000
-20.1500	0.0018	0.0000
-20.1250	-0.0308	0.0000
-20.1000	-0.0245	0.0000
-20.0750	-0.0011	0.0000
-20.0500	-0.0048	0.0000
-20.0250	-0.0321	0.0000
-20.0000	-0.0467	0.0000
-19.9750	-0.0404	0.0000
-19.9500	-0.0366	0.0000
-19.9250	-0.0433	0.0000
-19.9000	-0.0449	0.0000
-19.8750	-0.0386	0.0000
-19.8500	-0.0427	0.0000
-19.8250	-0.0587	0.0000
-19.8000	-0.0596	0.0000
-19.7750	-0.0339	0.0000
-19.7500	-0.0110	0.0000
-19.7250	-0.0188	0.0000
-19.7000	-0.0351	0.0000
-19.6750	-0.0174	0.0000
-19.6500	0.0283	0.0000
-19.6250	0.0470	0.0000
-19.6000	0.0086	0.0000
-19.5750	-0.0504	0.0000
-19.5500	-0.0781	0.0000
-19.5250	-0.0708	0.0000
-19.5000	-0.0605	0.0000
-19.4750	-0.0595	0.0000
-19.4500	-0.0519	0.0000
-19.4250	-0.0320	0.0000
-19.4000	-0.0186	0.0000
-19.3750	-0.0261	0.0000
-19.3500	-0.0464	0.0000
-19.3250	-0.0618	0.0000
-19.3000	-0.0586	0.0000
-19.2750	-0.0296	0.0000
-19.2500	0.0144	0.0000
-19.2250	0.0363	0.0000
-19.2000	0.0061	0.0000
-19.1750	-0.0528	0.0000
-19.1500	-0.0805	0.0000
-19.1250	-0.0549	0.0000
-19.1000	-0.0205	0.0000
-19.0750	-0.0260	0.0000
-19.0500	-0.0629	0.0000
-19.0250	-0.0889	0.0000
-19.0000	-0.0874	0.0000
-18.9750	-0.0743	0.0000
-18.9500	-0.0626	0.0000
-18.9250	-0.0513	0.0000
-18.9000	-0.0437	0.0000
-18.8750	-0.0471	0.0000
-18.8500	-0.0582	0.0000
-18.8250	-0.0651	0.0000
-18.8000	-0.0645	0.0000
-18.7750	-0.0585	0.0000
-18.7500	-0.0440	0.0000
-18.7250	-0.0219	0.0000
-18.7000	-0.0076	0.0000
-18.6750	-0.0127	0.0000
-18.6500	-0.0242	0.0000
-18.6250	-0.0244	0.0000
-18.6000	-0.0229	0.0000
-18.5750	-0.0419	0.0000
-18.5500	-0.0717	0.0000
-18.5250	-0.0744	0.0000
-18.5000	-0.0399	0.0000
-18.4750	-0.0080	0.0000
-18.4500	-0.0178	0.0000
-18.4250	-0.0552	0.0000
-18.4000	-0.0727	0.0000
-18.3750	-0.0514	0.0000
-18.3500	-0.0232	0.0000
-18.3250	-0.0261	0.0000
-18.3000	-0.0542	0.0000
-18.2750	-0.0641	0.0000
-18.2500	-0.0314	0.0000
-18.2250	0.0139	0.0000
-18.2000	0.0247	0.0000
-18.1750	0.0003	0.0000
-18.1500	-0.0132	0.0000
-18.1250	0.0061	0.0000
-18.1000	0.0193	0.0000
-18.0750	-0.0136	0.0000
-18.0500	-0.0652	0.0000
-18.0250	-0.0742	0.0000
-18.0000	-0.0351	0.0000
-17.9750	-0.0036	0.0000
-17.9500	-0.0101	0.0000
-17.9250	-0.0196	0.0000
-17.9000	0.0014	0.0000
-17.8750	0.0259	0.0000
-17.8500	0.0141	0.0000
-17.8250	-0.0174	0.0000
-17.8000	-0.0217	0.0000
-17.7750	0.0018	0.0000
-17.7500	0.0081	0.0000
-17.7250	-0.0191	0.0000
-17.7000	-0.0422	0.0000
-17.6750	-0.0308	0.0000
-17.6500	-0.0038	0.0000
-17.6250	0.0091	0.0000
-17.6000	0.0112	0.0000
-17.5750	0.0175	0.0000
-17.5500	0.0185	0.0000
-17.5250	-0.0019	0.0000
-17.5000	-0.0297	0.0000
-17.4750	-0.0365	0.0000
-17.4500	-0.0256	0.0000
-17.4250	-0.0257	0.0000
-17.4000	-0.0430	0.0000
-17.3750	-0.0507	0.0000
-17.3500	-0.0337	0.0000
-17.3250	-0.0113	0.0000
-17.3000	-0.0035	0.0000
-17.2750	-0.0020	0.0000
-17.2500	0.0069	0.0000
-17.2250	0.0121	0.0000
-17.2000	-0.0060	0.0000
-17.1750	-0.0422	0.0000
-17.1500	-0.0704	0.0000
-17.1250	-0.0765	0.0000
-17.1000	-0.0683	0.0000
-17.0750	-0.0561	0.0000
-17.0500	-0.0418	0.0000
-17.0250	-0.0265	0.0000
-17.0000	-0.0167	0.0000
-16.9750	-0.0187	0.0000
-16.9500	-0.0361	0.0000
-16.9250	-0.0688	0.0000
-16.9000	-0.1085	0.0000
-16.8750	-0.1379	0.0000
-16.8500	-0.1447	0.0000
-16.8250	-0.1343	0.0000
-16.8000	-0.1212	0.0000
-16.7750	-0.1094	0.0000
-16.7500	-0.0935	0.0000
-16.7250	-0.0766	0.0000
-16.7000	-0.0712	0.0000
-16.6750	-0.0811	0.0000
-16.6500	-0.0907	0.0000
-16.6250	-0.0807	0.0000
-16.6000	-0.0491	0.0000
-16.5750	-0.0129	0.0000
-16.5500	0.0075	0.0000
-16.5250	0.0043	0.0000
-16.5000	-0.0131	0.0000
-16.4750	-0.0284	0.0000
-16.4500	-0.0345	0.0000
-16.4250	-0.0379	0.0000
-16.4000	-0.0461	0.0000
-16.3750	-0.0561	0.0000
-16.3500	-0.0609	0.0000
-16.3250	-0.0634	0.0000
-16.3000	-0.0723	0.0000
-16.2750	-0.0858	0.0000
-16.2500	-0.0907	0.0000
-16.2250	-0.0809	0.0000
-16.2000	-0.0650	0.0000
-16.1750	-0.0516	0.0000
-16.1500	-0.0369	0.0000
-16.1250	-0.0165	0.0000
-16.1000	0.0008	0.0000
-16.0750	0.0016	0.0000
-16.0500	-0.0127	0.0000
-16.0250	-0.0278	0.0000
-16.0000	-0.0347	0.0000
-15.9750	-0.0352	0.0000
-15.9500	-0.0318	0.0000
-15.9250	-0.0265	0.0000
-15.9000	-0.0290	0.0000
-15.8750	-0.0484	0.0000
-15.8500	-0.0719	0.0000
-15.8250	-0.0716	0.0000
-15.8000	-0.0432	0.0000
-15.7750	-0.0190	0.0000
-15.7500	-0.0259	0.0000
-15.7250	-0.0464	0.0000
-15.7000	-0.0442	0.0000
-15.6750	-0.0164	0.0000
-15.6500	0.0051	0.0000
-15.6250	0.0002	0.0000
-15.6000	-0.0190	0.0000
-15.5750	-0.0352	0.0000
-15.5500	-0.0468	0.0000
-15.5250	-0.0548	0.0000
-15.5000	-0.0534	0.0000
-15.4750	-0.0422	0.0000
-15.4500	-0.0311	0.0000
-15.4250	-0.0257	0.0000
-15.4000	-0.0218	0.0000
-15.3750	-0.0201	0.0000
-15.3500	-0.0280	0.0000
-15.3250	-0.0432	0.0000
-15.3000	-0.0539	0.0000
-15.2750	-0.0576	0.0000
-15.2500	-0.0592	0.0000
-15.2250	-0.0532	0.0000
-15.2000	-0.0339	0.0000
-15.1750	-0.0212	0.0000
-15.1500	-0.0401	0.0000
-15.1250	-0.0694	0.0000
-15.1000	-0.0583	0.0000
-15.0750	-0.0087	0.0000
-15.0500	0.0107	0.0000
-15.0250	-0.0350	0.0000
-15.0000	-0.0867	0.0000
-14.9750	-0.0780	0.0000
-14.9500	-0.0386	0.0000
-14.9250	-0.0445	0.0000
-14.9000	-0.0948	0.0000
-14.8750	-0.1143	0.0000
-14.8500	-0.0709	0.0000
-14.8250	-0.0147	0.0000
-14.8000	0.0083	0.0000
-14.7750	0.0116	0.0000
-14.7500	0.0159	0.0000
-14.7250	0.0056	0.0000
-14.7000	-0.0262	0.0000
-14.6750	-0.0458	0.0000
-14.6500	-0.0312	0.0000
-14.6250	-0.0152	0.0000
-14.6000	-0.0286	0.0000
-14.5750	-0.0424	0.0000
-14.5500	-0.0172	0.0000
-14.5250	0.0191	0.0000
-14.5000	0.0078	0.0000
-14.4750	-0.0425	0.0000
-14.4500	-0.0612	0.0000
-14.4250	-0.0224	0.0000
-14.4000	0.0151	0.0000
-14.3750	-0.0053	0.0000
-14.3500	-0.0609	0.0000
-14.3250	-0.0898	0.0000
-14.3000	-0.0711	0.0000
-14.2750	-0.0324	0.0000
-14.2500	-0.0031	0.0000
-14.2250	0.0075	0.0000
-14.2000	0.0011	0.0000
-14.1750	-0.0129	0.0000
-14.1500	-0.0207	0.0000
-14.1250	-0.0224	0.0000
-14.1000	-0.0340	0.0000
-14.0750	-0.0566	0.0000
-14.0500	-0.0650	0.0000
-14.0250	-0.0471	0.0000
-14.0000	-0.0274	0.0000
-13.9750	-0.0250	0.0000
-13.9500	-0.0176	0.0000
-13.9250	0.0141	0.0000
-13.9000	0.0341	0.0000
-13.8750	-0.0014	0.0000
-13.8500	-0.0627	0.0000
-13.8250	-0.0790	0.0000
-13.8000	-0.0484	0.0000
-13.7750	-0.0412	0.0000
-13.7500	-0.0831	0.0000
-13.7250	-0.1111	0.0000
-13.7000	-0.0777	0.0000
-13.6750	-0.0274	0.0000
-13.6500	-0.0201	0.0000
-13.6250	-0.0375	0.0000
-13.6000	-0.0293	0.0000
-13.5750	-0.0017	0.0000
-13.5500	0.0059	0.0000
-13.5250	-0.0010	0.0000
-13.5000	0.0088	0.0000
-13.4750	0.0193	0.0000
-13.4500	-0.0090	0.0000
-13.4250	-0.0545	0.0000
-13.4000	-0.0526	0.0000
-13.3750	-0.0003	0.0000
-13.3500	0.0320	0.0000
-13.3250	0.0073	0.0000
-13.3000	-0.0311	0.0000
-13.2750	-0.0406	0.0000
-13.2500	-0.0419	0.0000
-13.2250	-0.0658	0.0000
-13.2000	-0.0931	0.0000
-13.1750	-0.0906	0.0000
-13.1500	-0.0643	0.0000
-13.1250	-0.0384	0.0000
-13.1000	-0.0177	0.0000
-13.0750	-0.0056	0.0000
-13.0500	-0.0248	0.0000
-13.0250	-0.0746	0.0000
-13.0000	-0.1040	0.0000
-12.9750	-0.0736	0.0000
-12.9500	-0.0200	0.0000
-12.9250	-0.0064	0.0000
-12.9000	-0.0308	0.0000
-12.8750	-0.0386	0.0000
-12.8500	-0.0184	0.0000
-12.8250	-0.0182	0.0000
-12.8000	-0.0557	0.0000
-12.7750	-0.0764	0.0000
-12.7500	-0.0353	0.0000
-12.7250	0.0265	0.0000
-12.7000	0.0337	0.0000
-12.6750	-0.0188	0.0000
-12.6500	-0.0623	0.0000
-12.6250	-0.0500	0.0000
-12.6000	-0.0092	0.0000
-12.5750	0.0127	0.0000
-12.5500	0.0131	0.0000
-12.5250	0.0193	0.0000
-12.5000	0.0336	0.0000
-12.4750	0.0307	0.0000
-12.4500	0.0028	0.0000
-12.4250	-0.0264	0.0000
-12.4000	-0.0363	0.0000
-12.3750	-0.0327	0.0000
-12.3500	-0.0275	0.0000
-12.3250	-0.0230	0.0000
-12.3000	-0.0254	0.0000
-12.2750	-0.0459	0.0000
-12.2500	-0.0729	0.0000
-12.2250	-0.0716	0.0000
-12.2000	-0.0358	0.0000
-12.1750	-0.0126	0.0000
-12.1500	-0.0387	0.0000
-12.1250	-0.0780	0.0000
-12.1000	-0.0683	0.0000
-12.0750	-0.0148	0.0000
-12.0500	0.0161	0.0000
-12.0250	-0.0045	0.0000
-12.0000	-0.0351	0.0000
-11.9750	-0.0386	0.0000
-11.9500	-0.0318	0.0000
-11.9250	-0.0360	0.0000
-11.9000	-0.0335	0.0000
-11.8750	-0.0100	0.0000
-11.8500	0.0038	0.0000
-11.8250	-0.0195	0.0000
-11.8000	-0.0509	0.0000
-11.7750	-0.0489	0.0000
-11.7500	-0.0302	0.0000
-11.7250	-0.0394	0.0000
-11.7000	-0.0667	0.0000
-11.6750	-0.0590	0.0000
-11.6500	-0.0100	0.0000
-11.6250	0.0193	0.0000
-11.6000	-0.0142	0.0000
-11.5750	-0.0778	0.0000
-11.5500	-0.1097	0.0000
-11.5250	-0.0889	0.0000
-11.5000	-0.0404	0.0000
-11.4750	-0.0009	0.0000
-11.4500	0.0062	0.0000
-11.4250	-0.0162	0.0000
-11.4000	-0.0381	0.0000
-11.3750	-0.0343	0.0000
-11.3500	-0.0186	0.0000
-11.3250	-0.0210	0.0000
-11.3000	-0.0346	0.0000
-11.2750	-0.0251	0.0000
-11.2500	0.0053	0.0000
-11.2250	0.0114	0.0000
-11.2000	-0.0238	0.0000
-11.1750	-0.0580	0.0000
-11.1500	-0.0542	0.0000
-11.1250	-0.0316	0.0000
-11.1000	-0.0238	0.0000
-11.0750	-0.0264	0.0000
-11.0500	-0.0232	0.0000
-11.0250	-0.0256	0.0000
-11.0000	-0.0451	0.0000
-10.9750	-0.0587	0.0000
-10.9500	-0.0434	0.0000
-10.9250	-0.0184	0.0000
-10.9000	-0.0098	0.0000
-10.8750	-0.0036	0.0000
-10.8500	0.0199	0.0000
-10.8250	0.0327	0.0000
-10.8000	-0.0004	0.0000
-10.7750	-0.0518	0.0000
-10.7500	-0.0671	0.0000
-10.7250	-0.0566	0.0000
-10.7000	-0.0788	0.0000
-10.6750	-0.1324	0.0000
-10.6500	-0.1447	0.0000
-10.6250	-0.0843	0.0000
-10.6000	-0.0130	0.0000
-10.5750	0.0082	0.0000
-10.5500	0.0006	0.0000
-10.5250	0.0125	0.0000
-10.5000	0.0331	0.0000
-10.4750	0.0209	0.0000
-10.4500	-0.0170	0.0000
-10.4250	-0.0309	0.0000
-10.4000	-0.0036	0.0000
-10.3750	0.0280	0.0000
-10.3500	0.0245	0.0000
-10.3250	-0.0136	0.0000
-10.3000	-0.0541	0.0000
-10.2750	-0.0635	0.0000
-10.2500	-0.0330	0.0000
-10.2250	0.0095	0.0000
-10.2000	0.0212	0.0000
-10.1750	-0.0075	0.0000
-10.1500	-0.0418	0.0000
-10.1250	-0.0514	0.0000
-10.1000	-0.0467	0.0000
-10.0750	-0.0482	0.0000
-10.0500	-0.0485	0.0000
-10.0250	-0.0340	0.0000
-10.0000	-0.0195	0.0000
-9.9750	-0.0229	0.0000
-9.9500	-0.0262	0.0000
-9.9250	-0.0060	0.0000
-9.9000	0.0149	0.0000
-9.8750	-0.0047	0.0000
-9.8500	-0.0509	0.0000
-9.8250	-0.0674	0.0000
-9.8000	-0.0420	0.0000
-9.7750	-0.0236	0.0000
-9.7500	-0.0399	0.0000
-9.7250	-0.0599	0.0000
-9.7000	-0.0608	0.0000
-9.6750	-0.0691	0.0000
-9.6500	-0.0964	0.0000
-9.6250	-0.0937	0.0000
-9.6000	-0.0293	0.0000
-9.5750	0.0379	0.0000
-9.5500	0.0334	0.0000
-9.5250	-0.0141	0.0000
-9.5000	-0.0135	0.0000
-9.4750	0.0461	0.0000
-9.4500	0.0809	0.0000
-9.4250	0.0473	0.0000
-9.4000	0.0025	0.0000
-9.3750	0.0009	0.0000
-9.3500	0.0128	0.0000
-9.3250	-0.0047	0.0000
-9.3000	-0.0251	0.0000
-9.2750	-0.0061	0.0000
-9.2500	0.0252	0.0000
-9.2250	0.0170	0.0000
-9.2000	-0.0094	0.0000
-9.1750	0.0124	0.0000
-9.1500	0.0762	0.0000
-9.1250	0.0964	0.0000
-9.1000	0.0338	0.0000
-9.0750	-0.0423	0.0000
-9.0500	-0.0518	0.0000
-9.0250	-0.0101	0.0000
-9.0000	0.0085	0.0000
-8.9750	-0.0211	0.0000
-8.9500	-0.0543	0.0000
-8.9250	-0.0491	0.0000
-8.9000	-0.0128	0.0000
-8.8750	0.0259	0.0000
-8.8500	0.0525	0.0000
-8.8250	0.0616	0.0000
-8.8000	0.0434	0.0000
-8.7750	0.0001	0.0000
-8.7500	-0.0386	0.0000
-8.7250	-0.0421	0.0000
-8.7000	-0.0196	0.0000
-8.6750	-0.0118	0.0000
-8.6500	-0.0351	0.0000
-8.6250	-0.0565	0.0000
-8.6000	-0.0364	0.0000
-8.5750	0.0186	0.0000
-8.5500	0.0648	0.0000
-8.5250	0.0725	0.0000
-8.5000	0.0506	0.0000
-8.4750	0.0256	0.0000
-8.4500	0.0153	0.0000
-8.4250	0.0201	0.0000
-8.4000	0.0243	0.0000
-8.3750	0.0114	0.0000
-8.3500	-0.0110	0.0000
-8.3250	-0.0136	0.0000
-8.3000	0.0100	0.0000
-8.2750	0.0232	0.0000
-8.2500	-0.0012	0.0000
-8.2250	-0.0283	0.0000
-8.2000	-0.0074	0.0000
-8.1750	0.0457	0.0000
-8.1500	0.0670	0.0000
-8.1250	0.0427	0.0000
-8.1000	0.0262	0.0000
-8.0750	0.0458	0.0000
-8.0500	0.0619	0.0000
-8.0250	0.0412	0.0000
-8.0000	0.0120	0.0000
-7.9750	0.0051	0.0000
-7.9500	-0.0028	0.0000
-7.9250	-0.0370	0.0000
-7.9000	-0.0628	0.0000
-7.8750	-0.0372	0.0000
-7.8500	0.0124	0.0000
-7.8250	0.0253	0.0000
-7.8000	0.0009	0.0000
-7.7750	-0.0065	0.0000
-7.7500	0.0242	0.0000
-7.7250	0.0584	0.0000
-7.7000	0.0673	0.0000
-7.6750	0.0604	0.0000
-7.6500	0.0496	0.0000
-7.6250	0.0311	0.0000
-7.6000	0.0106	0.0000
-7.5750	0.0061	0.0000
-7.5500	0.0154	0.0000
-7.5250	0.0161	0.0000
-7.5000	0.0055	0.0000
-7.4750	0.0060	0.0000
-7.4500	0.0203	0.0000
-7.4250	0.0216	0.0000
-7.4000	0.0016	0.0000
-7.3750	-0.0059	0.0000
-7.3500	0.0247	0.0000
-7.3250	0.0622	0.0000
-7.3000	0.0542	0.0000
-7.2750	0.0004	0.0000
-7.2500	-0.0439	0.0000
-7.2250	-0.0394	0.0000
-7.2000	-0.0116	0.0000
-7.1750	-0.0114	0.0000
-7.1500	-0.0427	0.0000
-7.1250	-0.0575	0.0000
-7.1000	-0.0263	0.0000
-7.0750	0.0176	0.0000
-7.0500	0.0248	0.0000
-7.0250	-0.0043	0.0000
-7.0000	-0.0317	0.0000
-6.9750	-0.0435	0.0000
-6.9500	-0.0570	0.0000
-6.9250	-0.0715	0.0000
-6.9000	-0.0615	0.0000
-6.8750	-0.0285	0.0000
-6.8500	-0.0108	0.0000
-6.8250	-0.0226	0.0000
-6.8000	-0.0285	0.0000
-6.7750	-0.0037	0.0000
-6.7500	0.0213	0.0000
-6.7250	0.0120	0.0000
-6.7000	-0.0131	0.0000
-6.6750	-0.0175	0.0000
-6.6500	-0.0076	0.0000
-6.6250	-0.0137	0.0000
-6.6000	-0.0327	0.0000
-6.5750	-0.0368	0.0000
-6.5500	-0.0228	0.0000
-6.5250	-0.0119	0.0000
-6.5000	-0.0094	0.0000
-6.4750	-0.0060	0.0000
-6.4500	-0.0049	0.0000
-6.4250	-0.0114	0.0000
-6.4000	-0.0069	0.0000
-6.3750	0.0215	0.0000
-6.3500	0.0423	0.0000
-6.3250	0.0164	0.0000
-6.3000	-0.0341	0.0000
-6.2750	-0.0509	0.0000
-6.2500	-0.0270	0.0000
-6.2250	-0.0129	0.0000
-6.2000	-0.0284	0.0000
-6.1750	-0.0331	0.0000
-6.1500	-0.0042	0.0000
-6.1250	0.0190	0.0000
-6.1000	0.0038	0.0000
-6.0750	-0.0177	0.0000
-6.0500	-0.0053	0.0000
-6.0250	0.0187	0.0000
-6.0000	0.0092	0.0000
-5.9750	-0.0200	0.0000
-5.9500	-0.0176	0.0000
-5.9250	0.0212	0.0000
-5.9000	0.0488	0.0000
-5.8750	0.0425	0.0000
-5.8500	0.0309	0.0000
-5.8250	0.0354	0.0000
-5.8000	0.0369	0.0000
-5.7750	0.0197	0.0000
-5.7500	0.0022	0.0000
-5.7250	-0.0020	0.0000
-5.7000	-0.0132	0.0000
-5.6750	-0.0461	0.0000
-5.6500	-0.0702	0.0000
-5.6250	-0.0511	0.0000
-5.6000	-0.0060	0.0000
-5.5750	0.0183	0.0000
-5.5500	0.0106	0.0000
-5.5250	-0.0037	0.0000
-5.5000	-0.0166	0.0000
-5.4750	-0.0443	0.0000
-5.4500	-0.0761	0.0000
-5.4250	-0.0669	0.0000
-5.4000	-0.0046	0.0000
-5.3750	0.0533	0.0000
-5.3500	0.0454	0.0000
-5.3250	-0.0117	0.0000
-5.3000	-0.0451	0.0000
-5.2750	-0.0211	0.0000
-5.2500	0.0194	0.0000
-5.2250	0.0275	0.0000
-5.2000	0.0115	0.0000
-5.1750	0.0120	0.0000
-5.1500	0.0321	0.0000
-5.1250	0.0301	0.0000
-5.1000	-0.0145	0.0000
-5.0750	-0.0601	0.0000
-5.0500	-0.0543	0.0000
-5.0250	-0.0105	0.0000
-5.0000	0.0038	0.0000
-4.9750	-0.0378	0.0000
-4.9500	-0.0775	0.0000
-4.9250	-0.0523	0.0000
-4.9000	0.0133	0.0000
-4.8750	0.0390	0.0000
-4.8500	0.0021	0.0000
-4.8250	-0.0354	0.0000
-4.8000	-0.0252	0.0000
-4.7750	-0.0015	0.0000
-4.7500	-0.0159	0.0000
-4.7250	-0.0478	0.0000
-4.7000	-0.0382	0.0000
-4.6750	0.0112	0.0000
-4.6500	0.0362	0.0000
-4.6250	0.0104	0.0000
-4.6000	-0.0171	0.0000
-4.5750	-0.0054	0.0000
-4.5500	0.0135	0.0000
-4.5250	-0.0072	0.0000
-4.5000	-0.0500	0.0000
-4.4750	-0.0635	0.0000
-4.4500	-0.0455	0.0000
-4.4250	-0.0372	0.0000
-4.4000	-0.0463	0.0000
-4.3750	-0.0350	0.0000
-4.3500	0.0068	0.0000
-4.3250	0.0354	0.0000
-4.3000	0.0209	0.0000
-4.2750	-0.0054	0.0000
-4.2500	-0.0027	0.0000
-4.2250	0.0195	0.0000
-4.2000	0.0265	0.0000
-4.1750	0.0142	0.0000
-4.1500	0.0017	0.0000
-4.1250	-0.0078	0.0000
-4.1000	-0.0186	0.0000
-4.0750	-0.0148	0.0000
-4.0500	0.0162	0.0000
-4.0250	0.0464	0.0000
-4.0000	0.0369	0.0000
-3.9750	-0.0006	0.0000
-3.9500	-0.0188	0.0000
-3.9250	-0.0061	0.0000
-3.9000	0.0028	0.0000
-3.8750	-0.0071	0.0000
-3.8500	-0.0069	0.0000
-3.8250	0.0171	0.0000
-3.8000	0.0295	0.0000
-3.7750	0.0020	0.0000
-3.7500	-0.0344	0.0000
-3.7250	-0.0311	0.0000
-3.7000	0.0084	0.0000
-3.6750	0.0388	0.0000
-3.6500	0.0379	0.0000
-3.6250	0.0264	0.0000
-3.6000	0.0252	0.0000
-3.5750	0.0279	0.0000
-3.5500	0.0209	0.0000
-3.5250	0.0100	0.0000
-3.5000	0.0136	0.0000
-3.4750	0.0358	0.0000
-3.4500	0.0555	0.0000
-3.4250	0.0483	0.0000
-3.4000	0.0199	0.0000
-3.3750	0.0038	0.0000
-3.3500	0.0147	0.0000
-3.3250	0.0178	0.0000
-3.3000	-0.0255	0.0000
-3.2750	-0.0908	0.0000
-3.2500	-0.1089	0.0000
-3.2250	-0.0596	0.0000
-3.2000	-0.0044	0.0000
-3.1750	-0.0042	0.0000
-3.1500	-0.0409	0.0000
-3.1250	-0.0557	0.0000
-3.1000	-0.0325	0.0000
-3.0750	-0.0031	0.0000
-3.0500	0.0112	0.0000
-3.0250	0.0177	0.0000
-3.0000	0.0194	0.0000
-2.9750	0.0074	0.0000
-2.9500	-0.0141	0.0000
-2.9250	-0.0276	0.0000
-2.9000	-0.0330	0.0000
-2.8750	-0.0479	0.0000
-2.8500	-0.0743	0.0000
-2.8250	-0.0932	0.0000
-2.8000	-0.0967	0.0000
-2.7750	-0.0972	0.0000
-2.7500	-0.0974	0.0000
-2.7250	-0.0797	0.0000
-2.7000	-0.0397	0.0000
-2.6750	-0.0036	0.0000
-2.6500	0.0051	0.0000
-2.6250	-0.0018	0.0000
-2.6000	0.0017	0.0000
-2.5750	0.0192	0.0000
-2.5500	0.0342	0.0000
-2.5250	0.0392	0.0000
-2.5000	0.0408	0.0000
-2.4750	0.0396	0.0000
-2.4500	0.0238	0.0000
-2.4250	-0.0087	0.0000
-2.4000	-0.0364	0.0000
-2.3750	-0.0354	0.0000
-2.3500	-0.0117	0.0000
-2.3250	0.0031	0.0000
-2.3000	-0.0053	0.0000
-2.2750	-0.0092	0.0000
-2.2500	0.0227	0.0000
-2.2250	0.0718	0.0000
-2.2000	0.0866	0.0000
-2.1750	0.0565	0.0001
-2.1500	0.0319	0.0001
-2.1250	0.0494	0.0001
-2.1000	0.0759	0.0001
-2.0750	0.0615	0.0001
-2.0500	0.0191	0.0001
-2.0250	0.0008	0.0001
-2.0000	0.0123	0.0001
-1.9750	0.0092	0.0001
-1.9500	-0.0226	0.0002
-1.9250	-0.0411	0.0002
-1.9000	-0.0173	0.0002
-1.8750	0.0197	0.0002
-1.8500	0.0309	0.0003
-1.8250	0.0185	0.0003
-1.8000	0.0050	0.0003
-1.7750	-0.0046	0.0004
-1.7500	-0.0119	0.0004
-1.7250	-0.0089	0.0005
-1.7000	0.0034	0.0006
-1.6750	0.0093	0.0006
-1.6500	0.0092	0.0007
-1.6250	0.0222	0.0008
-1.6000	0.0399	0.0009
-1.5750	0.0231	0.0010
-1.5500	-0.0270	0.0012
-1.5250	-0.0480	0.0013
-1.5000	-0.0097	0.0015
-1.4750	0.0254	0.0017
-1.4500	-0.0037	0.0019
-1.4250	-0.0513	0.0022
-1.4000	-0.0333	0.0024
-1.3750	0.0339	0.0028
-1.3500	0.0581	0.0031
-1.3250	0.0217	0.0035
-1.3000	0.0051	0.0040
-1.2750	0.0462	0.0045
-1.2500	0.0804	0.0051
-1.2250	0.0550	0.0058
-1.2000	0.0161	0.0065
-1.1750	0.0237	0.0074
-1.1500	0.0547	0.0084
-1.1250	0.0550	0.0094
-1.1000	0.0335	0.0107
-1.0750	0.0321	0.0121
-1.0500	0.0444	0.0136
-1.0250	0.0352	0.0154
-1.0000	0.0141	0.0174
-0.9750	0.0198	0.0197
-0.9500	0.0459	0.0222
-0.9250	0.0506	0.0251
-0.9000	0.0332	0.0284
-0.8750	0.0366	0.0320
-0.8500	0.0713	0.0362
-0.8250	0.0952	0.0408
-0.8000	0.0821	0.0461
-0.7750	0.0578	0.0520
-0.7500	0.0546	0.0586
-0.7250	0.0707	0.0660
-0.7000	0.0926	0.0743
-0.6750	0.1187	0.0837
-0.6500	0.1477	0.0941
-0.6250	0.1720	0.1058
-0.6000	0.1976	0.1189
-0.5750	0.2410	0.1334
-0.5500	0.2951	0.1496
-0.5250	0.3308	0.1675
-0.5000	0.3405	0.1873
-0.4750	0.3503	0.2092
-0.4500	0.3767	0.2332
-0.4250	0.4063	0.2596
-0.4000	0.4311	0.2884
-0.3750	0.4695	0.3196
-0.3500	0.5326	0.3534
-0.3250	0.6023	0.3897
-0.3000	0.6621	0.4285
-0.2750	0.7184	0.4696
-0.2500	0.7697	0.5128
-0.2250	0.7907	0.5577
-0.2000	0.7766	0.6041
-0.1750	0.7689	0.6513
-0.1500	0.8017	0.6988
-0.1250	0.8498	0.7457
-0.1000	0.8702	0.7912
-0.0750	0.8689	0.8346
-0.0500	0.8816	0.8747
-0.0250	0.9080	0.9106
0.0000	0.9203	0.9415
0.0250	0.9232	0.9665
0.0500	0.9500	0.9849
0.0750	0.9935	0.9962
0.1000	1.0000	1.0000
0.1250	0.9444	0.9962
0.1500	0.8656	0.9849
0.1750	0.8071	0.9665
0.2000	0.7668	0.9415
0.2250	0.7287	0.9106
0.2500	0.6994	0.8747
0.2750	0.6806	0.8346
0.3000	0.6436	0.7912
0.3250	0.5724	0.7457
0.3500	0.5021	0.6988
0.3750	0.4713	0.6513
0.4000	0.4565	0.6041
0.4250	0.4057	0.5577
0.4500	0.3227	0.5128
0.4750	0.2661	0.4696
0.5000	0.2601	0.4285
0.5250	0.2602	0.3897
0.5500	0.2236	0.3534
0.5750	0.1713	0.3196
0.6000	0.1509	0.2884
0.6250	0.1673	0.2596
0.6500	0.1818	0.2332
0.6750	0.1671	0.2092
0.7000	0.1359	0.1873
0.7250	0.1139	0.1675
0.7500	0.1063	0.1496
0.7750	0.0962	0.1334
0.8000	0.0710	0.1189
0.8250	0.0439	0.1058
0.8500	0.0401	0.0941
0.8750	0.0588	0.0837
0.9000	0.0639	0.0743
0.9250	0.0309	0.0660
0.9500	-0.0117	0.0586
0.9750	-0.0158	0.0520
1.0000	0.0185	0.0461
1.0250	0.0464	0.0408
1.0500	0.0473	0.0362
1.0750	0.0443	0.0320
1.1000	0.0475	0.0284
1.1250	0.0310	0.0251
1.1500	-0.0100	0.0222
1.1750	-0.0308	0.0197
1.2000	-0.0084	0.0174
1.2250	0.0076	0.0154
1.2500	-0.0309	0.0136
1.2750	-0.0821	0.0121
1.3000	-0.0704	0.0107
1.3250	-0.0069	0.0094
1.3500	0.0251	0.0084
1.3750	-0.0020	0.0074
1.4000	-0.0255	0.0065
1.4250	-0.0029	0.0058
1.4500	0.0239	0.0051
1.4750	0.0104	0.0045
1.5000	-0.0128	0.0040
1.5250	0.0020	0.0035
1.5500	0.0337	0.0031
1.5750	0.0292	0.0028
1.6000	-0.0061	0.0024
1.6250	-0.0170	0.0022
1.6500	0.0118	0.0019
1.6750	0.0338	0.0017
1.7000	0.0112	0.0015
1.7250	-0.0357	0.0013
1.7500	-0.0626	0.0012
1.7750	-0.0538	0.0010
1.8000	-0.0271	0.0009
1.8250	-0.0067	0.0008
1.8500	-0.0013	0.0007
1.8750	-0.0013	0.0006
1.9000	0.0049	0.0006
1.9250	0.0100	0.0005
1.9500	-0.0036	0.0004
1.9750	-0.0297	0.0004
2.0000	-0.0350	0.0003
2.0250	-0.0070	0.0003
2.0500	0.0194	0.0003
2.0750	0.0097	0.0002
2.1000	-0.0204	0.0002
2.1250	-0.0334	0.0002
2.1500	-0.0300	0.0002
2.1750	-0.0358	0.0001
2.2000	-0.0464	0.0001
2.2250	-0.0319	0.0001
2.2500	0.0024	0.0001
2.2750	0.0136	0.0001
2.3000	-0.0096	0.0001
2.3250	-0.0220	0.0001
2.3500	0.0092	0.0001
2.3750	0.0503	0.0001
2.4000	0.0467	0.0000
2.4250	0.0018	0.0000
2.4500	-0.0256	0.0000
2.4750	0.0022	0.0000
2.5000	0.0542	0.0000
2.5250	0.0704	0.0000
2.5500	0.0355	0.0000
2.5750	-0.0023	0.0000
2.6000	0.0049	0.0000
2.6250	0.0381	0.0000
2.6500	0.0376	0.0000
2.6750	-0.0063	0.0000
2.7000	-0.0342	0.0000
2.7250	-0.0084	0.0000
2.7500	0.0271	0.0000
2.7750	0.0182	0.0000
2.8000	-0.0132	0.0000
2.8250	-0.0194	0.0000
2.8500	-0.0228	0.0000
2.8750	-0.0769	0.0000
2.9000	-0.1480	0.0000
2.9250	-0.1397	0.0000
2.9500	-0.0467	0.0000
2.9750	0.0189	0.0000
3.0000	-0.0090	0.0000
3.0250	-0.0573	0.0000
3.0500	-0.0402	0.0000
3.0750	0.0089	0.0000
3.1000	0.0121	0.0000
3.1250	-0.0173	0.0000
3.1500	-0.0107	0.0000
3.1750	0.0281	0.0000
3.2000	0.0320	0.0000
3.2250	-0.0085	0.0000
3.2500	-0.0292	0.0000
3.2750	0.0001	0.0000
3.3000	0.0328	0.0000
3.3250	0.0262	0.0000
3.3500	-0.0020	0.0000
3.3750	-0.0190	0.0000
3.4000	-0.0231	0.0000
3.4250	-0.0219	0.0000
3.4500	-0.0078	0.0000
3.4750	0.0210	0.0000
3.5000	0.0465	0.0000
3.5250	0.0557	0.0000
3.5500	0.0535	0.0000
3.5750	0.0445	0.0000
3.6000	0.0300	0.0000
3.6250	0.0207	0.0000
3.6500	0.0228	0.0000
3.6750	0.0161	0.0000
3.7000	-0.0184	0.0000
3.7250	-0.0534	0.0000
3.7500	-0.0442	0.0000
3.7750	-0.0003	0.0000
3.8000	0.0212	0.0000
3.8250	0.0007	0.0000
3.8500	-0.0187	0.0000
3.8750	-0.0049	0.0000
3.9000	0.0169	0.0000
3.9250	0.0153	0.0000
3.9500	-0.0003	0.0000
3.9750	-0.0104	0.0000
4.0000	-0.0197	0.0000
4.0250	-0.0292	0.0000
4.0500	-0.0165	0.0000
4.0750	0.0205	0.0000
4.1000	0.0394	0.0000
4.1250	0.0132	0.0000
4.1500	-0.0206	0.0000
4.1750	-0.0149	0.0000
4.2000	0.0139	0.0000
4.2250	0.0181	0.0000
4.2500	0.0001	0.0000
4.2750	0.0023	0.0000
4.3000	0.0279	0.0000
4.3250	0.0322	0.0000
4.3500	-0.0011	0.0000
4.3750	-0.0287	0.0000
4.4000	-0.0113	0.0000
4.4250	0.0323	0.0000
4.4500	0.0566	0.0000
4.4750	0.0449	0.0000
4.5000	0.0144	0.0000
4.5250	-0.0132	0.0000
4.5500	-0.0249	0.0000
4.5750	-0.0168	0.0000
4.6000	0.0019	0.0000
4.6250	0.0145	0.0000
4.6500	0.0158	0.0000
4.6750	0.0161	0.0000
4.7000	0.0233	0.0000
4.7250	0.0323	0.0000
4.7500	0.0367	0.0000
4.7750	0.0371	0.0000
4.8000	0.0330	0.0000
4.8250	0.0197	0.0000
4.8500	0.0025	0.0000
4.8750	-0.0030	0.0000
4.9000	0.0081	0.0000
4.9250	0.0205	0.0000
4.9500	0.0178	0.0000
4.9750	0.0017	0.0000
5.0000	-0.0142	0.0000
5.0250	-0.0210	0.0000
5.0500	-0.0185	0.0000
5.0750	-0.0107	0.0000
5.1000	-0.0015	0.0000
5.1250	0.0106	0.0000
5.1500	0.0299	0.0000
5.1750	0.0500	0.0000
5.2000	0.0503	0.0000
5.2250	0.0210	0.0000
5.2500	-0.0156	0.0000
5.2750	-0.0304	0.0000
5.3000	-0.0284	0.0000
5.3250	-0.0378	0.0000
5.3500	-0.0601	0.0000
5.3750	-0.0652	0.0000
5.4000	-0.0414	0.0000
5.4250	-0.0156	0.0000
5.4500	-0.0099	0.0000
5.4750	-0.0108	0.0000
5.5000	-0.0012	0.0000
5.5250	0.0080	0.0000
5.5500	0.0031	0.0000
5.5750	-0.0041	0.0000
5.6000	0.0008	0.0000
5.6250	0.0066	0.0000
5.6500	-0.0009	0.0000
5.6750	-0.0077	0.0000
5.7000	0.0069	0.0000
5.7250	0.0356	0.0000
5.7500	0.0566	0.0000
5.7750	0.0659	0.0000
5.8000	0.0692	0.0000
5.8250	0.0615	0.0000
5.8500	0.0448	0.0000
5.8750	0.0432	0.0000
5.9000	0.0665	0.0000
5.9250	0.0798	0.0000
5.9500	0.0491	0.0000
5.9750	-0.0017	0.0000
6.0000	-0.0229	0.0000
6.0250	-0.0139	0.0000
6.0500	-0.0142	0.0000
6.0750	-0.0300	0.0000
6.1000	-0.0254	0.0000
6.1250	0.0073	0.0000
6.1500	0.0256	0.0000
6.1750	0.0027	0.0000
6.2000	-0.0306	0.0000
6.2250	-0.0324	0.0000
6.2500	-0.0017	0.0000
6.2750	0.0347	0.0000
6.3000	0.0553	0.0000
6.3250	0.0500	0.0000
6.3500	0.0223	0.0000
6.3750	-0.0003	0.0000
6.4000	0.0118	0.0000
6.4250	0.0455	0.0000
6.4500	0.0522	0.0000
6.4750	0.0163	0.0000
6.5000	-0.0182	0.0000
6.5250	-0.0077	0.0000
6.5500	0.0324	0.0000
6.5750	0.0536	0.0000
6.6000	0.0378	0.0000
6.6250	0.0117	0.0000
6.6500	0.0096	0.0000
6.6750	0.0360	0.0000
6.7000	0.0574	0.0000
6.7250	0.0324	0.0000
6.7500	-0.0326	0.0000
6.7750	-0.0697	0.0000
6.8000	-0.0226	0.0000
6.8250	0.0701	0.0000
6.8500	0.1112	0.0000
6.8750	0.0675	0.0000
6.9000	0.0056	0.0000
6.9250	-0.0088	0.0000
6.9500	0.0103	0.0000
6.9750	0.0164	0.0000
7.0000	0.0058	0.0000
7.0250	0.0027	0.0000
7.0500	0.0097	0.0000
7.0750	0.0178	0.0000
7.1000	0.0348	0.0000
7.1250	0.0626	0.0000
7.1500	0.0714	0.0000
7.1750	0.0411	0.0000
7.2000	0.0055	0.0000
7.2250	0.0094	0.0000
7.2500	0.0426	0.0000
7.2750	0.0592	0.0000
7.3000	0.0478	0.0000
7.3250	0.0351	0.0000
7.3500	0.0317	0.0000
7.3750	0.0227	0.0000
7.4000	0.0078	0.0000
7.4250	0.0054	0.0000
7.4500	0.0152	0.0000
7.4750	0.0158	0.0000
7.5000	-0.0004	0.0000
7.5250	-0.0207	0.0000
7.5500	-0.0406	0.0000
7.5750	-0.0625	0.0000
7.6000	-0.0697	0.0000
7.6250	-0.0418	0.0000
7.6500	0.0027	0.0000
7.6750	0.0206	0.0000
7.7000	0.0059	0.0000
7.7250	-0.0014	0.0000
7.7500	0.0183	0.0000
7.7750	0.0319	0.0000
7.8000	0.0095	0.0000
7.8250	-0.0237	0.0000
7.8500	-0.0219	0.0000
7.8750	0.0175	0.0000
7.9000	0.0553	0.0000
7.9250	0.0648	0.0000
7.9500	0.0567	0.0000
7.9750	0.0517	0.0000
8.0000	0.0490	0.0000
8.0250	0.0313	0.0000
8.0500	-0.0066	0.0000
8.0750	-0.0411	0.0000
8.1000	-0.0418	0.0000
8.1250	-0.0087	0.0000
8.1500	0.0247	0.0000
8.1750	0.0343	0.0000
8.2000	0.0329	0.0000
8.2250	0.0409	0.0000
8.2500	0.0489	0.0000
8.2750	0.0361	0.0000
8.3000	0.0121	0.0000
8.3250	0.0039	0.0000
8.3500	0.0113	0.0000
8.3750	0.0109	0.0000
8.4000	0.0022	0.0000
8.4250	0.0071	0.0000
8.4500	0.0240	0.0000
8.4750	0.0248	0.0000
8.5000	0.0071	0.0000
8.5250	0.0036	0.0000
8.5500	0.0236	0.0000
8.5750	0.0319	0.0000
8.6000	0.0096	0.0000
8.6250	-0.0086	0.0000
8.6500	0.0095	0.0000
8.6750	0.0387	0.0000
8.7000	0.0370	0.0000
8.7250	0.0113	0.0000
8.7500	-0.0015	0.0000
8.7750	0.0069	0.0000
8.8000	0.0170	0.0000
8.8250	0.0220	0.0000
8.8500	0.0228	0.0000
8.8750	0.0044	0.0000
8.9000	-0.0396	0.0000
8.9250	-0.0738	0.0000
8.9500	-0.0618	0.0000
8.9750	-0.0264	0.0000
9.0000	-0.0199	0.0000
9.0250	-0.0440	0.0000
9.0500	-0.0539	0.0000
9.0750	-0.0371	0.0000
9.1000	-0.0277	0.0000
9.1250	-0.0355	0.0000
9.1500	-0.0247	0.0000
9.1750	0.0180	0.0000
9.2000	0.0507	0.0000
9.2250	0.0394	0.0000
9.2500	0.0063	0.0000
9.2750	-0.0160	0.0000
9.3000	-0.0302	0.0000
9.3250	-0.0445	0.0000
9.3500	-0.0405	0.0000
9.3750	-0.0093	0.0000
9.4000	0.0170	0.0000
9.4250	0.0123	0.0000
9.4500	-0.0001	0.0000
9.4750	0.0088	0.0000
9.5000	0.0179	0.0000
9.5250	-0.0079	0.0000
9.5500	-0.0493	0.0000
9.5750	-0.0559	0.0000
9.6000	-0.0234	0.0000
9.6250	0.0031	0.0000
9.6500	-0.0000	0.0000
9.6750	-0.0098	0.0000
9.7000	-0.0026	0.0000
9.7250	0.0167	0.0000
9.7500	0.0364	0.0000
9.7750	0.0536	0.0000
9.8000	0.0599	0.0000
9.8250	0.0451	0.0000
9.8500	0.0201	0.0000
9.8750	0.0088	0.0000
9.9000	0.0137	0.0000
9.9250	0.0149	0.0000
9.9500	0.0037	0.0000
9.9750	-0.0099	0.0000
10.0000	-0.0241	0.0000
10.0250	-0.0465	0.0000
10.0500	-0.0664	0.0000
10.0750	-0.0597	0.0000
10.1000	-0.0317	0.0000
10.1250	-0.0182	0.0000
10.1500	-0.0304	0.0000
10.1750	-0.0355	0.0000
10.2000	-0.0115	0.0000
10.2250	0.0132	0.0000
10.2500	0.0073	0.0000
10.2750	-0.0073	0.0000
10.3000	0.0072	0.0000
10.3250	0.0334	0.0000
10.3500	0.0208	0.0000
10.3750	-0.0212	0.0000
10.4000	-0.0195	0.0000
10.4250	0.0491	0.0000
10.4500	0.0990	0.0000
10.4750	0.0450	0.0000
10.5000	-0.0694	0.0000
10.5250	-0.1229	0.0000
10.5500	-0.0806	0.0000
10.5750	-0.0291	0.0000
10.6000	-0.0366	0.0000
10.6250	-0.0613	0.0000
10.6500	-0.0399	0.0000
10.6750	0.0029	0.0000
10.7000	0.0036	0.0000
10.7250	-0.0274	0.0000
10.7500	-0.0243	0.0000
10.7750	0.0206	0.0000
10.8000	0.0441	0.0000
10.8250	0.0161	0.0000
10.8500	-0.0170	0.0000
10.8750	-0.0128	0.0000
10.9000	0.0048	0.0000
10.9250	-0.0040	0.0000
10.9500	-0.0283	0.0000
10.9750	-0.0289	0.0000
11.0000	0.0012	0.0000
11.0250	0.0292	0.0000
11.0500	0.0228	0.0000
11.0750	-0.0190	0.0000
11.1000	-0.0643	0.0000
11.1250	-0.0706	0.0000
11.1500	-0.0262	0.0000
11.1750	0.0321	0.0000
11.2000	0.0582	0.0000
11.2250	0.0481	0.0000
11.2500	0.0299	0.0000
11.2750	0.0160	0.0000
11.3000	-0.0006	0.0000
11.3250	-0.0149	0.0000
11.3500	-0.0162	0.0000
11.3750	-0.0186	0.0000
11.4000	-0.0399	0.0000
11.4250	-0.0547	0.0000
11.4500	-0.0217	0.0000
11.4750	0.0409	0.0000
11.5000	0.0667	0.0000
11.5250	0.0367	0.0000
11.5500	0.0030	0.0000
11.5750	0.0004	0.0000
11.6000	-0.0030	0.0000
11.6250	-0.0356	0.0000
11.6500	-0.0646	0.0000
11.6750	-0.0507	0.0000
11.7000	-0.0158	0.0000
11.7250	-0.0069	0.0000
11.7500	-0.0246	0.0000
11.7750	-0.0331	0.0000
11.8000	-0.0203	0.0000
11.8250	-0.0038	0.0000
11.8500	0.0091	0.0000
11.8750	0.0283	0.0000
11.9000	0.0526	0.0000
11.9250	0.0646	0.0000
11.9500	0.0535	0.0000
11.9750	0.0254	0.0000
12.0000	-0.0065	0.0000
12.0250	-0.0286	0.0000
12.0500	-0.0309	0.0000
12.0750	-0.0127	0.0000
12.1000	0.0169	0.0000
12.1250	0.0483	0.0000
12.1500	0.0721	0.0000
12.1750	0.0767	0.0000
12.2000	0.0574	0.0000
12.2250	0.0263	0.0000
12.2500	-0.0001	0.0000
12.2750	-0.0180	0.0000
12.3000	-0.0273	0.0000
12.3250	-0.0209	0.0000
12.3500	-0.0034	0.0000
12.3750	-0.0029	0.0000
12.4000	-0.0330	0.0000
12.4250	-0.0579	0.0000
12.4500	-0.0354	0.0000
12.4750	0.0175	0.0000
12.5000	0.0438	0.0000
12.5250	0.0268	0.0000
12.5500	0.0020	0.0000
12.5750	-0.0088	0.0000
12.6000	-0.0219	0.0000
12.6250	-0.0400	0.0000
12.6500	-0.0310	0.0000
12.6750	0.0161	0.0000
12.7000	0.0573	0.0000
12.7250	0.0490	0.0000
12.7500	0.0082	0.0000
12.7750	-0.0143	0.0000
12.8000	0.0002	0.0000
12.8250	0.0261	0.0000
12.8500	0.0341	0.0000
12.8750	0.0217	0.0000
12.9000	0.0052	0.0000
12.9250	-0.0066	0.0000
12.9500	-0.0238	0.0000
12.9750	-0.0561	0.0000
13.0000	-0.0836	0.0000
13.0250	-0.0690	0.0000
13.0500	-0.0137	0.0000
13.0750	0.0261	0.0000
13.1000	0.0099	0.0000
13.1250	-0.0248	0.0000
13.1500	-0.0157	0.0000
13.1750	0.0268	0.0000
13.2000	0.0343	0.0000
13.2250	-0.0139	0.0000
13.2500	-0.0609	0.0000
13.2750	-0.0628	0.0000
13.3000	-0.0492	0.0000
13.3250	-0.0616	0.0000
13.3500	-0.0825	0.0000
13.3750	-0.0675	0.0000
13.4000	-0.0165	0.0000
13.4250	0.0310	0.0000
13.4500	0.0540	0.0000
13.4750	0.0639	0.0000
13.5000	0.0692	0.0000
13.5250	0.0609	0.0000
13.5500	0.0369	0.0000
13.5750	0.0152	0.0000
13.6000	0.0129	0.0000
13.6250	0.0225	0.0000
13.6500	0.0203	0.0000
13.6750	-0.0037	0.0000
13.7000	-0.0289	0.0000
13.7250	-0.0256	0.0000
13.7500	0.0070	0.0000
13.7750	0.0383	0.0000
13.8000	0.0458	0.0000
13.8250	0.0406	0.0000
13.8500	0.0409	0.0000
13.8750	0.0400	0.0000
13.9000	0.0255	0.0000
13.9250	0.0114	0.0000
13.9500	0.0195	0.0000
13.9750	0.0378	0.0000
14.0000	0.0326	0.0000
14.0250	0.0030	0.0000
14.0500	-0.0148	0.0000
14.0750	-0.0034	0.0000
14.1000	0.0105	0.0000
14.1250	-0.0001	0.0000
14.1500	-0.0243	0.0000
14.1750	-0.0374	0.0000
14.2000	-0.0371	0.0000
14.2250	-0.0368	0.0000
14.2500	-0.0369	0.0000
14.2750	-0.0253	0.0000
14.3000	0.0024	0.0000
14.3250	0.0338	0.0000
14.3500	0.0491	0.0000
14.3750	0.0353	0.0000
14.4000	0.0021	0.0000
14.4250	-0.0207	0.0000
14.4500	-0.0140	0.0000
14.4750	0.0040	0.0000
14.5000	0.0005	0.0000
14.5250	-0.0236	0.0000
14.5500	-0.0349	0.0000
14.5750	-0.0182	0.0000
14.6000	0.0017	0.0000
14.6250	0.0026	0.0000
14.6500	0.0006	0.0000
14.6750	0.0233	0.0000
14.7000	0.0632	0.0000
14.7250	0.0826	0.0000
14.7500	0.0582	0.0000
14.7750	0.0048	0.0000
14.8000	-0.0416	0.0000
14.8250	-0.0527	0.0000
14.8500	-0.0271	0.0000
14.8750	0.0095	0.0000
14.9000	0.0272	0.0000
14.9250	0.0205	0.0000
14.9500	0.0101	0.0000
14.9750	0.0135	0.0000
15.0000	0.0225	0.0000
15.0250	0.0188	0.0000
15.0500	0.0015	0.0000
15.0750	-0.0105	0.0000
15.1000	-0.0003	0.0000
15.1250	0.0283	0.0000
15.1500	0.0569	0.0000
15.1750	0.0708	0.0000
15.2000	0.0702	0.0000
15.2250	0.0607	0.0000
15.2500	0.0420	0.0000
15.2750	0.0172	0.0000
15.3000	0.0071	0.0000
15.3250	0.0294	0.0000
15.3500	0.0614	0.0000
15.3750	0.0558	0.0000
15.4000	0.0105	0.0000
15.4250	-0.0139	0.0000
15.4500	0.0226	0.0000
15.4750	0.0701	0.0000
15.5000	0.0529	0.0000
15.5250	-0.0192	0.0000
15.5500	-0.0646	0.0000
15.5750	-0.0500	0.0000
15.6000	-0.0293	0.0000
15.6250	-0.0467	0.0000
15.6500	-0.0671	0.0000
15.6750	-0.0389	0.0000
15.7000	0.0214	0.0000
15.7250	0.0552	0.0000
15.7500	0.0437	0.0000
15.7750	0.0188	0.0000
15.8000	0.0069	0.0000
15.8250	0.0027	0.0000
15.8500	-0.0037	0.0000
15.8750	-0.0081	0.0000
15.9000	-0.0032	0.0000
15.9250	0.0085	0.0000
15.9500	0.0167	0.0000
15.9750	0.0117	0.0000
16.0000	-0.0058	0.0000
16.0250	-0.0196	0.0000
16.0500	-0.0127	0.0000
16.0750	0.0075	0.0000
16.1000	0.0143	0.0000
16.1250	-0.0019	0.0000
16.1500	-0.0213	0.0000
16.1750	-0.0261	0.0000
16.2000	-0.0239	0.0000
16.2250	-0.0273	0.0000
16.2500	-0.0294	0.0000
16.2750	-0.0179	0.0000
16.3000	0.0008	0.0000
16.3250	0.0091	0.0000
16.3500	-0.0002	0.0000
16.3750	-0.0200	0.0000
16.4000	-0.0361	0.0000
16.4250	-0.0345	0.0000
16.4500	-0.0159	0.0000
16.4750	-0.0038	0.0000
16.5000	-0.0180	0.0000
16.5250	-0.0370	0.0000
16.5500	-0.0202	0.0000
16.5750	0.0263	0.0000
16.6000	0.0436	0.0000
16.6250	0.0002	0.0000
16.6500	-0.0584	0.0000
16.6750	-0.0712	0.0000
16.7000	-0.0419	0.0000
16.7250	-0.0186	0.0000
16.7500	-0.0183	0.0000
16.7750	-0.0186	0.0000
16.8000	-0.0105	0.0000
16.8250	-0.0105	0.0000
16.8500	-0.0202	0.0000
16.8750	-0.0184	0.0000
16.9000	-0.0030	0.0000
16.9250	0.0004	0.0000
16.9500	-0.0140	0.0000
16.9750	-0.0128	0.0000
17.0000	0.0241	0.0000
17.0250	0.0602	0.0000
17.0500	0.0468	0.0000
17.0750	-0.0048	0.0000
17.1000	-0.0328	0.0000
17.1250	-0.0070	0.0000
17.1500	0.0315	0.0000
17.1750	0.0279	0.0000
17.2000	-0.0142	0.0000
17.2250	-0.0423	0.0000
17.2500	-0.0269	0.0000
17.2750	0.0049	0.0000
17.3000	0.0152	0.0000
17.3250	0.0065	0.0000
17.3500	0.0090	0.0000
17.3750	0.0302	0.0000
17.4000	0.0447	0.0000
17.4250	0.0327	0.0000
17.4500	0.0064	0.0000
17.4750	-0.0120	0.0000
17.5000	-0.0168	0.0000
17.5250	-0.0142	0.0000
17.5500	-0.0027	0.0000
17.5750	0.0234	0.0000
17.6000	0.0561	0.0000
17.6250	0.0758	0.0000
17.6500	0.0706	0.0000
17.6750	0.0466	0.0000
17.7000	0.0188	0.0000
17.7250	-0.0011	0.0000
17.7500	-0.0064	0.0000
17.7750	0.0028	0.0000
17.8000	0.0159	0.0000
17.8250	0.0179	0.0000
17.8500	0.0066	0.0000
17.8750	-0.0038	0.0000
17.9000	-0.0022	0.0000
17.9250	0.0022	0.0000
17.9500	-0.0048	0.0000
17.9750	-0.0154	0.0000
18.0000	-0.0065	0.0000
18.0250	0.0229	0.0000
18.0500	0.0414	0.0000
18.0750	0.0262	0.0000
18.1000	-0.0017	0.0000
18.1250	-0.0060	0.0000
18.1500	0.0131	0.0000
18.1750	0.0201	0.0000
18.2000	-0.0030	0.0000
18.2250	-0.0298	0.0000
18.2500	-0.0244	0.0000
18.2750	0.0139	0.0000
18.3000	0.0522	0.0000
18.3250	0.0614	0.0000
18.3500	0.0419	0.0000
18.3750	0.0173	0.0000
18.4000	0.0073	0.0000
18.4250	0.0071	0.0000
18.4500	-0.0016	0.0000
18.4750	-0.0195	0.0000
18.5000	-0.0226	0.0000
18.5250	0.0033	0.0000
18.5500	0.0349	0.0000
18.5750	0.0377	0.0000
18.6000	0.0096	0.0000
18.6250	-0.0233	0.0000
18.6500	-0.0428	0.0000
18.6750	-0.0463	0.0000
18.7000	-0.0296	0.0000
18.7250	0.0033	0.0000
18.7500	0.0207	0.0000
18.7750	-0.0070	0.0000
18.8000	-0.0542	0.0000
18.8250	-0.0615	0.0000
18.8500	-0.0189	0.0000
18.8750	0.0133	0.0000
18.9000	-0.0115	0.0000
18.9250	-0.0626	0.0000
18.9500	-0.0826	0.0000
18.9750	-0.0681	0.0000
19.0000	-0.0582	0.0000
19.0250	-0.0649	0.0000
19.0500	-0.0597	0.0000
19.0750	-0.0280	0.0000
19.1000	0.0041	0.0000
19.1250	0.0069	0.0000
19.1500	-0.0128	0.0000
19.1750	-0.0216	0.0000
19.2000	0.0006	0.0000
19.2250	0.0428	0.0000
19.2500	0.0787	0.0000
19.2750	0.0927	0.0000
19.3000	0.0853	0.0000
19.3250	0.0607	0.0000
19.3500	0.0244	0.0000
19.3750	-0.0062	0.0000
19.4000	-0.0059	0.0000
19.4250	0.0261	0.0000
19.4500	0.0546	0.0000
19.4750	0.0493	0.0000
19.5000	0.0214	0.0000
19.5250	-0.0022	0.0000
19.5500	-0.0212	0.0000
19.5750	-0.0417	0.0000
19.6000	-0.0375	0.0000
19.6250	0.0159	0.0000
19.6500	0.0779	0.0000
19.6750	0.0773	0.0000
19.7000	0.0181	0.0000
19.7250	-0.0177	0.0000
19.7500	0.0084	0.0000
19.7750	0.0359	0.0000
19.8000	0.0106	0.0000
19.8250	-0.0233	0.0000
19.8500	0.0021	0.0000
19.8750	0.0647	0.0000
19.9000	0.0889	0.0000
19.9250	0.0641	0.0000
19.9500	0.0464	0.0000
19.9750	0.0538	0.0000
20.0000	0.0426	0.0000
20.0250	-0.0031	0.0000
20.0500	-0.0324	0.0000
20.0750	-0.0094	0.0000
20.1000	0.0266	0.0000
20.1250	0.0217	0.0000
20.1500	-0.0130	0.0000
20.1750	-0.0258	0.0000
20.2000	-0.0037	0.0000
20.2250	0.0170	0.0000
20.2500	0.0069	0.0000
20.2750	-0.0246	0.0000
20.3000	-0.0546	0.0000
20.3250	-0.0721	0.0000
20.3500	-0.0738	0.0000
20.3750	-0.0580	0.0000
20.4000	-0.0308	0.0000
20.4250	-0.0064	0.0000
20.4500	0.0100	0.0000
20.4750	0.0272	0.0000
20.5000	0.0499	0.0000
20.5250	0.0656	0.0000
20.5500	0.0603	0.0000
20.5750	0.0398	0.0000
20.6000	0.0235	0.0000
20.6250	0.0185	0.0000
20.6500	0.0154	0.0000
20.6750	0.0074	0.0000
20.7000	-0.0003	0.0000
20.7250	-0.0030	0.0000
20.7500	-0.0030	0.0000
20.7750	0.0005	0.0000
20.8000	0.0131	0.0000
20.8250	0.0272	0.0000
20.8500	0.0236	0.0000
20.8750	0.0018	0.0000
20.9000	-0.0102	0.0000
20.9250	0.0059	0.0000
20.9500	0.0291	0.0000
20.9750	0.0309	0.0000
21.0000	0.0178	0.0000
21.0250	0.0139	0.0000
21.0500	0.0166	0.0000
21.0750	0.0042	0.0000
21.1000	-0.0195	0.0000
21.1250	-0.0277	0.0000
21.1500	-0.0160	0.0000
21.1750	-0.0062	0.0000
21.2000	-0.0014	0.0000
21.2250	0.0199	0.0000
21.2500	0.0580	0.0000
21.2750	0.0810	0.0000
21.3000	0.0739	0.0000
21.3250	0.0590	0.0000
21.3500	0.0483	0.0000
21.3750	0.0206	0.0000
21.4000	-0.0287	0.0000
21.4250	-0.0566	0.0000
21.4500	-0.0300	0.0000
21.4750	0.0191	0.0000
21.5000	0.0390	0.0000
21.5250	0.0333	0.0000
21.5500	0.0420	0.0000
21.5750	0.0691	0.0000
21.6000	0.0815	0.0000
21.6250	0.0716	0.0000
21.6500	0.0654	0.0000
21.6750	0.0681	0.0000
21.7000	0.0528	0.0000
21.7250	0.0169	0.0000
21.7500	-0.0025	0.0000
21.7750	0.0116	0.0000
21.8000	0.0257	0.0000
21.8250	0.0143	0.0000
21.8500	0.0047	0.0000
21.8750	0.0281	0.0000
21.9000	0.0582	0.0000
21.9250	0.0478	0.0000
21.9500	0.0043	0.0000
21.9750	-0.0239	0.0000
22.0000	-0.0243	0.0000
22.0250	-0.0305	0.0000
22.0500	-0.0516	0.0000
22.0750	-0.0513	0.0000
22.1000	-0.0183	0.0000
22.1250	-0.0005	0.0000
22.1500	-0.0311	0.0000
22.1750	-0.0630	0.0000
22.2000	-0.0333	0.0000
22.2250	0.0343	0.0000
22.2500	0.0578	0.0000
22.2750	0.0189	0.0000
22.3000	-0.0118	0.0000
22.3250	0.0138	0.0000
22.3500	0.0491	0.0000
22.3750	0.0300	0.0000
22.4000	-0.0252	0.0000
22.4250	-0.0478	0.0000
22.4500	-0.0205	0.0000
22.4750	0.0080	0.0000
22.5000	0.0034	0.0000
22.5250	-0.0130	0.0000
22.5500	-0.0099	0.0000
22.5750	0.0086	0.0000
22.6000	0.0199	0.0000
22.6250	0.0142	0.0000
22.6500	-0.0041	0.0000
22.6750	-0.0256	0.0000
22.7000	-0.0338	0.0000
22.7250	-0.0182	0.0000
22.7500	0.0017	0.0000
22.7750	-0.0080	0.0000
22.8000	-0.0443	0.0000
22.8250	-0.0579	0.0000
22.8500	-0.0174	0.0000
22.8750	0.0408	0.0000
22.9000	0.0560	0.0000
22.9250	0.0210	0.0000
22.9500	-0.0152	0.0000
22.9750	-0.0160	0.0000
23.0000	0.0055	0.0000
23.0250	0.0188	0.0000
23.0500	0.0131	0.0000
23.0750	-0.0033	0.0000
23.1000	-0.0172	0.0000
23.1250	-0.0120	0.0000
23.1500	0.0220	0.0000
23.1750	0.0649	0.0000
23.2000	0.0773	0.0000
23.2250	0.0475	0.0000
23.2500	0.0113	0.0000
23.2750	0.0053	0.0000
23.3000	0.0199	0.0000
23.3250	0.0207	0.0000
23.3500	0.0025	0.0000
23.3750	-0.0089	0.0000
23.4000	-0.0010	0.0000
23.4250	0.0125	0.0000
23.4500	0.0219	0.0000
23.4750	0.0338	0.0000
23.5000	0.0442	0.0000
23.5250	0.0325	0.0000
23.5500	-0.0022	0.0000
23.5750	-0.0250	0.0000
23.6000	-0.0097	0.0000
23.6250	0.0205	0.0000
23.6500	0.0205	0.0000
23.6750	-0.0146	0.0000
23.7000	-0.0439	0.0000
23.7250	-0.0334	0.0000
23.7500	0.0070	0.0000
23.7750	0.0438	0.0000
23.8000	0.0576	0.0000
23.8250	0.0499	0.0000
23.8500	0.0279	0.0000
23.8750	-0.0002	0.0000
23.9000	-0.0192	0.0000
23.9250	-0.0129	0.0000
23.9500	0.0150	0.0000
23.9750	0.0361	0.0000
24.0000	0.0273	0.0000
24.0250	-0.0001	0.0000
24.0500	-0.0143	0.0000
24.0750	-0.0057	0.0000
24.1000	0.0039	0.0000
24.1250	-0.0002	0.0000
24.1500	-0.0008	0.0000
24.1750	0.0212	0.0000
24.2000	0.0503	0.0000
24.2250	0.0553	0.0000
24.2500	0.0321	0.0000
24.2750	0.0024	0.0000
24.3000	-0.0239	0.0000
24.3250	-0.0528	0.0000
24.3500	-0.0751	0.0000
24.3750	-0.0647	0.0000
24.4000	-0.0197	0.0000
24.4250	0.0224	0.0000
24.4500	0.0289	0.0000
24.4750	0.0116	0.0000
24.5000	0.0065	0.0000
24.5250	0.0277	0.0000
24.5500	0.0553	0.0000
24.5750	0.0608	0.0000
24.6000	0.0344	0.0000
24.6250	-0.0053	0.0000
24.6500	-0.0230	0.0000
24.6750	0.0023	0.0000
24.7000	0.0541	0.0000
24.7250	0.0969	0.0000
24.7500	0.1132	0.0000
24.7750	0.1067	0.0000
24.8000	0.0760	0.0000
24.8250	0.0157	0.0000
24.8500	-0.0509	0.0000
24.8750	-0.0759	0.0000
24.9000	-0.0457	0.0000
24.9250	-0.0079	0.0000
24.9500	-0.0147	0.0000
24.9750	-0.0587	0.0000
