# Supplementary material for: Ultrafast fiber laser at 1570 nm based on organic material as saturable absorber
Source: Sci Rep. 2022 Aug 2;12:13288. doi: 10.1038/s41598-022-17724-9 (PMC9345930; doi:10.1038/s41598-022-17724-9)
Supplement: Supplementary file 4 — Supplementary Information 4. [file 41598_2022_17724_MOESM4_ESM.xlsx]

## Sheet: Лист1
--	--
0	0
1	1
1.01	1.1
1.02	1.2
1.03	1.3
1.04	1.4
1.05	1.5
1.06	1.6
1.07	1.7
1.08	1.8
1.09	1.9
1.1	1.1
1.11	1.11
1.12	1.12
1.13	1.13
1.14	1.14
1.15	1.15
1.16	2
1.17	2
1.18	2
1.19	2.5
1.2	2.5
1.21	2.5
1.22	2.5
1.23	2.5
1.24	2.5
1.25	3
1.26	3
1.27	3
1.28	3
1.29	3
1.3	3
1.31	3
1.32	4
1.33	4
1.34	4
1.35	4
1.36	4
1.37	4
1.38	4.2
1.39	4.2
1.4	4.2
1.41	4.2
1.42	4.6
1.43	4.6
1.44	4.6
1.45	4.6
1.46	4.6
1.47	4.8
1.48	4.8
1.49	4.8
1.5	4.8
1.51	4.8
1.52	4.8
1.53	5
1.54	5
1.55	5
1.56	6
1.57	6
1.58	6
1.59	6
1.6	6.5
1.61	6.5
1.62	6.5
1.63	6.5
1.64	7
1.65	7
1.66	7
1.67	7
1.68	7.5
1.69	7.5
1.7	7.5
1.71	7.5
1.72	7.5
1.73	8
1.74	8
1.75	8
1.76	8
1.77	8.5
1.78	8.5
1.79	8.5
1.8	8.5
1.81	9
1.82	9
1.83	9
1.84	9
1.85	9.5
1.86	10
1.87	10
1.88	10
1.89	10
1.9	11
1.91	12
1.92	12
1.93	12.2
1.94	12.4
1.95	12.6
1.96	12.8
1.97	13
1.98	13.2
1.99	13.4
2	13.6
2.01	13.8
2.02	14
2.03	14.2
2.04	14.4
2.05	14.6
2.06	14.8
2.07	15
2.08	15.2
2.09	15.4
2.1	15.6
2.11	15.8
2.12	16
2.13	16.2
2.14	16.4
2.15	16.6
2.16	16.8
2.17	17
2.18	17.2
2.19	17.4
2.2	17.6
2.21	17.8
2.22	18
2.23	18.2
2.24	18.4
2.25	18.6
2.26	18.8
2.27	19
2.28	19.2
2.29	19.4
2.3	19.6
2.31	19.8
2.32	20
2.33	20.2
2.34	20.4
2.35	20.6
2.36	20.8
2.37	21
2.38	21.2
2.39	21.4
2.4	21.6
2.41	21.8
2.42	22
2.43	22.2
2.44	22.4
2.45	22.6
2.46	22.8
2.47	23
2.48	23.2
2.49	23.4
2.5	23.6
2.51	23.8
2.52	24
2.53	24.2
2.54	24.4
2.55	24.6
2.56	24.8
2.57	25
2.58	25.2
2.59	25.4
2.6	25.6
2.61	25.8
2.62	26
2.63	26.2
2.64	26.4
2.65	26.6
2.66	26.8
2.67	27
2.68	27.3
2.69	27.6
2.7	27.9
2.71	28.2
2.72	28.5
2.73	28.8
2.74	29.1
2.75	29.5
2.76	30
2.77	30.5
2.78	31
2.79	31.5
2.8	32
2.81	32.5
2.82	33
2.83	33.5
2.84	34
2.85	34.5
2.86	35
2.87	35.5
2.88	36
2.89	36.5
2.9	37
2.91	37.5
2.92	38
2.93	38.5
2.94	39
2.95	39.5
2.96	40
2.97	40.5
2.98	41
2.99	41.5
3	42
3.01	42.5
3.02	43
3.03	43.5
3.04	44
3.05	44.5
3.06	45
3.07	45.5
3.08	46
3.09	46.5
3.1	47
3.11	47.5
3.12	48
3.13	48.5
3.14	49
3.15	49.5
3.16	50
3.17	50.5
3.18	51
3.19	51.5
3.2	52
3.21	52.5
3.22	53
3.23	53.5
3.24	54
3.25	54.5
3.26	55
3.27	55.5
3.28	56
3.29	56.5
3.3	57
3.31	57.5
3.32	58
3.33	59.5
3.34	60
3.35	61
3.36	62
3.37	63
3.38	64
3.39	65
3.4	66
3.41	67
3.42	68
3.43	69
3.44	70
3.45	71
3.46	72
3.47	73
3.48	74
3.49	75
3.5	76
3.51	77
3.52	78
3.53	79
3.54	80
3.55	81
3.56	82
3.57	83
3.58	84
3.59	85
3.6	86
3.61	87
3.62	88
3.63	89
3.64	90
3.65	91
3.66	93
3.67	95
3.68	98
3.69	100
3.7	102
3.71	104
3.72	106
3.73	108
3.74	110
3.75	112
3.76	114
3.77	115
3.78	116
3.79	118
3.8	120
3.81	121
3.82	122
3.83	124
3.84	125.2
3.85	125.9
3.86	126.6
3.87	127.3
3.88	128
3.89	128.7
3.9	129
3.91	130
3.92	131
3.93	132
3.94	133
3.95	134
3.96	135
3.97	136
3.98	137
3.99	138
4	139
4.01	140
4.02	141
4.03	142
4.04	143
4.05	144
4.06	145
4.07	146
4.08	147
4.09	148
4.1	149
4.11	150
4.12	151
4.13	152
4.14	153
4.15	154
4.16	155
4.17	156
4.18	157
4.19	158
4.2	159
4.21	160
4.22	161
4.23	162.5
4.24	164
4.25	165.5
4.26	167
4.27	168.5
4.28	170
4.29	171.5
4.3	173
4.31	174.5
4.32	176
4.33	177.5
4.34	179
4.35	180.5
4.36	182
4.37	183.5
4.38	185
4.39	187
4.4	189
4.41	191
4.42	193
4.43	195
4.44	197
4.45	199
4.46	201
4.47	203
4.48	205
4.49	207
4.5	209
4.51	211
4.52	213
4.53	215
4.54	217
4.55	219
4.56	221
4.57	223
4.58	225
4.59	227
4.6	229
4.61	231
4.62	233
4.63	235
4.64	239
4.65	243
4.66	247
4.67	251
4.68	255
4.69	259
4.7	263
4.71	267
4.72	271
4.73	275
4.74	279
4.75	283
4.76	287
4.77	291
4.78	290
4.79	295
4.8	300
4.81	305
4.82	310
4.83	315
4.84	320
4.85	325
4.86	330
4.87	335
4.88	340
4.89	345
4.9	350
4.91	355
4.92	360
4.93	365
4.94	370
4.95	375
4.96	380
4.97	385
4.98	390
4.99	395
5	400
