# Supplementary material for: Ultrafast fiber laser at 1570 nm based on organic material as saturable absorber
Source: Sci Rep. 2022 Aug 2;12:13288. doi: 10.1038/s41598-022-17724-9 (PMC9345930; doi:10.1038/s41598-022-17724-9)
Supplement: Supplementary file 5 — Supplementary Information 5. [file 41598_2022_17724_MOESM5_ESM.xlsx]

## Sheet: OUTPUT POWER
formula	opm	formula		Rr
129	9.41	1.94784		4.831
134	9.56	1.97889		4.831
139	9.67	2.00166		4.831
144	9.89	2.0472		4.831
149	10.12	2.0948		4.831
154	10.23	2.11757		4.831
159	10.43	2.15897		4.831
164	10.67	2.20865		4.831
169	10.85	2.24591		4.831
174	11.03	2.28317		4.831
180	11.23	2.32457		4.831
185	11.45	2.37011		4.831
190	11.67	2.41565		4.831
195	11.84	2.45084		4.831
200	12.02	2.4881		4.831
205	12.22	2.5295		4.831
210	12.43	2.57297		4.831
215	12.61	2.61023		4.831
220	12.85	2.6599		4.831
225	13.06	2.70337		4.831
230	13.27	2.74684		4.831
235	13.46	2.78617		4.831
240	13.69	2.83378		4.831
245	13.88	2.87311		4.831
250	14.01	2.90002		4.831
255	14.24	2.94763		4.831
260	14.44	2.98903		4.831
265	14.71	3.04492		4.831
270	14.91	3.08632		4.831
275	15.11	3.12772		4.831
280	15.32	3.17119		4.831
285	15.48	3.20431		4.831
290	15.62	3.23329		4.831
295	15.82	3.27468		4.831

## Sheet: CW-170
1547.5	-61.9484
1547.5	-62.9714
1547.51	-62.5972
1547.51	-62.5972
1547.52	-62.146									File	ER150.txt
1547.52	-62.4565									Date/Time	18-02-23/12:59
1547.52	-62.8542
1547.53	-62.6328									Center	1569.64	nm
1547.53	-62.3336									Span	20.1	nm
1547.54	-62.6898									Start	1559.59	nm
1547.54	-62.6898									Stop	1579.69	nm
1547.54	-62.1617									Value in Vacuum
1547.55	-62.5775									Resolution	0.05	nm
1547.55	-61.7108									Act-Res	0.051	nm
1547.56	-62.8525									VBW	1000	Hz
1547.56	-62.2541									Average	Off
1547.56	-63.0592									Smooth	Off
1547.57	-62.9482									Smplg	501	pt
1547.57	-62.9482									Opt.ATT	Off
1547.58	-62.0782									Dynamic Range	Normal
1547.58	-62.2127									Normal
1547.58	-62.8626
1547.59	-61.7031
1547.59	-62.5673
1547.6	-61.9757									Trace	A
1547.6	-62.8946									Memory	A
1547.6	-62.8946									Start	1559.59	nm
1547.61	-63.6331									Stop	1579.69	nm
1547.61	-62.4147
1547.62	-62.3374
1547.62	-62.1653
1547.62	-62.3597
1547.63	-61.8469
1547.63	-61.8469
1547.64	-61.9159
1547.64	-62.276
1547.64	-62.468
1547.65	-61.8709
1547.65	-61.9791
1547.66	-62.4071
1547.66	-62.0502
1547.66	-62.0502
1547.67	-62.4818
1547.67	-62.3958
1547.68	-61.6008
1547.68	-62.371
1547.68	-62.3635
1547.69	-62.0908
1547.69	-62.0908
1547.7	-61.9709
1547.7	-62.1832
1547.7	-62.0225
1547.71	-61.8026
1547.71	-61.7529
1547.72	-62.3062
1547.72	-62.4841
1547.72	-62.4841
1547.73	-62.1474
1547.73	-62.4147
1547.74	-61.4261
1547.74	-62.5166
1547.74	-62.5877
1547.75	-61.9675
1547.75	-61.9675
1547.76	-62.4451
1547.76	-62.3433
1547.76	-62.0239
1547.77	-62.8042
1547.77	-62.5618
1547.78	-61.9709
1547.78	-62.5204
1547.78	-62.5204
1547.79	-62.4718
1547.79	-61.8842
1547.8	-62.8067
1547.8	-62.3099
1547.8	-61.3259
1547.81	-62.0663
1547.81	-62.9397
1547.82	-62.9397
1547.82	-62.2746
1547.82	-62.1853
1547.83	-62.2199
1547.83	-62.7238
1547.84	-62.92
1547.84	-62.0454
1547.84	-62.0454
1547.85	-62.6392
1547.85	-62.0572
1547.86	-62.5751
1547.86	-62.4995
1547.86	-62.8946
1547.87	-61.8257
1547.87	-61.7431
1547.88	-61.7431
1547.88	-62.0642
1547.88	-61.7679
1547.89	-61.5646
1547.89	-62.0294
1547.9	-61.947
1547.9	-62.1868
1547.9	-62.1868
1547.91	-62.4934
1547.91	-62.4934
1547.92	-61.7108
1547.92	-61.6628
1547.92	-62.5243
1547.93	-62.0259
1547.93	-62.386
1547.94	-62.386
1547.94	-61.7744
1547.94	-62.7262
1547.95	-61.8856
1547.95	-61.8876
1547.96	-61.7659
1547.96	-61.7561
1547.96	-62.0363
1547.97	-62.0363
1547.97	-62.321
1547.98	-61.8876
1547.98	-62.2127
1547.98	-61.8876
1547.99	-61.6355
1547.99	-62.0523
1548	-62.0523
1548	-61.8889
1548	-61.3859
1548.01	-62.112
1548.01	-61.8655
1548.02	-62.3225
1548.02	-62.6368
1548.02	-62.1353
1548.03	-62.1353
1548.03	-62.6608
1548.04	-61.7842
1548.04	-61.9709
1548.04	-61.6247
1548.05	-62.4995
1548.05	-62.1925
1548.06	-62.1925
1548.06	-62.0817
1548.06	-62.6873
1548.07	-61.9246
1548.07	-62.2797
1548.08	-61.8642
1548.08	-61.698
1548.08	-61.6864
1548.09	-61.6864
1548.09	-61.8755
1548.1	-62.0419
1548.1	-62.2578
1548.1	-61.5695
1548.11	-61.3763
1548.11	-62.5673
1548.12	-62.5673
1548.12	-62.4207
1548.12	-61.988
1548.13	-61.9812
1548.13	-61.3141
1548.14	-62.3635
1548.14	-61.3614
1548.14	-63.6211
1548.15	-63.6211
1548.15	-61.962
1548.16	-62.6873
1548.16	-61.4612
1548.16	-62.7181
1548.17	-62.3508
1548.17	-62.3747
1548.18	-62.5344
1548.18	-62.5344
1548.18	-61.8469
1548.19	-62.0121
1548.19	-62.1028
1548.2	-61.8889
1548.2	-61.8336
1548.2	-61.6935
1548.21	-61.6935
1548.21	-62.426
1548.22	-61.7796
1548.22	-62.1545
1548.22	-62.0156
1548.23	-62.7344
1548.23	-62.3508
1548.24	-62.0908
1548.24	-62.0908
1548.24	-62.2673
1548.25	-61.9709
1548.25	-62.176
1548.26	-62.1853
1548.26	-62.5461
1548.26	-62.2563
1548.27	-62.2563
1548.27	-62.1367
1548.28	-63.1105
1548.28	-61.4752
1548.28	-61.9983
1548.29	-62.4565
1548.29	-62.1474
1548.3	-63.1524
1548.3	-63.1524
1548.3	-62.2966
1548.31	-62.276
1548.31	-62.4603
1548.32	-62.8441
1548.32	-62.5932
1548.32	-62.1063
1548.33	-63.6562
1548.33	-63.6562
1548.34	-62.0817
1548.34	-62.9414
1548.34	-61.7764
1548.35	-63.0636
1548.35	-62.5853
1548.36	-62.4094
1548.36	-62.4094
1548.36	-62.0852
1548.37	-62.1367
1548.37	-62.3136
1548.38	-62.4841
1548.38	-62.609
1548.38	-62.1796
1548.39	-61.8522
1548.39	-61.8522
1548.4	-62.0943
1548.4	-63.068
1548.4	-62.2797
1548.41	-62.2746
1548.41	-62.398
1548.42	-62.7605
1548.42	-62.7605
1548.42	-62.1653
1548.43	-63.0417
1548.43	-62.7384
1548.44	-62.4603
1548.44	-62.0259
1548.44	-62.0838
1548.45	-62.6672
1548.45	-62.6672
1548.46	-62.5204
1548.46	-62.3322
1548.46	-63.2901
1548.47	-62.1049
1548.47	-62.4642
1548.48	-62.5399
1548.48	-62.5399
1548.48	-62.2381
1548.49	-62.5011
1548.49	-62.7605
1548.5	-61.988
1548.5	-62.6873
1548.5	-61.9654
1548.51	-62.7116
1548.51	-62.7116
1548.52	-62.0315
1548.52	-62.9158
1548.52	-62.2069
1548.53	-63.1912
1548.53	-61.8977
1548.54	-62.8375
1548.54	-62.1724
1548.54	-62.1724
1548.55	-62.7442
1548.55	-62.8458
1548.56	-62.8904
1548.56	-63.6562
1548.56	-62.7157
1548.57	-62.2395
1548.57	-62.2395
1548.58	-62.6074
1548.58	-62.7019
1548.58	-63.3152
1548.59	-62.7344
1548.59	-62.9568
1548.6	-62.5321
1548.6	-63.2643
1548.6	-63.2643
1548.61	-62.3284
1548.61	-62.7425
1548.62	-62.3545
1548.62	-61.7367
1548.62	-62.9886
1548.63	-62.3943
1548.63	-62.3943
1548.64	-62.9397
1548.64	-62.993
1548.64	-62.4857
1548.65	-62.6352
1548.65	-63.4438
1548.66	-62.1496
1548.66	-63.2048
1548.66	-63.2048
1548.67	-62.4222
1548.67	-62.9414
1548.68	-62.2286
1548.68	-62.4489
1548.68	-62.8191
1548.69	-62.3732
1548.69	-61.402
1548.7	-61.402
1548.7	-62.321
1548.7	-62.2966
1548.71	-61.7367
1548.71	-63.3696
1548.72	-63.2003
1548.72	-62.6472
1548.72	-62.6472
1548.73	-62.2417
1548.73	-62.4435
1548.74	-63.5018
1548.74	-62.6712
1548.74	-62.9056
1548.75	-63.2066
1548.75	-63.2689
1548.76	-63.2689
1548.76	-62.5751
1548.76	-62.6408
1548.77	-62.5282
1548.77	-62.8735
1548.78	-62.1247
1548.78	-62.8971
1548.78	-62.6233
1548.79	-62.6233
1548.79	-63.0155
1548.8	-62.5838
1548.8	-62.9499
1548.8	-62.815
1548.81	-62.6568
1548.81	-62.5956
1548.82	-62.5956
1548.82	-62.6608
1548.82	-62.8567
1548.83	-62.536
1548.83	-62.8067
1548.84	-62.1176
1548.84	-62.3396
1548.84	-62.3411
1548.85	-62.3411
1548.85	-63.363
1548.86	-62.0628
1548.86	-63.71
1548.86	-62.5011
1548.87	-62.7794
1548.87	-62.9542
1548.88	-62.9014
1548.88	-62.9014
1548.88	-62.0087
1548.89	-62.85
1548.89	-62.5204
1548.9	-62.9031
1548.9	-62.85
1548.9	-63.1435
1548.91	-63.1435
1548.91	-62.9843
1548.92	-62.8275
1548.92	-62.6688
1548.92	-62.6488
1548.93	-62.5228
1548.93	-63.3013
1548.94	-63.0874
1548.94	-63.0874
1548.94	-62.3025
1548.95	-62.3099
1548.95	-61.6819
1548.96	-62.7687
1548.96	-62.7794
1548.96	-62.9499
1548.97	-62.9499
1548.97	-62.3173
1548.98	-62.714
1548.98	-62.5305
1548.98	-62.6914
1548.99	-62.714
1548.99	-63.0129
1549	-62.4094
1549	-62.4094
1549	-62.4757
1549.01	-62.536
1549.01	-62.8668
1549.02	-62.4222
1549.02	-62.0663
1549.02	-62.7384
1549.03	-61.9688
1549.03	-61.9688
1549.04	-62.7687
1549.04	-62.2141
1549.04	-62.4169
1549.05	-62.3695
1549.05	-62.1211
1549.06	-62.3225
1549.06	-62.3225
1549.06	-61.9024
1549.07	-62.9226
1549.07	-62.249
1549.08	-62.0838
1549.08	-62.5282
1549.08	-62.249
1549.09	-62.2505
1549.09	-62.2505
1549.1	-63.3227
1549.1	-62.1098
1549.1	-62.7442
1549.11	-62.8358
1549.11	-62.3545
1549.12	-63.0945
1549.12	-62.0733
1549.12	-62.0733
1549.13	-62.6873
1549.13	-62.6368
1549.14	-61.9552
1549.14	-62.3062
1549.14	-62.3336
1549.15	-62.8275
1549.15	-62.8275
1549.16	-62.5344
1549.16	-62.0993
1549.16	-62.2127
1549.17	-61.8755
1549.17	-61.7731
1549.18	-62.0502
1549.18	-62.0628
1549.18	-62.0628
1549.19	-62.0454
1549.19	-62.6648
1549.2	-62.0593
1549.2	-62.4109
1549.2	-62.777
1549.21	-62.4109
1549.21	-61.5646
1549.22	-61.5646
1549.22	-63.0417
1549.22	-62.1903
1549.23	-62.2651
1549.23	-62.0908
1549.24	-62.0135
1549.24	-62.6472
1549.24	-62.6472
1549.25	-61.8489
1549.25	-62.3958
1549.26	-62.5127
1549.26	-61.6967
1549.26	-62.3508
1549.27	-62.2952
1549.27	-61.796
1549.28	-61.796
1549.28	-61.7321
1549.28	-62.0663
1549.29	-62.468
1549.29	-62.0782
1549.3	-61.5552
1549.3	-61.9192
1549.3	-61.9192
1549.31	-61.6469
1549.31	-63.1749
1549.32	-61.6418
1549.32	-62.304
1549.32	-61.443
1549.33	-62.4071
1549.33	-62.1688
1549.34	-62.1688
1549.34	-61.7646
1549.34	-61.3171
1549.35	-62.1367
1549.35	-61.7809
1549.36	-61.1793
1549.36	-62.2526
1549.36	-61.7895
1549.37	-61.7895
1549.37	-62.6051
1549.38	-61.2889
1549.38	-61.8072
1549.38	-62.0031
1549.39	-61.582
1549.39	-62.2214
1549.4	-62.2214
1549.4	-62.4918
1549.4	-62.0433
1549.41	-62.2797
1549.41	-61.6564
1549.42	-61.6787
1549.42	-61.4673
1549.42	-62.1724
1549.43	-62.1724
1549.43	-62.0225
1549.44	-61.3484
1549.44	-61.7862
1549.44	-61.7862
1549.45	-62.1531
1549.45	-62.5344
1549.46	-61.9226
1549.46	-61.9226
1549.46	-62.112
1549.47	-62.3943
1549.47	-61.7646
1549.48	-61.5255
1549.48	-61.5583
1549.48	-61.9226
1549.49	-61.9226
1549.49	-61.4703
1549.5	-61.926
1549.5	-61.8072
1549.5	-62.3188
1549.51	-62.6648
1549.51	-61.794
1549.52	-61.121
1549.52	-61.121
1549.52	-61.3348
1549.53	-61.9057
1549.53	-62.7466
1549.54	-61.2177
1549.54	-61.4886
1549.54	-62.2952
1549.55	-61.829
1549.55	-61.829
1549.56	-61.1833
1549.56	-62.2541
1549.56	-61.9757
1549.57	-62.4132
1549.57	-61.549
1549.58	-62.6898
1549.58	-62.6898
1549.58	-62.536
1549.59	-62.1014
1549.59	-62.0225
1549.6	-62.2952
1549.6	-62.1638
1549.6	-62.5228
1549.61	-61.8072
1549.61	-61.8072
1549.62	-62.3173
1549.62	-62.151
1549.62	-61.7516
1549.63	-61.9504
1549.63	-62.112
1549.64	-61.549
1549.64	-61.6692
1549.64	-61.6692
1549.65	-62.5305
1549.65	-61.8822
1549.66	-61.6229
1549.66	-62.1211
1549.66	-61.901
1549.67	-61.8402
1549.67	-61.8402
1549.68	-61.6323
1549.68	-61.9078
1549.68	-62.3411
1549.69	-63.1867
1549.69	-62.2127
1549.7	-61.7063
1549.7	-62.4374
1549.7	-62.4374
1549.71	-62.4818
1549.71	-62.1296
1549.72	-61.604
1549.72	-61.5478
1549.72	-61.7516
1549.73	-62.3657
1549.73	-61.9057
1549.74	-61.9057
1549.74	-61.7224
1549.74	-61.8191
1549.75	-62.0489
1549.75	-62.0993
1549.76	-61.3424
1549.76	-62.3396
1549.76	-62.3396
1549.77	-62.2381
1549.77	-61.7973
1549.78	-62.2468
1549.78	-61.5397
1549.78	-62.8375
1549.79	-62.386
1549.79	-61.9963
1549.8	-61.9963
1549.8	-61.6545
1549.8	-61.8789
1549.81	-62.3151
1549.81	-62.0663
1549.82	-62.0838
1549.82	-62.0922
1549.82	-61.8943
1549.83	-61.8943
1549.83	-61.6279
1549.84	-61.6915
1549.84	-61.5708
1549.84	-61.9607
1549.85	-62.4934
1549.85	-62.1638
1549.86	-62.1638
1549.86	-62.3003
1549.86	-62.1176
1549.87	-61.577
1549.87	-61.5058
1549.88	-61.9825
1549.88	-61.9044
1549.88	-62.3025
1549.89	-62.3025
1549.89	-62.5579
1549.9	-62.5422
1549.9	-62.0315
1549.9	-61.6967
1549.91	-62.2505
1549.91	-62.0018
1549.92	-62.2178
1549.92	-62.2178
1549.92	-62.609
1549.93	-62.2127
1549.93	-62.4207
1549.94	-62.0943
1549.94	-62.0698
1549.94	-62.1176
1549.95	-62.1176
1549.95	-62.3411
1549.96	-61.5945
1549.96	-62.1098
1549.96	-62.3114
1549.97	-61.7561
1549.97	-62.1176
1549.98	-61.7451
1549.98	-61.7451
1549.98	-62.4972
1549.99	-62.5814
1549.99	-62.0607
1550	-62.1817
1550	-62.6833
1550	-62.5516
1550.01	-62.515
1550.01	-62.515
1550.02	-62.3485
1550.02	-62.478
1550.02	-62.0979
1550.03	-61.6184
1550.03	-62.5166
1550.04	-62.5477
1550.04	-62.5477
1550.04	-62.3747
1550.05	-62.815
1550.05	-62.1903
1550.06	-61.9044
1550.06	-61.9362
1550.06	-62.8375
1550.07	-61.9641
1550.07	-61.9641
1550.08	-61.986
1550.08	-62.6769
1550.08	-61.9723
1550.09	-61.8336
1550.09	-62.0817
1550.1	-61.9723
1550.1	-62.1098
1550.1	-62.1098
1550.11	-62.3411
1550.11	-62.6051
1550.12	-62.6289
1550.12	-62.3114
1550.12	-62.6833
1550.13	-61.8642
1550.13	-61.8642
1550.14	-62.4718
1550.14	-62.6328
1550.14	-63.0173
1550.15	-62.4336
1550.15	-62.386
1550.16	-62.9585
1550.16	-62.2505
1550.16	-62.2505
1550.17	-62.4033
1550.17	-62.0607
1550.18	-62.112
1550.18	-62.2163
1550.18	-62.0628
1550.19	-62.7116
1550.19	-62.7384
1550.2	-62.7384
1550.2	-62.4489
1550.2	-62.2505
1550.21	-63.0504
1550.21	-62.0908
1550.22	-63.1641
1550.22	-62.1781
1550.22	-62.1781
1550.23	-62.1049
1550.23	-62.1796
1550.24	-63.0286
1550.24	-62.9456
1550.24	-61.6736
1550.25	-62.2236
1550.25	-62.4374
1550.26	-62.4374
1550.26	-62.6753
1550.26	-62.5204
1550.27	-62.7728
1550.27	-62.5166
1550.28	-62.2893
1550.28	-61.9314
1550.28	-63.0347
1550.29	-63.0347
1550.29	-63.3724
1550.3	-61.6071
1550.3	-62.4185
1550.3	-62.4435
1550.31	-62.8208
1550.31	-64.2136
1550.32	-64.2136
1550.32	-62.0628
1550.32	-63.2716
1550.33	-61.5646
1550.33	-62.815
1550.34	-62.7181
1550.34	-62.6233
1550.34	-61.8622
1550.35	-61.8622
1550.35	-61.6406
1550.36	-63.1078
1550.36	-62.6011
1550.36	-62.3545
1550.37	-61.9044
1550.37	-62.4359
1550.38	-62.5657
1550.38	-62.5657
1550.38	-62.0018
1550.39	-63.4804
1550.39	-63.2624
1550.4	-62.4094
1550.4	-62.2395
1550.4	-62.3508
1550.41	-62.3508
1550.41	-62.1997
1550.42	-62.9328
1550.42	-62.362
1550.42	-62.6938
1550.43	-62.1098
1550.43	-62.2871
1550.44	-62.1545
1550.44	-62.1545
1550.44	-62.2236
1550.45	-62.4185
1550.45	-62.5633
1550.46	-61.988
1550.46	-61.8535
1550.46	-62.4109
1550.47	-62.5267
1550.47	-62.5267
1550.48	-62.3882
1550.48	-62.8125
1550.48	-62.4718
1550.49	-62.2578
1550.49	-62.8693
1550.5	-62.488
1550.5	-62.488
1550.5	-61.6755
1550.51	-61.8006
1550.51	-62.3822
1550.52	-62.151
1550.52	-61.9504
1550.52	-61.9246
1550.53	-62.9628
1550.53	-62.9628
1550.54	-62.347
1550.54	-61.7777
1550.54	-61.9518
1550.55	-62.1176
1550.55	-61.8876
1550.56	-61.9654
1550.56	-61.7777
1550.56	-61.7777
1550.57	-61.6915
1550.57	-62.0259
1550.58	-63.6917
1550.58	-61.9983
1550.58	-61.6628
1550.59	-61.6355
1550.59	-61.6355
1550.6	-61.899
1550.6	-62.8525
1550.6	-61.8535
1550.61	-61.7289
1550.61	-61.9963
1550.62	-62.3136
1550.62	-62.4359
1550.62	-62.4359
1550.63	-61.4188
1550.63	-61.5927
1550.64	-62.2012
1550.64	-62.4018
1550.64	-62.3336
1550.65	-61.9436
1550.65	-61.8026
1550.66	-61.8026
1550.66	-61.8822
1550.66	-61.6832
1550.67	-61.8535
1550.67	-61.9314
1550.68	-61.2703
1550.68	-62.0239
1550.68	-61.891
1550.69	-61.891
1550.69	-61.8755
1550.7	-62.0768
1550.7	-61.5677
1550.7	-61.7875
1550.71	-61.8125
1550.71	-61.6084
1550.72	-61.6084
1550.72	-61.6501
1550.72	-61.6609
1550.73	-61.5977
1550.73	-61.1862
1550.74	-61.8742
1550.74	-61.926
1550.74	-62.0156
1550.75	-62.0156
1550.75	-61.7496
1550.76	-61.0746
1550.76	-62.2599
1550.76	-61.5317
1550.77	-61.6609
1550.77	-62.4603
1550.78	-61.8356
1550.78	-61.8356
1550.78	-61.6768
1550.79	-61.6134
1550.79	-61.6469
1550.8	-61.6165
1550.8	-61.6545
1550.8	-61.4703
1550.81	-61.4703
1550.81	-61.6103
1550.82	-61.4569
1550.82	-60.974
1550.82	-61.7731
1550.83	-61.5317
1550.83	-61.6609
1550.84	-61.1776
1550.84	-61.1776
1550.84	-61.0635
1550.85	-61.5958
1550.85	-61.1362
1550.86	-61.1306
1550.86	-61.3377
1550.86	-61.3436
1550.87	-61.6103
1550.87	-61.6103
1550.88	-61.6915
1550.88	-62.0169
1550.88	-61.393
1550.89	-60.9372
1550.89	-61.3644
1550.9	-61.8237
1550.9	-60.8014
1550.9	-60.8014
1550.91	-61.6545
1550.91	-61.1993
1550.92	-61.463
1550.92	-61.7063
1550.92	-61.3424
1550.93	-61.4935
1550.93	-61.4935
1550.94	-61.0813
1550.94	-61.6323
1550.94	-62.0169
1550.95	-60.9669
1550.95	-60.9985
1550.96	-61.2263
1550.96	-62.0782
1550.96	-62.0782
1550.97	-61.8856
1550.97	-61.2919
1550.98	-61.5385
1550.98	-61.2205
1550.98	-61.5789
1550.99	-61.4008
1550.99	-61.004
1551	-61.004
1551	-61.3888
1551	-61.7627
1551.01	-61.515
1551.01	-61.1532
1551.02	-60.9941
1551.02	-61.5101
1551.02	-61.5101
1551.03	-61.5335
1551.03	-60.8608
1551.04	-61.4351
1551.04	-61.0012
1551.04	-60.9713
1551.05	-61.1238
1551.05	-61.8489
1551.06	-61.8489
1551.06	-62.01
1551.06	-60.986
1551.07	-61.6197
1551.07	-61.5521
1551.08	-61.1266
1551.08	-61.0425
1551.08	-61.0535
1551.09	-61.0535
1551.09	-61.5304
1551.1	-61.3662
1551.1	-61.0941
1551.1	-61.3454
1551.11	-61.139
1551.11	-60.7171
1551.12	-60.7171
1551.12	-61.1976
1551.12	-61.1165
1551.13	-61.5989
1551.13	-61.5058
1551.14	-60.9464
1551.14	-61.1862
1551.14	-60.9903
1551.15	-60.9903
1551.15	-61.1708
1551.16	-61.139
1551.16	-61.0221
1551.16	-61.1042
1551.17	-61.3259
1551.17	-61.4856
1551.18	-61.4764
1551.18	-61.4764
1551.18	-61.7594
1551.19	-60.8954
1551.19	-61.3188
1551.2	-60.7489
1551.2	-61.4764
1551.2	-61.4231
1551.21	-61.2703
1551.21	-61.2703
1551.22	-61.2384
1551.22	-61.3513
1551.22	-61.3218
1551.23	-61.515
1551.23	-61.393
1551.24	-61.4098
1551.24	-61.4098
1551.24	-61.8171
1551.25	-62.0607
1551.25	-61.31
1551.26	-61.4642
1551.26	-61.4978
1551.26	-61.2616
1551.27	-60.9534
1551.27	-60.9534
1551.28	-60.8239
1551.28	-61.1154
1551.28	-62.0087
1551.29	-61.1822
1551.29	-60.7145
1551.3	-61.3841
1551.3	-60.8476
1551.3	-60.8476
1551.31	-61.9125
1551.31	-61.9586
1551.32	-61.8356
1551.32	-61.3763
1551.32	-61.0276
1551.33	-61.6021
1551.33	-61.6021
1551.34	-61.6279
1551.34	-61.3024
1551.34	-61.7496
1551.35	-61.645
1551.35	-61.7205
1551.36	-62.225
1551.36	-61.8622
1551.36	-61.8622
1551.37	-61.6052
1551.37	-61.2674
1551.38	-61.3703
1551.38	-61.1793
1551.38	-62.0294
1551.39	-61.6216
1551.39	-61.7796
1551.4	-61.7796
1551.4	-61.5224
1551.4	-61.1323
1551.41	-61.7173
1551.41	-61.4261
1551.42	-61.323
1551.42	-61.8224
1551.42	-62.1531
1551.43	-62.1531
1551.43	-61.5758
1551.44	-62.2055
1551.44	-61.8943
1551.44	-62.0733
1551.45	-62.0031
1551.45	-62.0259
1551.46	-62.0259
1551.46	-61.9675
1551.46	-61.9125
1551.47	-61.6915
1551.47	-61.9091
1551.48	-61.3496
1551.48	-61.6533
1551.48	-61.7875
1551.49	-61.7875
1551.49	-61.6564
1551.5	-61.7908
1551.5	-62.2214
1551.5	-62.0384
1551.51	-61.8257
1551.51	-61.4261
1551.52	-61.7289
1551.52	-61.7289
1551.52	-61.9057
1551.53	-61.2205
1551.53	-62.3188
1551.54	-61.7496
1551.54	-61.8138
1551.54	-62.1496
1551.55	-62.1496
1551.55	-61.6374
1551.56	-61.5089
1551.56	-61.727
1551.56	-61.3188
1551.57	-62.1261
1551.57	-61.8402
1551.58	-62.1261
1551.58	-62.1261
1551.58	-61.8609
1551.59	-62.2907
1551.59	-61.5695
1551.6	-61.9504
1551.6	-61.3703
1551.6	-61.3703
1551.61	-62.6011
1551.61	-61.7496
1551.62	-61.5914
1551.62	-61.6768
1551.62	-61.8535
1551.63	-62.1817
1551.63	-62.1602
1551.64	-62.1602
1551.64	-61.9518
1551.64	-61.3918
1551.65	-62.6114
1551.65	-61.6513
1551.66	-62.2834
1551.66	-62.5011
1551.66	-61.7594
1551.67	-61.7594
1551.67	-62.4972
1551.68	-62.0642
1551.68	-62.1439
1551.68	-61.7173
1551.69	-62.1889
1551.69	-62.3003
1551.7	-62.3003
1551.7	-61.6121
1551.7	-62.6938
1551.71	-62.2783
1551.71	-61.9757
1551.72	-61.9314
1551.72	-61.9846
1551.72	-62.2286
1551.73	-62.2286
1551.73	-62.5321
1551.74	-62.2417
1551.74	-61.8957
1551.74	-61.6153
1551.75	-62.1653
1551.75	-61.4339
1551.76	-62.0607
1551.76	-62.0607
1551.76	-61.9091
1551.77	-62.0502
1551.77	-62.5321
1551.78	-62.1367
1551.78	-62.55
1551.78	-62.347
1551.79	-61.6197
1551.79	-61.6197
1551.8	-62.171
1551.8	-62.2724
1551.8	-62.0398
1551.81	-62.0315
1551.81	-62.1724
1551.82	-62.1724
1551.82	-62.1724
1551.82	-62.7507
1551.83	-63.0112
1551.83	-62.3188
1551.84	-62.3136
1551.84	-62.455
1551.84	-61.8369
1551.85	-62.2907
1551.85	-62.2907
1551.86	-62.8836
1551.86	-62.01
1551.86	-62.5228
1551.87	-62.0663
1551.87	-63.0856
1551.88	-62.4718
1551.88	-62.0259
1551.88	-62.0259
1551.89	-62.2673
1551.89	-61.9024
1551.9	-62.0468
1551.9	-61.8125
1551.9	-61.9572
1551.91	-62.609
1551.91	-62.5422
1551.92	-62.5422
1551.92	-62.7035
1551.92	-61.8742
1551.93	-61.9915
1551.93	-62.1474
1551.94	-62.7564
1551.94	-61.6121
1551.94	-61.6121
1551.95	-62.6592
1551.95	-62.5995
1551.96	-62.2724
1551.96	-62.1063
1551.96	-61.7692
1551.97	-62.2856
1551.97	-62.9843
1551.98	-62.9843
1551.98	-61.8943
1551.98	-62.4588
1551.99	-61.8943
1551.99	-62.1141
1552	-61.928
1552	-61.7431
1552	-61.408
1552.01	-61.408
1552.01	-62.0922
1552.02	-62.4033
1552.02	-61.6545
1552.02	-61.6482
1552.03	-61.9963
1552.03	-62.0363
1552.04	-62.4474
1552.04	-62.4474
1552.04	-62.2033
1552.05	-61.7076
1552.05	-62.1817
1552.06	-61.515
1552.06	-62.0838
1552.06	-61.313
1552.07	-61.313
1552.07	-62.0572
1552.08	-62.4359
1552.08	-61.7063
1552.08	-62.3747
1552.09	-62.478
1552.09	-62.7507
1552.1	-62.2454
1552.1	-62.2454
1552.1	-61.7581
1552.11	-61.5132
1552.11	-62.2323
1552.12	-61.4128
1552.12	-61.4612
1552.12	-61.9145
1552.13	-61.7895
1552.13	-61.7895
1552.14	-61.9757
1552.14	-62.0135
1552.14	-61.7594
1552.15	-61.1964
1552.15	-61.3424
1552.16	-62.225
1552.16	-61.5883
1552.16	-61.5883
1552.17	-61.8402
1552.17	-61.9572
1552.18	-61.5089
1552.18	-61.2819
1552.18	-61.3159
1552.19	-61.3454
1552.19	-61.3454
1552.2	-61.4691
1552.2	-61.5802
1552.2	-61.4966
1552.21	-61.396
1552.21	-61.1577
1552.22	-61.5447
1552.22	-61.3053
1552.22	-61.3053
1552.23	-61.554
1552.23	-61.8675
1552.24	-61.626
1552.24	-62.0558
1552.24	-60.7557
1552.25	-61.8842
1552.25	-61.016
1552.26	-61.016
1552.26	-61.5397
1552.26	-61.3259
1552.27	-61.5089
1552.27	-61.6008
1552.28	-61.4917
1552.28	-60.9168
1552.28	-61.5416
1552.29	-61.5416
1552.29	-61.1964
1552.3	-61.9928
1552.3	-61.2773
1552.3	-61.2936
1552.31	-61.577
1552.31	-60.974
1552.32	-60.974
1552.32	-61.3218
1552.32	-61.1109
1552.33	-61.6121
1552.33	-61.0425
1552.34	-61.2004
1552.34	-60.6875
1552.34	-61.4339
1552.35	-61.4339
1552.35	-61.2136
1552.36	-61.5914
1552.36	-61.0841
1552.36	-61.1379
1552.37	-60.882
1552.37	-61.0106
1552.38	-61.1719
1552.38	-61.1719
1552.38	-61.6342
1552.39	-60.7753
1552.39	-60.9642
1552.4	-60.6203
1552.4	-61.0221
1552.4	-60.8103
1552.41	-61.2108
1552.41	-61.2108
1552.42	-60.7686
1552.42	-61.1879
1552.42	-61.048
1552.43	-60.8423
1552.43	-61.1379
1552.44	-61.0663
1552.44	-61.0663
1552.44	-61.0248
1552.45	-61.1025
1552.45	-60.9221
1552.46	-60.4513
1552.46	-60.89
1552.46	-61.7224
1552.47	-61.417
1552.47	-61.417
1552.48	-60.8129
1552.48	-61.0729
1552.48	-61.1833
1552.49	-60.7634
1552.49	-60.7764
1552.5	-60.7515
1552.5	-60.948
1552.5	-60.948
1552.51	-60.7515
1552.51	-60.6088
1552.52	-60.5814
1552.52	-61.0941
1552.52	-61.2079
1552.53	-60.8249
1552.53	-61.2194
1552.54	-61.2194
1552.54	-60.792
1552.54	-61.1295
1552.55	-61.125
1552.55	-61.1936
1552.56	-60.8265
1552.56	-60.8751
1552.56	-60.766
1552.57	-60.766
1552.57	-60.6329
1552.58	-60.4672
1552.58	-60.9631
1552.58	-61.1736
1552.59	-60.9194
1552.59	-60.5665
1552.6	-60.5665
1552.6	-60.8129
1552.6	-60.6088
1552.61	-60.4417
1552.61	-60.4706
1552.62	-60.9903
1552.62	-61.0342
1552.62	-60.6555
1552.63	-60.6555
1552.63	-60.6303
1552.64	-60.4925
1552.64	-60.4682
1552.64	-61.3602
1552.65	-60.1601
1552.65	-60.7505
1552.66	-60.8239
1552.66	-60.8239
1552.66	-61.1993
1552.67	-61.0813
1552.67	-60.5616
1552.68	-60.7779
1552.68	-60.3915
1552.68	-60.3297
1552.69	-60.7309
1552.69	-60.7309
1552.7	-61.1221
1552.7	-60.7068
1552.7	-60.5567
1552.71	-60.6354
1552.71	-60.8014
1552.72	-60.8434
1552.72	-60.8434
1552.72	-60.5478
1552.73	-60.2319
1552.73	-60.6419
1552.74	-60.9794
1552.74	-60.898
1552.74	-60.3414
1552.75	-59.974
1552.75	-59.974
1552.76	-60.5567
1552.76	-60.4925
1552.76	-60.7273
1552.77	-60.3212
1552.77	-61.2587
1552.78	-60.9372
1552.78	-60.6038
1552.78	-60.6038
1552.79	-61.2645
1552.79	-60.8265
1552.8	-60.6596
1552.8	-60.882
1552.8	-61.1419
1552.81	-60.074
1552.81	-60.6885
1552.82	-60.6885
1552.82	-61.0813
1552.82	-60.6834
1552.83	-60.8318
1552.83	-61.0276
1552.84	-60.6038
1552.84	-60.5814
1552.84	-60.5527
1552.85	-60.5527
1552.85	-60.8318
1552.86	-60.9426
1552.86	-60.8291
1552.86	-60.6268
1552.87	-60.4624
1552.87	-60.7598
1552.88	-60.7598
1552.88	-60.8276
1552.88	-60.7453
1552.89	-60.318
1552.89	-60.4925
1552.9	-60.657
1552.9	-60.574
1552.9	-60.5705
1552.91	-60.5705
1552.91	-60.7273
1552.92	-61.0414
1552.92	-60.574
1552.92	-61.1907
1552.93	-60.805
1552.93	-61.1306
1552.94	-61.1464
1552.94	-61.1464
1552.94	-61.0133
1552.95	-61.0563
1552.95	-61.069
1552.96	-61.463
1552.96	-61.0469
1552.96	-60.7805
1552.97	-60.5839
1552.97	-60.5839
1552.98	-60.4552
1552.98	-60.7634
1552.98	-60.6404
1552.99	-61.3555
1552.99	-60.7222
1553	-61.1805
1553	-60.6268
1553	-60.6268
1553.01	-60.8449
1553.01	-61.1053
1553.02	-60.6178
1553.02	-61.1651
1553.02	-60.9876
1553.03	-61.3793
1553.03	-61.3793
1553.04	-60.653
1553.04	-60.5814
1553.04	-61.2919
1553.05	-61.2511
1553.05	-61.2355
1553.06	-60.9931
1553.06	-60.8847
1553.06	-60.8847
1553.07	-60.5764
1553.07	-61.0106
1553.08	-60.8434
1553.08	-61.189
1553.08	-60.6824
1553.09	-61.7744
1553.09	-60.8688
1553.1	-60.8688
1553.1	-61.3336
1553.1	-60.7831
1553.11	-61.2471
1553.11	-61.2108
1553.12	-61.2965
1553.12	-61.7764
1553.12	-61.2685
1553.13	-61.2685
1553.13	-61.0331
1553.14	-61.2714
1553.14	-61.443
1553.14	-61.0441
1553.15	-61.7561
1553.15	-61.7777
1553.16	-61.396
1553.16	-61.396
1553.16	-61.0563
1553.17	-61.0718
1553.17	-61.1549
1553.18	-61.1623
1553.18	-61.2338
1553.18	-60.974
1553.19	-60.974
1553.19	-61.0579
1553.2	-61.3703
1553.2	-61.0149
1553.2	-61.7862
1553.21	-61.7224
1553.21	-60.955
1553.22	-61.402
1553.22	-61.402
1553.22	-61.4734
1553.23	-61.1822
1553.23	-61.1154
1553.24	-61.3543
1553.24	-61.6948
1553.24	-61.4533
1553.25	-61.2177
1553.25	-61.2177
1553.26	-61.2292
1553.26	-61.1081
1553.26	-61.5317
1553.27	-62.1781
1553.27	-61.0414
1553.28	-61.411
1553.28	-61.9044
1553.28	-61.9044
1553.29	-61.5989
1553.29	-61.899
1553.3	-61.6915
1553.3	-60.7962
1553.3	-61.5478
1553.31	-61.1822
1553.31	-61.1822
1553.32	-61.463
1553.32	-61.1651
1553.32	-61.8789
1553.33	-61.549
1553.33	-61.4948
1553.34	-61.42
1553.34	-61.3585
1553.34	-61.3585
1553.35	-61.7367
1553.35	-62.2417
1553.36	-61.6121
1553.36	-61.4472
1553.36	-61.6052
1553.37	-61.5058
1553.37	-61.7367
1553.38	-61.7367
1553.38	-61.6577
1553.38	-61.7561
1553.39	-61.4642
1553.39	-61.3377
1553.4	-61.6153
1553.4	-60.8698
1553.4	-61.6692
1553.41	-61.6692
1553.41	-61.9552
1553.42	-61.6184
1553.42	-61.8789
1553.42	-60.882
1553.43	-61.7516
1553.43	-61.46
1553.44	-61.8389
1553.44	-61.8389
1553.44	-62.2563
1553.45	-60.7946
1553.45	-61.1334
1553.46	-61.5802
1553.46	-62.0523
1553.46	-61.4188
1553.47	-61.4188
1553.47	-62.2012
1553.48	-62.3322
1553.48	-61.2714
1553.48	-61.2062
1553.49	-61.1193
1553.49	-61.8171
1553.5	-61.3188
1553.5	-61.3188
1553.5	-61.2062
1553.51	-61.3793
1553.51	-61.8039
1553.52	-61.5664
1553.52	-61.0425
1553.52	-61.7334
1553.53	-61.2263
1553.53	-61.2263
1553.54	-61.3692
1553.54	-61.7842
1553.54	-61.6545
1553.55	-61.1907
1553.55	-61.3289
1553.56	-61.6406
1553.56	-61.4442
1553.56	-61.4442
1553.57	-61.3662
1553.57	-61.1719
1553.58	-61.2108
1553.58	-61.185
1553.58	-61.2442
1553.59	-61.5552
1553.59	-61.3407
1553.6	-61.3407
1553.6	-60.9168
1553.6	-61.4582
1553.61	-61.5583
1553.61	-61.1266
1553.62	-61.6692
1553.62	-61.9723
1553.62	-61.9723
1553.63	-61.3218
1553.63	-61.6482
1553.64	-61.185
1553.64	-61.4948
1553.64	-61.286
1553.65	-61.1708
1553.65	-60.955
1553.66	-60.955
1553.66	-61.0802
1553.66	-60.9794
1553.67	-61.5977
1553.67	-60.7335
1553.68	-61.1976
1553.68	-61.205
1553.68	-61.6896
1553.69	-61.6896
1553.69	-60.7309
1553.7	-61.125
1553.7	-60.6875
1553.7	-61.0023
1553.71	-60.8024
1553.71	-60.9453
1553.72	-61.0802
1553.72	-61.0802
1553.72	-60.5804
1553.73	-61.1765
1553.73	-61.0397
1553.74	-61.0618
1553.74	-61.0369
1553.74	-60.7557
1553.75	-60.9157
1553.75	-60.9157
1553.76	-61.1025
1553.76	-60.7386
1553.76	-60.898
1553.77	-61.1182
1553.77	-60.8529
1553.78	-61.2703
1553.78	-60.766
1553.78	-60.766
1553.79	-60.8024
1553.79	-60.5051
1553.8	-60.3616
1553.8	-60.8555
1553.8	-60.653
1553.81	-60.5183
1553.81	-60.5183
1553.82	-60.6707
1553.82	-61.1154
1553.82	-60.4891
1553.83	-60.9724
1553.83	-61.1662
1553.84	-60.804
1553.84	-60.0718
1553.84	-60.0718
1553.85	-60.735
1553.85	-60.6732
1553.86	-60.3212
1553.86	-60.2526
1553.86	-60.3499
1553.87	-60.5394
1553.87	-60.2173
1553.88	-60.2173
1553.88	-60.574
1553.88	-60.6088
1553.89	-60.3616
1553.89	-60.4537
1553.9	-60.3381
1553.9	-60.7181
1553.9	-60.5051
1553.91	-60.5051
1553.91	-60.5655
1553.92	-60.401
1553.92	-60.2402
1553.92	-60.0984
1553.93	-60.2173
1553.93	-60.1207
1553.94	-60.0318
1553.94	-60.0318
1553.94	-59.9225
1553.95	-60.01
1553.95	-60.2173
1553.96	-60.185
1553.96	-60.5012
1553.96	-59.8338
1553.97	-59.9827
1553.97	-59.9827
1553.98	-59.9827
1553.98	-60.1615
1553.98	-60.157
1553.99	-59.9654
1553.99	-59.9482
1554	-59.9482
1554	-59.9482
1554	-60.3133
1554.01	-59.8716
1554.01	-60
1554.02	-59.9697
1554.02	-60.0056
1554.02	-60.325
1554.03	-59.8928
1554.03	-59.8928
1554.04	-60.1408
1554.04	-60.0318
1554.04	-59.8172
1554.05	-59.8716
1554.05	-59.7757
1554.06	-59.5311
1554.06	-59.6218
1554.06	-59.6218
1554.07	-59.6457
1554.07	-59.4769
1554.08	-59.7062
1554.08	-59.6859
1554.08	-60.0829
1554.09	-59.5039
1554.09	-59.4885
1554.1	-59.4885
1554.1	-59.2702
1554.1	-60.0595
1554.11	-59.8213
1554.11	-59.5742
1554.12	-59.4962
1554.12	-59.9611
1554.12	-59.8506
1554.13	-59.8506
1554.13	-60.0829
1554.14	-59.1937
1554.14	-59.7102
1554.14	-59.7184
1554.15	-59.5861
1554.15	-59.7798
1554.16	-58.9825
1554.16	-58.9825
1554.16	-59.4157
1554.17	-59.9396
1554.17	-59.4424
1554.18	-59.5979
1554.18	-59.5585
1554.18	-59.6098
1554.19	-59.6098
1554.19	-59.1471
1554.2	-59.5195
1554.2	-59.8758
1554.2	-59.4082
1554.21	-59.2922
1554.21	-59.0344
1554.22	-59.2372
1554.22	-59.2372
1554.22	-59.2263
1554.23	-59.2775
1554.23	-59.5664
1554.24	-59.3554
1554.24	-59.1865
1554.24	-59.3892
1554.25	-59.5195
1554.25	-59.5195
1554.26	-59.3554
1554.26	-59.4348
1554.26	-59.017
1554.27	-59.4424
1554.27	-59.1829
1554.28	-59.23
1554.28	-59.1829
1554.28	-59.1829
1554.29	-59.23
1554.29	-59.4386
1554.3	-59.2482
1554.3	-59.5742
1554.3	-59.5429
1554.31	-59.0309
1554.31	-59.7062
1554.32	-59.7062
1554.32	-59.1757
1554.32	-59.539
1554.33	-59.3742
1554.33	-59.2628
1554.34	-59.4769
1554.34	-59.2959
1554.34	-59.2959
1554.35	-59.1293
1554.35	-59.45
1554.36	-59.2409
1554.36	-59.5468
1554.36	-59.2628
1554.37	-59.4119
1554.37	-59.0066
1554.38	-59.0066
1554.38	-58.7484
1554.38	-59.3817
1554.39	-59.2118
1554.39	-58.9449
1554.4	-59.2518
1554.4	-59.3817
1554.4	-59.0553
1554.41	-59.0553
1554.41	-59.2592
1554.42	-59.0623
1554.42	-58.9042
1554.42	-59.0448
1554.43	-59.0868
1554.43	-59.0136
1554.44	-59.4006
1554.44	-59.4006
1554.44	-59.1542
1554.45	-59.5979
1554.45	-59.5979
1554.46	-59.1614
1554.46	-59.5861
1554.46	-59.0798
1554.47	-59.4006
1554.47	-59.4006
1554.48	-59.4271
1554.48	-59.2372
1554.48	-59.23
1554.49	-59.4006
1554.49	-59.1793
1554.5	-59.3107
1554.5	-59.2885
1554.5	-59.2885
1554.51	-59.0798
1554.51	-59.5703
1554.52	-59.6059
1554.52	-59.4006
1554.52	-59.1471
1554.53	-59.4615
1554.53	-59.4615
1554.54	-59.535
1554.54	-59.5507
1554.54	-59.6059
1554.55	-59.2372
1554.55	-59.4462
1554.56	-59.6819
1554.56	-59.4808
1554.56	-59.4808
1554.57	-59.5039
1554.57	-59.5311
1554.58	-59.5234
1554.58	-59.3554
1554.58	-59.6537
1554.59	-59.8213
1554.59	-59.1542
1554.6	-59.1542
1554.6	-59.8422
1554.6	-59.7021
1554.61	-59.2885
1554.61	-59.7347
1554.62	-59.6059
1554.62	-59.4271
1554.62	-59.6698
1554.63	-59.6698
1554.63	-59.8172
1554.64	-59.7224
1554.64	-59.7757
1554.64	-59.7593
1554.65	-59.8674
1554.65	-59.9225
1554.66	-59.9913
1554.66	-59.9913
1554.66	-59.7224
1554.67	-59.4386
1554.67	-59.7675
1554.68	-60.0953
1554.68	-59.9957
1554.68	-59.535
1554.69	-59.9353
1554.69	-59.9353
1554.7	-59.8758
1554.7	-59.7881
1554.7	-60.1818
1554.71	-59.9353
1554.71	-60.0793
1554.72	-60.0793
1554.72	-59.9654
1554.72	-59.9654
1554.73	-60.7196
1554.73	-59.974
1554.74	-60.5012
1554.74	-60.2609
1554.74	-60.5271
1554.75	-60.0953
1554.75	-60.0953
1554.76	-60.2319
1554.76	-60.5061
1554.76	-60.1453
1554.77	-60.7222
1554.77	-60.7909
1554.78	-60.3063
1554.78	-60.0485
1554.78	-60.0485
1554.79	-60.9941
1554.79	-60.5061
1554.8	-60.3546
1554.8	-60.7079
1554.8	-60.5222
1554.81	-60.779
1554.81	-60.7857
1554.82	-60.7857
1554.82	-60.4455
1554.82	-60.3962
1554.83	-60.2886
1554.83	-60.4417
1554.84	-60.7894
1554.84	-60.6063
1554.84	-60.7972
1554.85	-60.7972
1554.85	-60.5443
1554.86	-60.7868
1554.86	-60.3461
1554.86	-60.4672
1554.87	-60.1028
1554.87	-60.5355
1554.88	-60.7842
1554.88	-60.7842
1554.88	-60.9184
1554.89	-60.2333
1554.89	-60.2655
1554.9	-60.574
1554.9	-60.532
1554.9	-60.4793
1554.91	-60.2808
1554.91	-60.2808
1554.92	-61.1098
1554.92	-60.5517
1554.92	-60.2886
1554.93	-60.6824
1554.93	-60.6992
1554.94	-60.5779
1554.94	-60.3311
1554.94	-60.3311
1554.95	-60.6303
1554.95	-60.574
1554.96	-60.6732
1554.96	-60.4537
1554.96	-60.1421
1554.97	-60.5517
1554.97	-60.4082
1554.98	-60.4082
1554.98	-60.4082
1554.98	-60.569
1554.99	-60.3626
1554.99	-60.5012
1555	-60.6128
1555	-60.8672
1555	-60.8672
1555.01	-60.653
1555.01	-60.2457
1555.02	-61.0188
1555.02	-60.882
1555.02	-60.8608
1555.03	-61.016
1555.03	-60.8513
1555.04	-60.8513
1555.04	-60.5963
1555.04	-60.5953
1555.05	-61.0813
1555.05	-61.1278
1555.06	-60.8302
1555.06	-60.7702
1555.06	-60.8698
1555.07	-60.8698
1555.07	-61.1503
1555.08	-60.9941
1555.08	-60.7299
1555.08	-60.7727
1555.09	-60.4369
1555.09	-60.29
1555.1	-60.8103
1555.1	-60.8103
1555.1	-61.156
1555.11	-60.8502
1555.11	-60.8725
1555.12	-60.3996
1555.12	-60.4842
1555.12	-60.7857
1555.13	-60.9076
1555.13	-60.9076
1555.14	-60.7335
1555.14	-60.7634
1555.14	-61.2165
1555.15	-60.4998
1555.15	-60.6128
1555.16	-60.1624
1555.16	-60.2701
1555.16	-60.2701
1555.17	-60.9931
1555.17	-60.9329
1555.18	-60.805
1555.18	-60.7753
1555.18	-60.3579
1555.19	-60.0727
1555.19	-60.3461
1555.2	-60.3461
1555.2	-60.6404
1555.2	-60.0838
1555.21	-60.1773
1555.21	-60.0617
1555.22	-60.3791
1555.22	-60.5527
1555.22	-60.4465
1555.23	-60.4465
1555.23	-60.5061
1555.24	-60.0962
1555.24	-60.7634
1555.24	-60.792
1555.25	-59.9827
1555.25	-60.0078
1555.26	-59.8172
1555.26	-59.8172
1555.26	-60.0997
1555.27	-60.7764
1555.27	-60.6621
1555.28	-60.1624
1555.28	-60.5061
1555.28	-60.2817
1555.29	-60.2817
1555.29	-60.1592
1555.3	-60.6213
1555.3	-60.1108
1555.3	-60.1274
1555.31	-60.1977
1555.31	-60.0762
1555.32	-59.8297
1555.32	-59.8297
1555.32	-59.6981
1555.33	-59.9913
1555.33	-59.6297
1555.34	-59.7593
1555.34	-59.838
1555.34	-59.859
1555.35	-60.1818
1555.35	-60.1818
1555.36	-59.987
1555.36	-59.6497
1555.36	-60.0917
1555.37	-59.431
1555.37	-60.4417
1555.38	-59.694
1555.38	-59.6019
1555.38	-59.6019
1555.39	-59.5311
1555.39	-59.5117
1555.4	-59.8047
1555.4	-59.9611
1555.4	-59.2445
1555.41	-59.5585
1555.41	-59.9012
1555.42	-59.9012
1555.42	-59.7388
1555.42	-59.4539
1555.43	-59.6658
1555.43	-59.4233
1555.44	-59.0904
1555.44	-59.0763
1555.44	-59.5546
1555.45	-59.5546
1555.45	-59.1973
1555.46	-59.4044
1555.46	-59.2812
1555.46	-59.333
1555.47	-59.1116
1555.47	-58.8941
1555.48	-58.9008
1555.48	-58.9008
1555.48	-59.1829
1555.49	-58.9483
1555.49	-58.6265
1555.5	-58.8639
[truncated: 3,001 more rows]

## Sheet: OSA200
1550				-68.2391
1550.02				-68.3684
1550.04				-67.1851
1550.06				-65.9602
1550.08				-70.3475						File	ER150.txt
1550.1				-66.3676						Date/Time	18-02-23/12:59
1550.12				-67.0531
1550.14				-68.0134						Center	1569.64	nm
1550.16				-67.986						Span	20.1	nm
1550.18				-67.7573						Start	1559.59	nm
1550.2				-71.5181						Stop	1579.69	nm
1550.22				-75.9688						Value in Vacuum
1550.24				-68.3893						Resolution	0.05	nm
1550.26				-66.5345						Act-Res	0.051	nm
1550.28				-67.8068						VBW	1000	Hz
1550.3				-68.1135						Average	Off
1550.32				-66.94						Smooth	Off
1550.34				-66.4207						Smplg	501	pt
1550.36				-69.5624						Opt.ATT	Off
1550.38				-67.9751						Dynamic Range	Normal
1550.4				-69.2775						Normal
1550.42				-68.1248
1550.44				-65.8553
1550.46				-68.7063
1550.48				-66.6015						Trace	A
1550.5				-68.2507						Memory	A
1550.52				-67.9371						Start	1559.59	nm
1550.54				-69.1116						Stop	1579.69	nm
1550.56				-66.3246
1550.58				-67.1399
1550.6				-68.318
1550.62				-68.4164
1550.64				-66.874
1550.66				-67.8094
1550.68				-68.4013
1550.7				-69.1471
1550.72				-70.3972
1550.74				-67.366
1550.76				-70.3972
1550.78				-71.1588
1550.8				-69.4846
1550.82				-66.908
1550.84				-69.6859
1550.86				-71.5243
1550.88				-66.5502
1550.9				-73.3013
1550.92				-66.3601
1550.94				-69.2154
1550.96				-65.7057
1550.98				-70.6646
1551				-68.5109
1551.02				-68.8174
1551.04				-68.8107
1551.06				-69.4577
1551.08				-69.4962
1551.1				-68.03
1551.12				-68.0382
1551.14				-66.7654
1551.16				-67.734
1551.18				-67.693
1551.2				-68.3327
1551.22				-67.8755
1551.24				-67.7885
1551.26				-66.94
1551.28				-67.1399
1551.3				-69.2592
1551.32				-73.1211
1551.34				-66.6716
1551.36				-68.8975
1551.38				-68.5418
1551.4				-64.4442
1551.42				-67.5671
1551.44				-66.5956
1551.46				-69.838
1551.48				-66.5975
1551.5				-67.2492
1551.52				-67.6321
1551.54				-70.4998
1551.56				-67.3495
1551.58				-69.7634
1551.6				-67.3495
1551.62				-67.3095
1551.64				-67.2492
1551.66				-67.3518
1551.68				-68.4134
1551.7				-67.1783
1551.72				-68.0493
1551.74				-66.9919
1551.76				-68.0743
1551.78				-68.6107
1551.8				-66.517
1551.82				-66.2727
1551.84				-67.3874
1551.86				-69.2082
1551.88				-69.0379
1551.9				-67.5622
1551.92				-66.6115
1551.94				-68.2769
1551.96				-67.6751
1551.98				-66.3658
1552				-69.2665
1552.02				-67.8173
1552.04				-68.4194
1552.06				-70.0432
1552.08				-70.3405
1552.1				-67.4112
1552.12				-66.5072
1552.14				-67.0333
1552.16				-68.6201
1552.18				-66.7387
1552.2				-66.5384
1552.22				-66.2819
1552.24				-68.9415
1552.26				-67.0399
1552.28				-66.8782
1552.3				-65.7971
1552.32				-65.6098
1552.34				-69.0974
1552.36				-65.817
1552.38				-67.0006
1552.4				-68.5574
1552.42				-68.2045
1552.44				-66.7695
1552.46				-68.9825
1552.48				-67.3142
1552.5				-69.8255
1552.52				-65.5502
1552.54				-66.751
1552.56				-67.67
1552.58				-67.841
1552.6				-66.5072
1552.62				-66.8909
1552.64				-65.7057
1552.66				-67.5548
1552.68				-67.2909
1552.7				-67.4836
1552.72				-67.9237
1552.74				-67.778
1552.76				-65.9825
1552.78				-66.005
1552.8				-68.4863
1552.82				-66.4936
1552.84				-65.1046
1552.86				-66.5916
1552.88				-66.6015
1552.9				-66.7387
1552.92				-69.4539
1552.94				-66.6494
1552.96				-67.9751
1552.98				-66.1101
1553				-66.3023
1553.02				-66.2397
1553.04				-64.9322
1553.06				-65.8838
1553.08				-65.0279
1553.1				-66.4975
1553.12				-65.9227
1553.14				-66.2142
1553.16				-67.3072
1553.18				-65.7757
1553.2				-65.6864
1553.22				-65.7138
1553.24				-65.1584
1553.26				-65.315
1553.28				-66.1798
1553.3				-66.0642
1553.32				-67.1332
1553.34				-65.7512
1553.36				-64.1942
1553.38				-65.3521
1553.4				-66.0067
1553.42				-66.874
1553.44				-64.8214
1553.46				-65.6225
1553.48				-66.3283
1553.5				-65.2739
1553.52				-67.4958
1553.54				-65.4929
1553.56				-64.9826
1553.58				-67.0974
1553.6				-64.4745
1553.62				-65.0557
1553.64				-65.2666
1553.66				-64.5457
1553.68				-65.9091
1553.7				-66.5936
1553.72				-65.0626
1553.74				-65.0836
1553.76				-66.2452
1553.78				-64.0916
1553.8				-65.7675
1553.82				-65.5893
1553.84				-65.516
1553.86				-65.2812
1553.88				-64.9147
1553.9				-66.7985
1553.92				-66.2088
1553.94				-65.0418
1553.96				-64.1908
1553.98				-66.1439
1554				-66.7675
1554.02				-66.5561
1554.04				-64.5618
1554.06				-65.4091
1554.08				-64.756
1554.1				-64.1341
1554.12				-66.1529
1554.14				-66.94
1554.16				-65.223
1554.18				-65.0238
1554.2				-64.4117
1554.22				-64.5618
1554.24				-65.6495
1554.26				-66.0942
1554.28				-64.3688
1554.3				-65.1798
1554.32				-65.8973
1554.34				-64.3688
1554.36				-65.6735
1554.38				-64.912
1554.4				-66.1888
1554.42				-63.9545
1554.44				-65.5862
1554.46				-64.6055
1554.48				-64.6055
1554.5				-64.6268
1554.52				-64.8545
1554.54				-63.9653
1554.56				-66.5306
1554.58				-64.5112
1554.6				-65.9397
1554.62				-65.5315
1554.64				-64.5705
1554.66				-64.3747
1554.68				-64.4201
1554.7				-64.521
1554.72				-64.0121
1554.74				-64.3664
1554.76				-64.3688
1554.78				-65.0878
1554.8				-65.0418
1554.82				-64.9526
1554.84				-64.8852
1554.86				-64.9013
1554.88				-64.2748
1554.9				-64.3039
1554.92				-63.1194
1554.94				-64.9935
1554.96				-64.5235
1554.98				-63.9383
1555				-64.3074
1555.02				-64.7586
1555.04				-64.2251
1555.06				-64.034
1555.08				-64.8678
1555.1				-63.7069
1555.12				-64.3902
1555.14				-63.3819
1555.16				-63.5763
1555.18				-64.3274
1555.2				-64.3309
1555.22				-63.9513
1555.24				-64.3133
1555.26				-63.9513
1555.28				-64.2079
1555.3				-63.2276
1555.32				-63.9297
1555.34				-63.8531
1555.36				-64.8346
1555.38				-63.7253
1555.4				-63.3696
1555.42				-63.5047
1555.44				-63.6633
1555.46				-64.3664
1555.48				-63.3838
1555.5				-63.933
1555.52				-62.8971
1555.54				-63.3133
1555.56				-64.269
1555.58				-63.4775
1555.6				-64.675
1555.62				-63.1283
1555.64				-63.6815
1555.66				-62.6552
1555.68				-63.0724
1555.7				-63.3743
1555.72				-63.1345
1555.74				-63.8796
1555.76				-63.8605
1555.78				-63.2185
1555.8				-63.4534
1555.82				-62.6011
1555.84				-62.6408
1555.86				-63.5635
1555.88				-62.714
1555.9				-64.3074
1555.92				-62.613
1555.94				-62.9886
1555.96				-62.6193
1555.98				-62.9414
1556				-63.3227
1556.02				-63.6012
1556.04				-62.777
1556.06				-62.362
1556.08				-62.9999
1556.1				-62.4474
1556.12				-62.6035
1556.14				-62.6608
1556.16				-62.98
1556.18				-62.0489
1556.2				-63.5018
1556.22				-62.4109
1556.24				-62.2541
1556.26				-63.6967
1556.28				-62.6408
1556.3				-63.0963
1556.32				-61.8789
1556.34				-62.6592
1556.36				-62.4642
1556.38				-61.9757
1556.4				-62.8483
1556.42				-61.3841
1556.44				-61.8237
1556.46				-62.0887
1556.48				-62.0259
1556.5				-62.3025
1556.52				-61.0204
1556.54				-61.9213
1556.56				-62.028
1556.58				-61.6323
1556.6				-61.554
1556.62				-61.9246
1556.64				-61.8257
1556.66				-61.2234
1556.68				-62.0558
1556.7				-60.8672
1556.72				-61.7063
1556.74				-61.5027
1556.76				-61.8957
1556.78				-61.5416
1556.8				-61.8323
1556.82				-62.1889
1556.84				-60.9794
1556.86				-61.8555
1556.88				-61.8237
1556.9				-61.0986
1556.92				-61.0913
1556.94				-61.8522
1556.96				-61.5447
1556.98				-61.2442
1557				-61.4764
1557.02				-60.7017
1557.04				-62.0489
1557.06				-60.8847
1557.08				-60.6113
1557.1				-61.5571
1557.12				-60.9034
1557.14				-61.4382
1557.16				-61.2223
1557.18				-60.9087
1557.2				-61.3036
1557.22				-61.2033
1557.24				-61.6609
1557.26				-60.9318
1557.28				-61.408
1557.3				-60.284
1557.32				-61.3721
1557.34				-60.7686
1557.36				-60.805
1557.38				-60.5012
1557.4				-60.6915
1557.42				-60.3287
1557.44				-60.6028
1557.46				-60.9985
1557.48				-60.4721
1557.5				-60.4925
1557.52				-60.3119
1557.54				-60.8794
1557.56				-60.5854
1557.58				-60.2572
1557.6				-60.6798
1557.62				-60.3287
1557.64				-60.5257
1557.66				-60.5222
1557.68				-60.4852
1557.7				-60.5978
1557.72				-60.3049
1557.74				-60.5222
1557.76				-60.573
1557.78				-60.2411
1557.8				-60.052
1557.82				-59.8506
1557.84				-59.8047
1557.86				-60.2054
1557.88				-60.1095
1557.9				-60.1274
1557.92				-60.2127
1557.94				-59.694
1557.96				-60.0705
1557.98				-60.086
1558				-59.5861
1558.02				-60.2009
1558.04				-59.6859
1558.06				-59.8885
1558.08				-59.8088
1558.1				-59.3479
1558.12				-59.6859
1558.14				-59.7347
1558.16				-59.69
1558.18				-59.5861
1558.2				-59.4923
1558.22				-59.2555
1558.24				-59.4462
1558.26				-59.3219
1558.28				-59.0868
1558.3				-59.5821
1558.32				-59.6257
1558.34				-59.0309
1558.36				-59.0904
1558.38				-58.8008
1558.4				-59.0939
1558.42				-58.8673
1558.44				-58.8539
1558.46				-59.2409
1558.48				-58.9585
1558.5				-58.7128
1558.52				-59.1045
1558.54				-59.0763
1558.56				-58.7844
1558.58				-58.5201
1558.6				-58.8107
1558.62				-58.4832
1558.64				-58.4527
1558.66				-58.7192
1558.68				-58.6423
1558.7				-58.3121
1558.72				-58.5356
1558.74				-58.2218
1558.76				-58.3535
1558.78				-58.2507
1558.8				-58.4375
1558.82				-58.5201
1558.84				-58.3773
1558.86				-58.3268
1558.88				-58.1702
1558.9				-58.2016
1558.92				-58.2565
1558.94				-57.9724
1558.96				-58.1959
1558.98				-58.0576
1559				-58.0189
1559.02				-58.1502
1559.04				-57.7573
1559.06				-57.6371
1559.08				-57.6802
1559.1				-57.8808
1559.12				-58.1559
1559.14				-58.0327
1559.16				-57.9075
1559.18				-58.0688
1559.2				-57.8094
1559.22				-57.6321
1559.24				-57.6145
1559.26				-57.8383
1559.28				-57.5449
1559.3				-57.7573
1559.32				-57.5796
1559.34				-57.6726
1559.36				-57.6726
1559.38				-57.1783
1559.4				-57.3826
1559.42				-57.27
1559.44				-57.7288
1559.46				-57.2446
1559.48				-57.6726
1559.5				-57.2769
1559.52				-57.2538
1559.54				-57.1874
1559.56				-57.2308
1559.58				-57.0774
1559.6				-57.2262
1559.62				-57.4041
1559.64				-57.1287
1559.66				-56.874
1559.68				-56.9919
1559.7				-56.1511
1559.72				-56.1511
1559.74				-55.6098
1559.76				-53.7222
1559.78				-52.4841
1559.8				-51.3703
1559.82				-49.431
1559.84				-48.216
1559.86				-46.9789
1559.88				-45.5083
1559.9				-44.2136
1559.92				-42.5073
1559.94				-41.46
1559.96				-38.6614
1559.98				-37.44
1560				-34.4297
1560.02				-22.5956
1560.04				-22.505
1560.06				-33.4056
1560.08				-42.9783
1560.1				-45.3003
1560.12				-46.8152
1560.14				-47.8781
1560.16				-47.0027
1560.18				-48.8807
1560.2				-53.1417
1560.22				-55.1399
1560.24				-55.8922
1560.26				-56.6837
1560.28				-56.9594
1560.3				-57.0312
1560.32				-57.1063
1560.34				-56.9058
1560.36				-56.9789
1560.38				-56.7305
1560.4				-57.385
1560.42				-57.5945
1560.44				-57.9751
1560.46				-57.8042
1560.48				-57.5548
1560.5				-57.2515
1560.52				-57.4304
1560.54				-57.7547
1560.56				-57.6195
1560.58				-57.8094
1560.6				-57.8304
1560.62				-58.3446
1560.64				-57.921
1560.66				-57.6574
1560.68				-57.5845
1560.7				-57.8781
1560.72				-57.9452
1560.74				-58.0079
1560.76				-58.122
1560.78				-58.2189
1560.8				-58.4894
1560.82				-58.4254
1560.84				-58.3327
1560.86				-58.1248
1560.88				-58.0632
1560.9				-58.315
1560.92				-58.6519
1560.94				-58.2304
1560.96				-58.2857
1560.98				-58.1276
1561				-58.1304
1561.02				-58.548
1561.04				-58.4436
1561.06				-58.791
1561.08				-58.6201
1561.1				-58.7192
1561.12				-58.548
1561.14				-58.8372
1561.16				-58.7517
1561.18				-58.9517
1561.2				-58.9757
1561.22				-58.6138
1561.24				-59.0798
1561.26				-58.8439
1561.28				-59.0833
1561.3				-58.5449
1561.32				-58.7582
1561.34				-59.3144
1561.36				-59.2665
1561.38				-59.4271
1561.4				-59.1045
1561.42				-58.9894
1561.44				-59.2849
1561.46				-59.2336
1561.48				-59.4923
1561.5				-59.6138
1561.52				-59.897
1561.54				-59.4271
1561.56				-59.5195
1561.58				-59.9225
1561.6				-59.2555
1561.62				-59.7964
1561.64				-59.8843
1561.66				-59.7469
1561.68				-59.7675
1561.7				-59.7964
1561.72				-60.0762
1561.74				-60.2068
1561.76				-59.5546
1561.78				-59.9697
1561.8				-59.813
1561.82				-60.3096
1561.84				-59.897
1561.86				-59.9783
1561.88				-60.3381
1561.9				-60.2669
1561.92				-60.5208
1561.94				-59.9311
1561.96				-60.0048
1561.98				-60.5208
1562				-60.0873
1562.02				-60.5453
1562.04				-60.2747
1562.06				-60.2425
1562.08				-60.3381
1562.1				-60.7094
1562.12				-60.5938
1562.14				-60.8502
1562.16				-60.574
1562.18				-60.9958
1562.2				-60.7438
1562.22				-60.7053
1562.24				-61.1662
1562.26				-61.0303
1562.28				-60.7181
1562.3				-60.7079
1562.32				-60.6379
1562.34				-60.7909
1562.36				-61.0188
1562.38				-60.6293
1562.4				-61.7431
1562.42				-61.2384
1562.44				-61.0646
1562.46				-61.0369
1562.48				-60.8239
1562.5				-61.3024
1562.52				-61.1154
1562.54				-61.6008
1562.56				-61.6564
1562.58				-62.2578
1562.6				-61.8755
1562.62				-61.7289
1562.64				-61.9723
1562.66				-61.4661
1562.68				-61.714
1562.7				-61.6609
1562.72				-61.3336
1562.74				-61.8204
1562.76				-61.7613
1562.78				-61.7561
1562.8				-62.825
1562.82				-61.5354
1562.84				-62.7984
1562.86				-62.4626
1562.88				-62.8067
1562.9				-62.0169
1562.92				-62.6368
1562.94				-62.2526
1562.96				-62.5751
1562.98				-62.4298
1563				-62.7943
1563.02				-62.6352
1563.04				-62.7728
1563.06				-63.1007
1563.08				-62.1746
1563.1				-63.1686
1563.12				-62.8125
1563.14				-63.1435
1563.16				-62.1261
1563.18				-63.0129
1563.2				-62.9482
1563.22				-62.1853
1563.24				-62.5305
1563.26				-63.4342
1563.28				-63.2578
1563.3				-63.5882
1563.32				-63.495
1563.34				-63.6532
1563.36				-63.8049
1563.38				-63.2276
1563.4				-63.8132
1563.42				-63.379
1563.44				-64.115
1563.46				-62.7687
1563.48				-62.7466
1563.5				-63.4804
1563.52				-65.2637
1563.54				-64.0012
1563.56				-62.9328
1563.58				-63.0548
1563.6				-63.7737
1563.62				-63.2303
1563.64				-64.1657
1563.66				-64.0916
1563.68				-63.7356
1563.7				-64.8083
1563.72				-63.7018
1563.74				-65.4348
1563.76				-64.2113
1563.78				-64.2193
1563.8				-63.6613
1563.82				-63.8796
1563.84				-64.1714
1563.86				-65.3254
1563.88				-65.0031
1563.9				-64.0972
1563.92				-64.9826
1563.94				-64.0088
1563.96				-64.8572
1563.98				-64.2228
1564				-64.6306
1564.02				-64.4382
1564.04				-64.4201
1564.06				-64.1263
1564.08				-66.2617
1564.1				-64.6496
1564.12				-66.7572
1564.14				-64.9214
1564.16				-65.2158
1564.18				-64.5767
1564.2				-65.2086
1564.22				-64.0252
1564.24				-64.7625
1564.26				-64.3664
1564.28				-64.2343
1564.3				-64.5742
1564.32				-64.9187
1564.34				-66.1601
1564.36				-65.0349
1564.38				-64.9053
1564.4				-64.2228
1564.42				-66.1208
1564.44				-67.8595
1564.46				-65.1513
1564.48				-65.123
1564.5				-64.7912
1564.52				-65.9397
1564.54				-65.5893
1564.56				-66.4782
1564.58				-66.0258
1564.6				-65.5893
1564.62				-65.1584
1564.64				-64.3098
1564.66				-65.0349
1564.68				-66.6214
1564.7				-65.2086
1564.72				-65.1942
1564.74				-67.0027
1564.76				-64.8373
1564.78				-66.1208
1564.8				-66.3041
1564.82				-66.9572
1564.84				-66.0854
1564.86				-65.6575
1564.88				-65.0279
1564.9				-66.2746
1564.92				-65.5191
1564.94				-67.0708
1564.96				-67.217
1564.98				-66.4226
1565				-64.8346
1565.02				-66.3302
1565.04				-66.7654
1565.06				-65.4883
1565.08				-67.0115
1565.1				-66.5639
1565.12				-65.558
1565.14				-66.0467
1565.16				-65.779
1565.18				-67.4112
1565.2				-67.0224
1565.22				-67.6675
1565.24				-67.6498
1565.26				-65.1399
1565.28				-68.2016
1565.3				-68.2711
1565.32				-66.6979
1565.34				-66.2251
1565.36				-65.7512
1565.38				-67.5671
1565.4				-67.3189
1565.42				-68.0995
1565.44				-65.4424
1565.46				-66.2397
1565.48				-67.5375
1565.5				-65.7219
1565.52				-66.9443
1565.54				-65.8754
1565.56				-69.5195
1565.58				-67.5597
1565.6				-65.8889
1565.62				-66.9037
1565.64				-64.8043
1565.66				-67.27
1565.68				-65.385
1565.7				-65.7381
1565.72				-67.3353
1565.74				-66.3695
1565.76				-68.962
1565.78				-68.3327
1565.8				-66.3884
1565.82				-66.5267
1565.84				-69.2227
1565.86				-66.9422
1565.88				-66.4859
1565.9				-67.44
1565.92				-68.5171
1565.94				-68.0217
1565.96				-69.1901
1565.98				-67.4088
1566				-66.2599
1566.02				-68.1787
1566.04				-68.9722
1566.06				-66.5306
1566.08				-67.7211
1566.1				-67.5424
1566.12				-66.362
1566.14				-69.2922
1566.16				-67.9452
1566.18				-66.6776
1566.2				-67.6246
1566.22				-66.2178
1566.24				-69.4692
1566.26				-66.4168
1566.28				-68.5263
1566.3				-66.3227
1566.32				-66.4187
1566.34				-71.2773
1566.36				-68.173
1566.38				-68.471
1566.4				-67.7083
1566.42				-68.7943
1566.44				-71.796
1566.46				-65.1756
1566.48				-67.7624
1566.5				-70.166
1566.52				-67.0202
1566.54				-66.8825
1566.56				-70.0997
1566.58				-67.67
1566.6				-67.8728
1566.62				-68.2565
1566.64				-69.5742
1566.66				-69.7428
1566.68				-74.1771
1566.7				-70.1341
1566.72				-66.1493
1566.74				-69.7469
1566.76				-68.2565
1566.78				-68.6582
1566.8				-69.784
1566.82				-67.1242
1566.84				-68.7976
1566.86				-67.9697
1566.88				-71.8709
1566.9				-70.3962
1566.92				-71.5058
1566.94				-69.4539
1566.96				-67.0752
1566.98				-69.9568
1567				-78.0162
1567.02				-67.5721
1567.04				-69.3256
1567.06				-70.2022
1567.08				-72.0993
1567.1				-74.0012
1567.12				-69.2518
1567.14				-67.9724
1567.16				-67.3826
1567.18				-72.5579
1567.2				-72.6273
1567.22				-73.1731
1567.24				-69.3592
1567.26				-67.8701
1567.28				-69.024
1567.3				-75.0808
1567.32				-75.13
1567.34				-69.3554
1567.36				-69.333
1567.38				-66.2599
1567.4				-116.003
1567.42				-66.8235
1567.44				-68.768
1567.46				-77.3921
1567.48				-72.0454
1567.5				-68.8941
1567.52				-116.003
1567.54				-69.5507
1567.56				-72.4033
1567.58				-66.6314
1567.6				-76.5857
1567.62				-72.0121
1567.64				-69.6457
1567.66				-72.1353
1567.68				-69.6019
1567.7				-67.9642
1567.72				-68.2536
1567.74				-71.5833
1567.76				-71.5089
1567.78				-68.0771
1567.8				-70.1827
1567.82				-71.9518
1567.84				-69.9654
1567.86				-68.5418
1567.88				-69.5195
1567.9				-67.0575
1567.92				-69.6138
1567.94				-69.4731
1567.96				-84.6458
1567.98				-70.9969
1568				-71.4382
1568.02				-72.1602
1568.04				-74.2458
1568.06				-68.0024
1568.08				-68.2391
1568.1				-116.003
1568.12				-116.003
1568.14				-71.152
1568.16				-67.3424
1568.18				-69.8297
1568.2				-70.1705
1568.22				-72.293
1568.24				-72.5932
1568.26				-72.8542
1568.28				-68.8207
1568.3				-88.0995
1568.32				-68.8207
1568.34				-66.7264
1568.36				-70.5814
1568.38				-71.1862
1568.4				-74.0012
1568.42				-69.2372
1568.44				-116.003
1568.46				-116.003
1568.48				-68.9517
1568.5				-94.6268
1568.52				-68.4619
1568.54				-66.8973
1568.56				-68.8706
1568.58				-67.7989
1568.6				-68.6391
1568.62				-71.7895
1568.64				-74.2899
1568.66				-74.9349
1568.68				-69.7184
1568.7				-70.3602
1568.72				-70.1601
1568.74				-70.6555
1568.76				-79.1151
1568.78				-69.3667
1568.8				-67.4328
1568.82				-73.6161
1568.84				-71.2529
1568.86				-73.9686
1568.88				-73.4921
1568.9				-69.7021
1568.92				-75.3745
1568.94				-69.3367
1568.96				-70.9686
1568.98				-70.1489
1569				-73.0303
1569.02				-68.4955
1569.04				-69.9611
1569.06				-69.6698
1569.08				-68.4406
1569.1				-70.7712
1569.12				-72.1049
1569.14				-69.7798
1569.16				-116.003
1569.18				-116.003
1569.2				-75.318
1569.22				-68.617
1569.24				-70.8423
1569.26				-76.7902
1569.28				-79.165
1569.3				-75.0169
1569.32				-72.5775
1569.34				-72.7589
1569.36				-76.6797
1569.38				-71.8876
1569.4				-70.5567
1569.42				-72.3396
1569.44				-73.6361
1569.46				-68.5574
1569.48				-72.3995
1569.5				-71.4935
1569.52				-69.5156
1569.54				-116.003
1569.56				-69.2628
1569.58				-76.4705
1569.6				-116.003
1569.62				-68.9963
1569.64				-70.9184
1569.66				-72.2323
1569.68				-73.9009
1569.7				-69.2775
1569.72				-70.1475
1569.74				-71.313
1569.76				-69.5742
1569.78				-73.9707
1569.8				-74.9147
1569.82				-71.1221
1569.84				-71.5212
1569.86				-71.8675
1569.88				-70.3391
1569.9				-69.9353
1569.92				-72.6193
1569.94				-70.5601
1569.96				-116.003
1569.98				-116.003
1570				-116.003

## Sheet: OSA 220
1559.59	1.459e-08	1e-12	1559.59	-78.3594
1559.63	2.49e-08	1e-12	1559.63	-76.038
1559.67	9.023e-08	1e-12	1559.67	-70.4465
1559.71	4.442e-08	1e-12	1559.71	-73.5242
1559.75	6.395e-08	1e-12	1559.75	-71.9416						File	ER150.txt
1559.79	5.321e-09	1e-12	1559.79	-82.7401						Date/Time	18-02-23/12:59
1559.83	2.54e-08	1e-12	1559.83	-75.9517
1559.87	2.51e-12	1e-12	1559.87	-116.003						Center	1569.64	nm
1559.91	2.31e-08	1e-12	1559.91	-76.3639						Span	20.1	nm
1559.95	1.543e-08	1e-12	1559.95	-78.1163						Start	1559.59	nm
1559.99	5.722e-08	1e-12	1559.99	-72.4245						Stop	1579.69	nm
1560.03	4.623e-08	1e-12	1560.03	-73.3508						Value in Vacuum
1560.07	3.072e-08	1e-12	1560.07	-75.1258						Resolution	0.05	nm
1560.11	2.51e-12	1e-12	1560.11	-116.003						Act-Res	0.051	nm
1560.15	8.712e-08	1e-12	1560.15	-70.5988						VBW	1000	Hz
1560.19	7.002e-08	1e-12	1560.19	-71.5478						Average	Off
1560.23	2.51e-12	1e-12	1560.23	-116.003						Smooth	Off
1560.27	2.51e-12	1e-12	1560.27	-116.003						Smplg	501	pt
1560.31	2.51e-12	1e-12	1560.31	-116.003						Opt.ATT	Off
1560.35	3.36e-08	1e-12	1560.35	-74.7366						Dynamic Range	Normal
1560.39	2.51e-12	1e-12	1560.39	-116.003						Normal
1560.43	2.51e-12	1e-12	1560.43	-116.003
1560.47	3.759e-08	1e-12	1560.47	-74.2493
1560.51	2.51e-12	1e-12	1560.51	-116.003
1560.55	2.51e-12	1e-12	1560.55	-116.003						Trace	A
1560.6	2.51e-12	1e-12	1560.6	-116.003						Memory	A
1560.64	3.207e-09	1e-12	1560.64	-84.939						Start	1559.59	nm
1560.68	9.917e-08	1e-12	1560.68	-70.0362						Stop	1579.69	nm
1560.72	8.677e-11	1e-12	1560.72	-100.616
1560.76	7.366e-08	1e-12	1560.76	-71.3277
1560.8	3.15e-08	1e-12	1560.8	-75.0169
1560.84	4.073e-08	1e-12	1560.84	-73.9009
1560.88	2.51e-12	1e-12	1560.88	-116.003
1560.92	2.51e-12	1e-12	1560.92	-116.003
1560.96	5.722e-08	1e-12	1560.96	-72.4245
1561	4.806e-08	1e-12	1561	-73.1822
1561.04	2.51e-12	1e-12	1561.04	-116.003
1561.08	2.51e-12	1e-12	1561.08	-116.003
1561.12	3.468e-08	1e-12	1561.12	-74.5992
1561.16	5.825e-09	1e-12	1561.16	-82.347
1561.2	2.828e-08	1e-12	1561.2	-75.4852
1561.24	2.51e-12	1e-12	1561.24	-116.003
1561.28	2.51e-12	1e-12	1561.28	-116.003
1561.32	6.187e-08	1e-12	1561.32	-72.0852
1561.36	1.557e-08	1e-12	1561.36	-78.0771
1561.4	2.51e-12	1e-12	1561.4	-116.003
1561.44	5.652e-08	1e-12	1561.44	-72.478
1561.48	2.378e-08	1e-12	1561.48	-76.2379
1561.52	2.448e-08	1e-12	1561.52	-76.1119
1561.56	2.51e-12	1e-12	1561.56	-116.003
1561.6	2.881e-08	1e-12	1561.6	-75.4046
1561.64	3.145e-08	1e-12	1561.64	-75.0238
1561.68	4.359e-10	1e-12	1561.68	-93.6061
1561.72	2.51e-12	1e-12	1561.72	-116.003
1561.76	7.08e-08	1e-12	1561.76	-71.4997
1561.8	2.51e-12	1e-12	1561.8	-116.003
1561.84	2.51e-12	1e-12	1561.84	-116.003
1561.88	2.51e-12	1e-12	1561.88	-116.003
1561.92	2.51e-12	1e-12	1561.92	-116.003
1561.96	1.733e-08	1e-12	1561.96	-77.612
1562	5.459e-08	1e-12	1562	-72.6289
1562.04	2.51e-12	1e-12	1562.04	-116.003
1562.08	2.74e-08	1e-12	1562.08	-75.6225
1562.12	2.51e-12	1e-12	1562.12	-116.003
1562.16	8.433e-08	1e-12	1562.16	-70.7402
1562.2	1.766e-08	1e-12	1562.2	-77.5301
1562.24	7.301e-08	1e-12	1562.24	-71.3662
1562.28	3.749e-08	1e-12	1562.28	-74.2608
1562.32	2.51e-12	1e-12	1562.32	-116.003
1562.36	2.51e-12	1e-12	1562.36	-116.003
1562.4	8.293e-08	1e-12	1562.4	-70.8129
1562.44	2.51e-12	1e-12	1562.44	-116.003
1562.48	2.51e-12	1e-12	1562.48	-116.003
1562.52	2.51e-12	1e-12	1562.52	-116.003
1562.56	2.51e-12	1e-12	1562.56	-116.003
1562.61	8.599e-08	1e-12	1562.61	-70.6555
1562.65	2.51e-12	1e-12	1562.65	-116.003
1562.69	2.51e-12	1e-12	1562.69	-116.003
1562.73	5.504e-08	1e-12	1562.73	-72.5932
1562.77	2.51e-12	1e-12	1562.77	-116.003
1562.81	2.51e-12	1e-12	1562.81	-116.003
1562.85	2.51e-12	1e-12	1562.85	-116.003
1562.89	9.279e-08	1e-12	1562.89	-70.325
1562.93	9.171e-08	1e-12	1562.93	-70.3758
1562.97	2.51e-12	1e-12	1562.97	-116.003
1563.01	3.845e-08	1e-12	1563.01	-74.151
1563.05	2.51e-12	1e-12	1563.05	-116.003
1563.09	2.51e-12	1e-12	1563.09	-116.003
1563.13	2.241e-08	1e-12	1563.13	-76.4956
1563.17	2.51e-12	1e-12	1563.17	-116.003
1563.21	1.523e-07	1e-12	1563.21	-68.173
1563.25	7.512e-08	1e-12	1563.25	-71.2424
1563.29	6.646e-08	1e-12	1563.29	-71.7744
1563.33	2.51e-12	1e-12	1563.33	-116.003
1563.37	2.51e-12	1e-12	1563.37	-116.003
1563.41	8.832e-09	1e-12	1563.41	-80.5394
1563.45	2.51e-12	1e-12	1563.45	-116.003
1563.49	8.649e-08	1e-12	1563.49	-70.6303
1563.53	2.51e-12	1e-12	1563.53	-116.003
1563.57	2.51e-12	1e-12	1563.57	-116.003
1563.61	2.51e-12	1e-12	1563.61	-116.003
1563.65	2.51e-12	1e-12	1563.65	-116.003
1563.69	7.683e-08	1e-12	1563.69	-71.1447
1563.73	8.506e-08	1e-12	1563.73	-70.7027
1563.77	2.51e-12	1e-12	1563.77	-116.003
1563.81	1.06e-08	1e-12	1563.81	-79.7469
1563.85	4.826e-08	1e-12	1563.85	-73.1641
1563.89	2.51e-12	1e-12	1563.89	-116.003
1563.93	7.251e-08	1e-12	1563.93	-71.396
1563.97	1.008e-08	1e-12	1563.97	-79.9654
1564.01	2.51e-12	1e-12	1564.01	-116.003
1564.05	2.51e-12	1e-12	1564.05	-116.003
1564.09	2.51e-12	1e-12	1564.09	-116.003
1564.13	1.667e-09	1e-12	1564.13	-87.7806
1564.17	4.696e-08	1e-12	1564.17	-73.2827
1564.21	3.202e-08	1e-12	1564.21	-74.9458
1564.25	3.923e-08	1e-12	1564.25	-74.0638
1564.29	3.012e-08	1e-12	1564.29	-75.2115
1564.33	2.695e-08	1e-12	1564.33	-75.6944
1564.37	5.524e-08	1e-12	1564.37	-72.5775
1564.41	2.51e-12	1e-12	1564.41	-116.003
1564.45	1.027e-07	1e-12	1564.45	-69.8843
1564.49	8.523e-08	1e-12	1564.49	-70.6941
1564.53	2.51e-12	1e-12	1564.53	-116.003
1564.57	2.51e-12	1e-12	1564.57	-116.003
1564.62	1.451e-08	1e-12	1564.62	-78.3833
1564.66	3.25e-09	1e-12	1564.66	-84.8812
1564.7	4.106e-08	1e-12	1564.7	-73.8658
1564.74	2.51e-12	1e-12	1564.74	-116.003
1564.78	2.51e-12	1e-12	1564.78	-116.003
1564.82	2.51e-12	1e-12	1564.82	-116.003
1564.86	2.51e-12	1e-12	1564.86	-116.003
1564.9	4.505e-08	1e-12	1564.9	-73.4631
1564.94	2.51e-12	1e-12	1564.94	-116.003
1564.98	2.51e-12	1e-12	1564.98	-116.003
1565.02	2.51e-12	1e-12	1565.02	-116.003
1565.06	1.061e-07	1e-12	1565.06	-69.7428
1565.1	4.889e-08	1e-12	1565.1	-73.1078
1565.14	2.51e-12	1e-12	1565.14	-116.003
1565.18	2.51e-12	1e-12	1565.18	-116.003
1565.22	2.51e-12	1e-12	1565.22	-116.003
1565.26	5.496e-08	1e-12	1565.26	-72.5995
1565.3	2.51e-12	1e-12	1565.3	-116.003
1565.34	2.51e-12	1e-12	1565.34	-116.003
1565.38	2.51e-12	1e-12	1565.38	-116.003
1565.42	1.122e-07	1e-12	1565.42	-69.5001
1565.46	3.054e-08	1e-12	1565.46	-75.1513
1565.5	2.51e-12	1e-12	1565.5	-116.003
1565.54	2.51e-12	1e-12	1565.54	-116.003
1565.58	6.503e-08	1e-12	1565.58	-71.8689
1565.62	2.51e-12	1e-12	1565.62	-116.003
1565.66	2.51e-12	1e-12	1565.66	-116.003
1565.7	1.111e-08	1e-12	1565.7	-79.5429
1565.74	2.51e-12	1e-12	1565.74	-116.003
1565.78	2.51e-12	1e-12	1565.78	-116.003
1565.82	4.297e-09	1e-12	1565.82	-83.6683
1565.86	5.002e-09	1e-12	1565.86	-83.0086
1565.9	2.51e-12	1e-12	1565.9	-116.003
1565.94	3.072e-09	1e-12	1565.94	-85.1258
1565.98	2.51e-12	1e-12	1565.98	-116.003
1566.02	2.51e-12	1e-12	1566.02	-116.003
1566.06	2.51e-12	1e-12	1566.06	-116.003
1566.1	2.37e-08	1e-12	1566.1	-76.2525
1566.14	2.51e-12	1e-12	1566.14	-116.003
1566.18	2.51e-12	1e-12	1566.18	-116.003
1566.22	6.327e-08	1e-12	1566.22	-71.988
1566.26	1.244e-08	1e-12	1566.26	-79.0518
1566.3	2.51e-12	1e-12	1566.3	-116.003
1566.34	2.51e-12	1e-12	1566.34	-116.003
1566.38	2.51e-12	1e-12	1566.38	-116.003
1566.42	2.51e-12	1e-12	1566.42	-116.003
1566.46	2.51e-12	1e-12	1566.46	-116.003
1566.5	2.51e-12	1e-12	1566.5	-116.003
1566.54	5.132e-08	1e-12	1566.54	-72.8971
1566.58	1.429e-08	1e-12	1566.58	-78.4497
1566.62	2.51e-12	1e-12	1566.62	-116.003
1566.67	1.197e-07	1e-12	1566.67	-69.2191
1566.71	7.753e-08	1e-12	1566.71	-71.1053
1566.75	3.98e-08	1e-12	1566.75	-74.0012
1566.79	6.475e-09	1e-12	1566.79	-81.8876
1566.83	9.748e-10	1e-12	1566.83	-90.1108
1566.87	2.51e-12	1e-12	1566.87	-116.003
1566.91	6.96e-08	1e-12	1566.91	-71.5739
1566.95	1.884e-08	1e-12	1566.95	-77.2492
1566.99	5.203e-08	1e-12	1566.99	-72.8375
1567.03	2.51e-12	1e-12	1567.03	-116.003
1567.07	2.51e-12	1e-12	1567.07	-116.003
1567.11	2.51e-12	1e-12	1567.11	-116.003
1567.15	2.51e-12	1e-12	1567.15	-116.003
1567.19	6.4e-08	1e-12	1567.19	-71.9382
1567.23	2.436e-08	1e-12	1567.23	-76.1332
1567.27	6.264e-08	1e-12	1567.27	-72.0315
1567.31	4.927e-08	1e-12	1567.31	-73.0742
1567.35	2.658e-08	1e-12	1567.35	-75.7545
1567.39	1.64e-08	1e-12	1567.39	-77.8516
1567.43	2.51e-12	1e-12	1567.43	-116.003
1567.47	2.51e-12	1e-12	1567.47	-116.003
1567.51	1.321e-07	1e-12	1567.51	-68.791
1567.55	2.51e-12	1e-12	1567.55	-116.003
1567.59	2.51e-12	1e-12	1567.59	-116.003
1567.63	8.117e-09	1e-12	1567.63	-80.906
1567.67	2.51e-12	1e-12	1567.67	-116.003
1567.71	5.873e-08	1e-12	1567.71	-72.3114
1567.75	8.107e-08	1e-12	1567.75	-70.9114
1567.79	8.92e-08	1e-12	1567.79	-70.4964
1567.83	5.652e-08	1e-12	1567.83	-72.478
1567.87	2.51e-12	1e-12	1567.87	-116.003
1567.91	2.535e-09	1e-12	1567.91	-85.9602
1567.95	2.51e-12	1e-12	1567.95	-116.003
1567.99	7.527e-08	1e-12	1567.99	-71.2338
1568.03	1.025e-07	1e-12	1568.03	-69.8928
1568.07	2.51e-12	1e-12	1568.07	-116.003
1568.11	2.51e-12	1e-12	1568.11	-116.003
1568.15	5.75e-08	1e-12	1568.15	-72.4033
1568.19	7.211e-08	1e-12	1568.19	-71.42
1568.23	2.51e-12	1e-12	1568.23	-116.003
1568.27	2.51e-12	1e-12	1568.27	-116.003
1568.31	2.883e-08	1e-12	1568.31	-75.4016
1568.35	8.727e-08	1e-12	1568.35	-70.5914
1568.39	2.51e-12	1e-12	1568.39	-116.003
1568.43	2.51e-12	1e-12	1568.43	-116.003
1568.47	7.241e-08	1e-12	1568.47	-71.402
1568.51	2.51e-12	1e-12	1568.51	-116.003
1568.55	1.044e-08	1e-12	1568.55	-79.813
1568.59	6.089e-08	1e-12	1568.59	-72.1545
1568.63	2.51e-12	1e-12	1568.63	-116.003
1568.68	4.4e-08	1e-12	1568.68	-73.5655
1568.72	5.567e-08	1e-12	1568.72	-72.5438
1568.76	9.174e-08	1e-12	1568.76	-70.3744
1568.8	8.882e-09	1e-12	1568.8	-80.5149
1568.84	6.217e-08	1e-12	1568.84	-72.0642
1568.88	5.901e-08	1e-12	1568.88	-72.2907
1568.92	1.901e-07	1e-12	1568.92	-67.2102
1568.96	1.531e-07	1e-12	1568.96	-68.1502
1569	3.074e-07	1e-12	1569	-65.123
1569.04	4.402e-07	1e-12	1569.04	-63.5635
1569.08	6.894e-07	1e-12	1569.08	-61.6153
1569.12	9.676e-07	1e-12	1569.12	-60.143
1569.16	1.287e-06	1e-12	1569.16	-58.9042
1569.2	1.989e-06	1e-12	1569.2	-57.0137
1569.24	2.766e-06	1e-12	1569.24	-55.5815
1569.28	3.865e-06	1e-12	1569.28	-54.1285
1569.32	5.112e-06	1e-12	1569.32	-52.9141
1569.36	6.694e-06	1e-12	1569.36	-51.7431
1569.4	8.651e-06	1e-12	1569.4	-50.6293
1569.44	1.082e-05	1e-12	1569.44	-49.6577
1569.48	1.324e-05	1e-12	1569.48	-48.7811
1569.52	1.498e-05	1e-12	1569.52	-48.2449
1569.56	1.677e-05	1e-12	1569.56	-47.7547
1569.6	1.756e-05	1e-12	1569.6	-47.5548
1569.64	1.872e-05	1e-12	1569.64	-47.2769
1569.68	1.808e-05	1e-12	1569.68	-47.428
1569.72	1.714e-05	1e-12	1569.72	-47.6599
1569.76	1.529e-05	1e-12	1569.76	-48.1559
1569.8	1.263e-05	1e-12	1569.8	-48.986
1569.84	1.06e-05	1e-12	1569.84	-49.7469
1569.88	8.074e-06	1e-12	1569.88	-50.9291
1569.92	6.31e-06	1e-12	1569.92	-51.9997
1569.96	4.871e-06	1e-12	1569.96	-53.1238
1570	3.511e-06	1e-12	1570	-54.5457
1570.04	2.643e-06	1e-12	1570.04	-55.779
1570.08	1.987e-06	1e-12	1570.08	-57.018
1570.12	1.569e-06	1e-12	1570.12	-58.0438
1570.16	1.136e-06	1e-12	1570.16	-59.4462
1570.2	9.773e-07	1e-12	1570.2	-60.0997
1570.24	6.219e-07	1e-12	1570.24	-62.0628
1570.28	6.239e-07	1e-12	1570.28	-62.0489
1570.32	3.98e-07	1e-12	1570.32	-64.0012
1570.36	4.254e-07	1e-12	1570.36	-63.712
1570.4	3.418e-07	1e-12	1570.4	-64.6623
1570.44	3.134e-07	1e-12	1570.44	-65.039
1570.48	9.881e-08	1e-12	1570.48	-70.052
1570.52	1.855e-07	1e-12	1570.52	-67.3166
1570.56	1.487e-07	1e-12	1570.56	-68.2769
1570.6	1.218e-07	1e-12	1570.6	-69.1435
1570.64	4.036e-08	1e-12	1570.64	-73.9405
1570.69	6.109e-08	1e-12	1570.69	-72.1403
1570.73	1.074e-07	1e-12	1570.73	-69.69
1570.77	2.51e-12	1e-12	1570.77	-116.003
1570.81	3.571e-08	1e-12	1570.81	-74.4721
1570.85	2.51e-12	1e-12	1570.85	-116.003
1570.89	2.406e-08	1e-12	1570.89	-76.187
1570.93	5.69e-08	1e-12	1570.93	-72.4489
1570.97	4.349e-09	1e-12	1570.97	-83.6161
1571.01	1.181e-07	1e-12	1571.01	-69.2775
1571.05	2.51e-12	1e-12	1571.05	-116.003
1571.09	2.51e-12	1e-12	1571.09	-116.003
1571.13	1.428e-07	1e-12	1571.13	-68.4527
1571.17	5.637e-08	1e-12	1571.17	-72.4895
1571.21	6.987e-08	1e-12	1571.21	-71.5571
1571.25	7.341e-08	1e-12	1571.25	-71.3424
1571.29	2.51e-12	1e-12	1571.29	-116.003
1571.33	1.024e-07	1e-12	1571.33	-69.897
1571.37	8.719e-08	1e-12	1571.37	-70.5953
1571.41	2.51e-12	1e-12	1571.41	-116.003
1571.45	1.047e-07	1e-12	1571.45	-69.8005
1571.49	2.51e-12	1e-12	1571.49	-116.003
1571.53	2.51e-12	1e-12	1571.53	-116.003
1571.57	2.51e-12	1e-12	1571.57	-116.003
1571.61	2.51e-12	1e-12	1571.61	-116.003
1571.65	2.51e-12	1e-12	1571.65	-116.003
1571.69	2.51e-12	1e-12	1571.69	-116.003
1571.73	2.51e-12	1e-12	1571.73	-116.003
1571.77	9.226e-08	1e-12	1571.77	-70.3499
1571.81	2.51e-12	1e-12	1571.81	-116.003
1571.85	2.51e-12	1e-12	1571.85	-116.003
1571.89	2.51e-12	1e-12	1571.89	-116.003
1571.93	2.622e-08	1e-12	1571.93	-75.8137
1571.97	5.328e-08	1e-12	1571.97	-72.7344
1572.01	1.432e-08	1e-12	1572.01	-78.4406
1572.05	3.903e-08	1e-12	1572.05	-74.086
1572.09	3.978e-08	1e-12	1572.09	-74.0034
1572.13	1.37e-07	1e-12	1572.13	-68.6328
1572.17	3.443e-08	1e-12	1572.17	-74.6306
1572.21	1.861e-08	1e-12	1572.21	-77.3025
1572.25	2.51e-12	1e-12	1572.25	-116.003
1572.29	2.51e-12	1e-12	1572.29	-116.003
1572.33	5.153e-08	1e-12	1572.33	-72.8794
1572.37	2.51e-12	1e-12	1572.37	-116.003
1572.41	1.576e-08	1e-12	1572.41	-78.0244
1572.45	8.664e-08	1e-12	1572.45	-70.6228
1572.49	2.522e-08	1e-12	1572.49	-75.9825
1572.53	2.51e-12	1e-12	1572.53	-116.003
1572.57	2.51e-12	1e-12	1572.57	-116.003
1572.61	1.363e-08	1e-12	1572.61	-78.655
1572.65	2.51e-12	1e-12	1572.65	-116.003
1572.7	6.764e-08	1e-12	1572.7	-71.698
1572.74	2.51e-12	1e-12	1572.74	-116.003
1572.78	3.305e-08	1e-12	1572.78	-74.8083
1572.82	2.51e-12	1e-12	1572.82	-116.003
1572.86	2.715e-08	1e-12	1572.86	-75.6623
1572.9	2.51e-12	1e-12	1572.9	-116.003
1572.94	2.51e-12	1e-12	1572.94	-116.003
1572.98	4.969e-08	1e-12	1572.98	-73.0373
1573.02	8.554e-08	1e-12	1573.02	-70.6783
1573.06	1.168e-08	1e-12	1573.06	-79.3256
1573.1	4.791e-08	1e-12	1573.1	-73.1957
1573.14	1.739e-08	1e-12	1573.14	-77.597
1573.18	9.874e-08	1e-12	1573.18	-70.0551
1573.22	2.51e-12	1e-12	1573.22	-116.003
1573.26	2.51e-12	1e-12	1573.26	-116.003
1573.3	2.51e-12	1e-12	1573.3	-116.003
1573.34	2.51e-12	1e-12	1573.34	-116.003
1573.38	2.51e-12	1e-12	1573.38	-116.003
1573.42	2.51e-12	1e-12	1573.42	-116.003
1573.46	6.902e-08	1e-12	1573.46	-71.6103
1573.5	2.562e-08	1e-12	1573.5	-75.9142
1573.54	2.51e-12	1e-12	1573.54	-116.003
1573.58	2.51e-12	1e-12	1573.58	-116.003
1573.62	2.51e-12	1e-12	1573.62	-116.003
1573.66	2.51e-12	1e-12	1573.66	-116.003
1573.7	1.33e-08	1e-12	1573.7	-78.7615
1573.74	8.295e-08	1e-12	1573.74	-70.8118
1573.78	3.529e-08	1e-12	1573.78	-74.5235
1573.82	2.51e-12	1e-12	1573.82	-116.003
1573.86	2.51e-12	1e-12	1573.86	-116.003
1573.9	2.51e-12	1e-12	1573.9	-116.003
1573.94	2.51e-12	1e-12	1573.94	-116.003
1573.98	2.51e-12	1e-12	1573.98	-116.003
1574.02	2.51e-12	1e-12	1574.02	-116.003
1574.06	7.535e-08	1e-12	1574.06	-71.2292
1574.1	2.51e-12	1e-12	1574.1	-116.003
1574.14	9.018e-08	1e-12	1574.14	-70.4489
1574.18	2.51e-12	1e-12	1574.18	-116.003
1574.22	4.264e-08	1e-12	1574.22	-73.7018
1574.26	4.013e-08	1e-12	1574.26	-73.9653
1574.3	2.51e-12	1e-12	1574.3	-116.003
1574.34	6.952e-08	1e-12	1574.34	-71.5789
1574.38	6.252e-08	1e-12	1574.38	-72.0398
1574.42	1.386e-08	1e-12	1574.42	-78.5824
1574.46	2.51e-12	1e-12	1574.46	-116.003
1574.5	2.51e-12	1e-12	1574.5	-116.003
1574.54	4.693e-08	1e-12	1574.54	-73.2855
1574.58	3.584e-08	1e-12	1574.58	-74.4563
1574.62	2.51e-12	1e-12	1574.62	-116.003
1574.66	7.351e-08	1e-12	1574.66	-71.3365
1574.71	1.415e-07	1e-12	1574.71	-68.4924
1574.75	6.761e-08	1e-12	1574.75	-71.6999
1574.79	1.549e-08	1e-12	1574.79	-78.0995
1574.83	5.2e-08	1e-12	1574.83	-72.84
1574.87	2.51e-12	1e-12	1574.87	-116.003
1574.91	3.893e-08	1e-12	1574.91	-74.0972
1574.95	3.893e-08	1e-12	1574.95	-74.0972
1574.99	2.51e-12	1e-12	1574.99	-116.003
1575.03	9.671e-08	1e-12	1575.03	-70.1453
1575.07	4.397e-08	1e-12	1575.07	-73.5684
1575.11	1.227e-08	1e-12	1575.11	-79.1116
1575.15	1.855e-08	1e-12	1575.15	-77.3166
1575.19	2.73e-08	1e-12	1575.19	-75.6384
1575.23	1.37e-07	1e-12	1575.23	-68.6328
1575.27	3.107e-08	1e-12	1575.27	-75.0766
1575.31	2.66e-08	1e-12	1575.31	-75.7512
1575.35	3.413e-08	1e-12	1575.35	-74.6686
1575.39	2.501e-08	1e-12	1575.39	-76.0189
1575.43	2.51e-12	1e-12	1575.43	-116.003
1575.47	2.51e-12	1e-12	1575.47	-116.003
1575.51	2.51e-12	1e-12	1575.51	-116.003
1575.55	2.51e-12	1e-12	1575.55	-116.003
1575.59	2.51e-12	1e-12	1575.59	-116.003
1575.63	2.51e-12	1e-12	1575.63	-116.003
1575.67	2.51e-12	1e-12	1575.67	-116.003
1575.71	2.51e-12	1e-12	1575.71	-116.003
1575.75	2.51e-12	1e-12	1575.75	-116.003
1575.79	6.375e-09	1e-12	1575.79	-81.9552
1575.83	7.73e-08	1e-12	1575.83	-71.1182
1575.87	2.51e-12	1e-12	1575.87	-116.003
1575.91	3.674e-08	1e-12	1575.91	-74.3486
1575.95	2.605e-09	1e-12	1575.95	-85.8419
1575.99	2.901e-08	1e-12	1575.99	-75.3745
1576.03	8.99e-11	1e-12	1576.03	-100.462
1576.07	1.968e-08	1e-12	1576.07	-77.0597
1576.11	5.652e-08	1e-12	1576.11	-72.478
1576.15	2.51e-12	1e-12	1576.15	-116.003
1576.19	2.51e-12	1e-12	1576.19	-116.003
1576.23	7.783e-08	1e-12	1576.23	-71.0885
1576.27	2.959e-08	1e-12	1576.27	-75.2886
1576.31	2.51e-12	1e-12	1576.31	-116.003
1576.35	3.145e-09	1e-12	1576.35	-85.0238
1576.39	4.041e-08	1e-12	1576.39	-73.9351
1576.43	2.51e-12	1e-12	1576.43	-116.003
1576.47	2.51e-12	1e-12	1576.47	-116.003
1576.51	1.171e-07	1e-12	1576.51	-69.3144
1576.55	2.51e-12	1e-12	1576.55	-116.003
1576.59	1.324e-08	1e-12	1576.59	-78.7811
1576.63	1.523e-08	1e-12	1576.63	-78.173
1576.67	2.51e-12	1e-12	1576.67	-116.003
1576.72	2.51e-12	1e-12	1576.72	-116.003
1576.76	5.416e-08	1e-12	1576.76	-72.6632
1576.8	2.51e-12	1e-12	1576.8	-116.003
1576.84	4.234e-09	1e-12	1576.84	-83.7325
1576.88	7.191e-08	1e-12	1576.88	-71.4321
1576.92	4.48e-08	1e-12	1576.92	-73.4872
1576.96	2.51e-12	1e-12	1576.96	-116.003
1577	2.51e-12	1e-12	1577	-116.003
1577.04	2.51e-12	1e-12	1577.04	-116.003
1577.08	2.51e-12	1e-12	1577.08	-116.003
1577.12	2.51e-12	1e-12	1577.12	-116.003
1577.16	2.51e-12	1e-12	1577.16	-116.003
1577.2	4.686e-08	1e-12	1577.2	-73.292
1577.24	2.51e-12	1e-12	1577.24	-116.003
1577.28	2.51e-12	1e-12	1577.28	-116.003
1577.32	3.998e-08	1e-12	1577.32	-73.9816
1577.36	4.834e-08	1e-12	1577.36	-73.1569
1577.4	2.51e-12	1e-12	1577.4	-116.003
1577.44	8.774e-08	1e-12	1577.44	-70.568
1577.48	2.088e-08	1e-12	1577.48	-76.8027
1577.52	4.093e-08	1e-12	1577.52	-73.8796
1577.56	1.067e-07	1e-12	1577.56	-69.7184
1577.6	8.323e-08	1e-12	1577.6	-70.7972
1577.64	2.545e-08	1e-12	1577.64	-75.9431
1577.68	5.712e-08	1e-12	1577.68	-72.4321
1577.72	2.51e-12	1e-12	1577.72	-116.003
1577.76	2.51e-12	1e-12	1577.76	-116.003
1577.8	2.51e-12	1e-12	1577.8	-116.003
1577.84	4.721e-08	1e-12	1577.84	-73.2597
1577.88	2.365e-08	1e-12	1577.88	-76.2617
1577.92	5.165e-09	1e-12	1577.92	-82.8693
1577.96	2.51e-12	1e-12	1577.96	-116.003
1578	2.51e-12	1e-12	1578	-116.003
1578.04	2.51e-12	1e-12	1578.04	-116.003
1578.08	2.51e-12	1e-12	1578.08	-116.003
1578.12	1.024e-07	1e-12	1578.12	-69.897
1578.16	2.51e-12	1e-12	1578.16	-116.003
1578.2	2.51e-12	1e-12	1578.2	-116.003
1578.24	2.114e-08	1e-12	1578.24	-76.749
1578.28	2.51e-12	1e-12	1578.28	-116.003
1578.32	2.443e-08	1e-12	1578.32	-76.1208
1578.36	2.51e-12	1e-12	1578.36	-116.003
1578.4	2.51e-12	1e-12	1578.4	-116.003
1578.44	2.279e-08	1e-12	1578.44	-76.4226
1578.48	1.207e-08	1e-12	1578.48	-79.1829
1578.52	2.66e-08	1e-12	1578.52	-75.7512
1578.56	2.51e-12	1e-12	1578.56	-116.003
1578.6	6.533e-08	1e-12	1578.6	-71.8489
1578.64	1.073e-07	1e-12	1578.64	-69.694
1578.68	2.51e-12	1e-12	1578.68	-116.003
1578.73	1.1e-07	1e-12	1578.73	-69.5861
1578.77	2.517e-08	1e-12	1578.77	-75.9912
1578.81	5.393e-08	1e-12	1578.81	-72.6817
1578.85	2.138e-08	1e-12	1578.85	-76.6999
1578.89	2.51e-12	1e-12	1578.89	-116.003
1578.93	2.51e-12	1e-12	1578.93	-116.003
1578.97	5.775e-08	1e-12	1578.97	-72.3845
1579.01	2.54e-08	1e-12	1579.01	-75.9517
1579.05	4.452e-08	1e-12	1579.05	-73.5144
1579.09	2.51e-12	1e-12	1579.09	-116.003
1579.13	2.51e-12	1e-12	1579.13	-116.003
1579.17	2.51e-12	1e-12	1579.17	-116.003
1579.21	1.575e-08	1e-12	1579.21	-78.0272
1579.25	7.929e-09	1e-12	1579.25	-81.0078
1579.29	2.51e-12	1e-12	1579.29	-116.003
1579.33	2.51e-12	1e-12	1579.33	-116.003
1579.37	2.51e-12	1e-12	1579.37	-116.003
1579.41	2.51e-12	1e-12	1579.41	-116.003
1579.45	2.51e-12	1e-12	1579.45	-116.003
1579.49	2.51e-12	1e-12	1579.49	-116.003
1579.53	6.45e-08	1e-12	1579.53	-71.9044
1579.57	9.169e-08	1e-12	1579.57	-70.3768
1579.61	1.304e-08	1e-12	1579.61	-78.8472
1579.65	5.198e-09	1e-12	1579.65	-82.8416
1579.69	1.213e-08	1e-12	1579.69	-79.1614

## Sheet: OSA 290
1559.59	1.021e-07	1e-12	1559.59	-69.9097
1559.63	8.149e-08	1e-12	1559.63	-70.889
1559.67	2.14e-08	1e-12	1559.67	-76.6959
1559.71	6.814e-08	1e-12	1559.71	-71.666
1559.75	7.951e-08	1e-12	1559.75	-70.9958													70BCSV
1559.79	2.51e-12	1e-12	1559.79	-116.003													// AQ6370B OPTICAL SPECTRUM ANALYZER //
1559.83	1.198e-07	1e-12	1559.83	-69.2154													25
1559.87	7.409e-09	1e-12	1559.87	-81.3024													CTRWL	1560
1559.91	3.145e-08	1e-12	1559.91	-75.0238													SPAN	80
1559.95	2.51e-12	1e-12	1559.95	-116.003													START WL	1520
1559.99	2.51e-12	1e-12	1559.99	-116.003													STOP WL	1600
1560.03	2.51e-12	1e-12	1560.03	-116.003													WLFREQ	0
1560.07	6.453e-08	1e-12	1560.07	-71.9024													REFL	-10
1560.11	2.51e-12	1e-12	1560.11	-116.003													LSCL	10
1560.15	1.212e-07	1e-12	1560.15	-69.165													RESLN	0.02
1560.19	4.01e-08	1e-12	1560.19	-73.9686													AVG	1
1560.23	6.706e-08	1e-12	1560.23	-71.7354													SMPLAUTO	0
1560.27	1.871e-08	1e-12	1560.27	-77.2793													SMPL	3000
1560.31	8.895e-08	1e-12	1560.31	-70.5085													SMPLINTVL	0.0267
1560.35	4.128e-08	1e-12	1560.35	-73.8426													NORMAL
1560.39	1.782e-08	1e-12	1560.39	-77.4909													MEAS
1560.43	2.51e-12	1e-12	1560.43	-116.003													LSUNT	0
1560.47	9.555e-10	1e-12	1560.47	-90.1977													NMSKH	OFF
1560.51	2.51e-12	1e-12	1560.51	-116.003													RESCOR	0
1560.55	2.715e-08	1e-12	1560.55	-75.6623													RESPARM	9145
1560.6	2.51e-12	1e-12	1560.6	-116.003													FREQPARM	9145
1560.64	2.51e-12	1e-12	1560.64	-116.003
1560.68	5.7e-08	1e-12	1560.68	-72.4413
1560.72	2.51e-12	1e-12	1560.72	-116.003
1560.76	4.277e-08	1e-12	1560.76	-73.6886
1560.8	3.062e-08	1e-12	1560.8	-75.1399
1560.84	2.302e-08	1e-12	1560.84	-76.3789
1560.88	1.051e-07	1e-12	1560.88	-69.784
1560.92	2.51e-12	1e-12	1560.92	-116.003
1560.96	2.51e-12	1e-12	1560.96	-116.003
1561	2.51e-12	1e-12	1561	-116.003
1561.04	4.041e-08	1e-12	1561.04	-73.9351
1561.08	2.51e-12	1e-12	1561.08	-116.003
1561.12	4.495e-08	1e-12	1561.12	-73.4727
1561.16	3.014e-08	1e-12	1561.16	-75.2086
1561.2	4.41e-08	1e-12	1561.2	-73.5556
1561.24	2.202e-08	1e-12	1561.24	-76.5718
1561.28	7.354e-08	1e-12	1561.28	-71.3348
1561.32	2.51e-12	1e-12	1561.32	-116.003
1561.36	3.609e-08	1e-12	1561.36	-74.4261
1561.4	9.146e-09	1e-12	1561.4	-80.3877
1561.44	6.453e-08	1e-12	1561.44	-71.9024
1561.48	2.51e-12	1e-12	1561.48	-116.003
1561.52	6.096e-10	1e-12	1561.52	-92.1496
1561.56	7.577e-09	1e-12	1561.56	-81.205
1561.6	2.51e-12	1e-12	1561.6	-116.003
1561.64	2.51e-12	1e-12	1561.64	-116.003
1561.68	6.669e-08	1e-12	1561.68	-71.7594
1561.72	2.51e-12	1e-12	1561.72	-116.003
1561.76	2.51e-12	1e-12	1561.76	-116.003
1561.8	6.784e-08	1e-12	1561.8	-71.6851
1561.84	2.51e-12	1e-12	1561.84	-116.003
1561.88	9.344e-08	1e-12	1561.88	-70.2947
1561.92	2.51e-12	1e-12	1561.92	-116.003
1561.96	8.772e-08	1e-12	1561.96	-70.569
1562	2.525e-09	1e-12	1562	-85.9774
1562.04	2.51e-12	1e-12	1562.04	-116.003
1562.08	2.51e-12	1e-12	1562.08	-116.003
1562.12	2.51e-12	1e-12	1562.12	-116.003
1562.16	8.102e-08	1e-12	1562.16	-70.9141
1562.2	1.053e-07	1e-12	1562.2	-69.7757
1562.24	1.07e-08	1e-12	1562.24	-79.7062
1562.28	2.51e-12	1e-12	1562.28	-116.003
1562.32	2.51e-12	1e-12	1562.32	-116.003
1562.36	1.645e-08	1e-12	1562.36	-77.8383
1562.4	2.51e-12	1e-12	1562.4	-116.003
1562.44	2.961e-08	1e-12	1562.44	-75.2856
1562.48	2.51e-12	1e-12	1562.48	-116.003
1562.52	2.51e-12	1e-12	1562.52	-116.003
1562.56	3.564e-09	1e-12	1562.56	-84.4806
1562.61	7.276e-08	1e-12	1562.61	-71.3811
1562.65	2.51e-12	1e-12	1562.65	-116.003
1562.69	6.98e-08	1e-12	1562.69	-71.5614
1562.73	2.51e-12	1e-12	1562.73	-116.003
1562.77	3.245e-08	1e-12	1562.77	-74.8879
1562.81	3.436e-08	1e-12	1562.81	-74.6395
1562.85	2.51e-12	1e-12	1562.85	-116.003
1562.89	2.51e-12	1e-12	1562.89	-116.003
1562.93	2.51e-12	1e-12	1562.93	-116.003
1562.97	2.51e-12	1e-12	1562.97	-116.003
1563.01	2.51e-12	1e-12	1563.01	-116.003
1563.05	2.51e-12	1e-12	1563.05	-116.003
1563.09	7.384e-08	1e-12	1563.09	-71.3171
1563.13	1.482e-09	1e-12	1563.13	-88.2915
1563.17	2.51e-12	1e-12	1563.17	-116.003
1563.21	2.51e-12	1e-12	1563.21	-116.003
1563.25	2.51e-12	1e-12	1563.25	-116.003
1563.29	2.51e-12	1e-12	1563.29	-116.003
1563.33	5.11e-08	1e-12	1563.33	-72.9158
1563.37	2.51e-12	1e-12	1563.37	-116.003
1563.41	2.51e-12	1e-12	1563.41	-116.003
1563.45	2.996e-08	1e-12	1563.45	-75.2346
1563.49	1.058e-08	1e-12	1563.49	-79.7551
1563.53	2.773e-08	1e-12	1563.53	-75.5705
1563.57	2.51e-12	1e-12	1563.57	-116.003
1563.61	2.51e-12	1e-12	1563.61	-116.003
1563.65	4.244e-08	1e-12	1563.65	-73.7222
1563.69	6.034e-08	1e-12	1563.69	-72.1939
1563.73	2.51e-12	1e-12	1563.73	-116.003
1563.77	2.51e-12	1e-12	1563.77	-116.003
1563.81	3.32e-08	1e-12	1563.81	-74.7886
1563.85	2.51e-12	1e-12	1563.85	-116.003
1563.89	3.067e-09	1e-12	1563.89	-85.1329
1563.93	1.284e-07	1e-12	1563.93	-68.9143
1563.97	2.51e-12	1e-12	1563.97	-116.003
1564.01	1.973e-08	1e-12	1564.01	-77.0487
1564.05	3.215e-08	1e-12	1564.05	-74.9282
1564.09	2.51e-12	1e-12	1564.09	-116.003
1564.13	2.632e-10	1e-12	1564.13	-95.7971
1564.17	5.466e-08	1e-12	1564.17	-72.6233
1564.21	2.51e-12	1e-12	1564.21	-116.003
1564.25	2.51e-12	1e-12	1564.25	-116.003
1564.29	2.51e-12	1e-12	1564.29	-116.003
1564.33	2.51e-12	1e-12	1564.33	-116.003
1564.37	2.363e-08	1e-12	1564.37	-76.2654
1564.41	2.51e-12	1e-12	1564.41	-116.003
1564.45	4.329e-08	1e-12	1564.45	-73.6361
1564.49	2.51e-12	1e-12	1564.49	-116.003
1564.53	1.045e-07	1e-12	1564.53	-69.8088
1564.57	3.436e-08	1e-12	1564.57	-74.6395
1564.62	1.855e-08	1e-12	1564.62	-77.3166
1564.66	2.51e-12	1e-12	1564.66	-116.003
1564.7	4.826e-08	1e-12	1564.7	-73.1641
1564.74	2.19e-08	1e-12	1564.74	-76.5956
1564.78	8.752e-08	1e-12	1564.78	-70.5789
1564.82	3.416e-08	1e-12	1564.82	-74.6648
1564.86	5.439e-08	1e-12	1564.86	-72.6448
1564.9	2.51e-12	1e-12	1564.9	-116.003
1564.94	2.51e-12	1e-12	1564.94	-116.003
1564.98	4.851e-08	1e-12	1564.98	-73.1417
1565.02	6.889e-08	1e-12	1565.02	-71.6184
1565.06	2.51e-12	1e-12	1565.06	-116.003
1565.1	1.07e-07	1e-12	1565.1	-69.7062
1565.14	5.117e-08	1e-12	1565.14	-72.9098
1565.18	7.602e-08	1e-12	1565.18	-71.1907
1565.22	3.418e-09	1e-12	1565.22	-84.6623
1565.26	4.776e-08	1e-12	1565.26	-73.2094
1565.3	1.938e-08	1e-12	1565.3	-77.1265
1565.34	2.51e-12	1e-12	1565.34	-116.003
1565.38	5.21e-08	1e-12	1565.38	-72.8316
1565.42	7.527e-08	1e-12	1565.42	-71.2338
1565.46	2.51e-12	1e-12	1565.46	-116.003
1565.5	3.915e-08	1e-12	1565.5	-74.0727
1565.54	1.864e-08	1e-12	1565.54	-77.2955
1565.58	2.51e-12	1e-12	1565.58	-116.003
1565.62	3.945e-08	1e-12	1565.62	-74.0395
1565.66	4.681e-08	1e-12	1565.66	-73.2966
1565.7	1.663e-09	1e-12	1565.7	-87.7911
1565.74	2.51e-12	1e-12	1565.74	-116.003
1565.78	1.691e-08	1e-12	1565.78	-77.7186
1565.82	7.444e-08	1e-12	1565.82	-71.2819
1565.86	2.51e-12	1e-12	1565.86	-116.003
1565.9	1.009e-08	1e-12	1565.9	-79.9611
1565.94	5.439e-08	1e-12	1565.94	-72.6448
1565.98	2.51e-12	1e-12	1565.98	-116.003
1566.02	7.128e-09	1e-12	1566.02	-81.4703
1566.06	1.844e-07	1e-12	1566.06	-67.3424
1566.1	6.139e-08	1e-12	1566.1	-72.119
1566.14	2.51e-12	1e-12	1566.14	-116.003
1566.18	1.06e-07	1e-12	1566.18	-69.7469
1566.22	2.51e-12	1e-12	1566.22	-116.003
1566.26	2.51e-12	1e-12	1566.26	-116.003
1566.3	2.51e-12	1e-12	1566.3	-116.003
1566.34	2.51e-12	1e-12	1566.34	-116.003
1566.38	1.035e-08	1e-12	1566.38	-79.8506
1566.42	1.709e-08	1e-12	1566.42	-77.6726
1566.46	2.51e-12	1e-12	1566.46	-116.003
1566.5	2.51e-12	1e-12	1566.5	-116.003
1566.54	2.51e-12	1e-12	1566.54	-116.003
1566.58	5.21e-08	1e-12	1566.58	-72.8316
1566.62	5.444e-08	1e-12	1566.62	-72.6408
1566.67	2.51e-12	1e-12	1566.67	-116.003
1566.71	2.51e-12	1e-12	1566.71	-116.003
1566.75	3.006e-08	1e-12	1566.75	-75.2201
1566.79	7.176e-08	1e-12	1566.79	-71.4412
1566.83	8.995e-08	1e-12	1566.83	-70.46
1566.87	2.51e-12	1e-12	1566.87	-116.003
1566.91	2.51e-12	1e-12	1566.91	-116.003
1566.95	2.51e-12	1e-12	1566.95	-116.003
1566.99	2.605e-08	1e-12	1566.99	-75.8419
1567.03	2.022e-08	1e-12	1567.03	-76.9422
1567.07	2.51e-12	1e-12	1567.07	-116.003
1567.11	2.635e-08	1e-12	1567.11	-75.7922
1567.15	2.265e-08	1e-12	1567.15	-76.4493
1567.19	2.51e-12	1e-12	1567.19	-116.003
1567.23	1.134e-08	1e-12	1567.23	-79.4539
1567.27	2.51e-12	1e-12	1567.27	-116.003
1567.31	4.174e-08	1e-12	1567.31	-73.7945
1567.35	2.51e-12	1e-12	1567.35	-116.003
1567.39	2.51e-12	1e-12	1567.39	-116.003
1567.43	2.51e-12	1e-12	1567.43	-116.003
1567.47	2.51e-12	1e-12	1567.47	-116.003
1567.51	2.51e-12	1e-12	1567.51	-116.003
1567.55	2.51e-12	1e-12	1567.55	-116.003
1567.59	7.783e-08	1e-12	1567.59	-71.0885
1567.63	2.51e-12	1e-12	1567.63	-116.003
1567.67	2.51e-12	1e-12	1567.67	-116.003
1567.71	2.51e-12	1e-12	1567.71	-116.003
1567.75	2.836e-08	1e-12	1567.75	-75.4729
1567.79	1.493e-08	1e-12	1567.79	-78.2594
1567.83	2.51e-12	1e-12	1567.83	-116.003
1567.87	3.187e-08	1e-12	1567.87	-74.9662
1567.91	4.922e-08	1e-12	1567.91	-73.0786
1567.95	1.09e-07	1e-12	1567.95	-69.6257
1567.99	1.67e-08	1e-12	1567.99	-77.7728
1568.03	3.119e-08	1e-12	1568.03	-75.0598
1568.07	3.298e-08	1e-12	1568.07	-74.8175
1568.11	4.701e-08	1e-12	1568.11	-73.2781
1568.15	9.829e-08	1e-12	1568.15	-70.0749
1568.19	2.51e-12	1e-12	1568.19	-116.003
1568.23	9.314e-08	1e-12	1568.23	-70.3086
1568.27	9.244e-08	1e-12	1568.27	-70.3414
1568.31	2.51e-12	1e-12	1568.31	-116.003
1568.35	5.376e-08	1e-12	1568.35	-72.6954
1568.39	4.723e-08	1e-12	1568.39	-73.2578
1568.43	1.119e-07	1e-12	1568.43	-69.5117
1568.47	6.679e-08	1e-12	1568.47	-71.7529
1568.51	1.201e-07	1e-12	1568.51	-69.2046
1568.55	1.275e-07	1e-12	1568.55	-68.9449
1568.59	1.557e-07	1e-12	1568.59	-68.0771
1568.63	1.011e-07	1e-12	1568.63	-69.9525
1568.68	5.928e-08	1e-12	1568.68	-72.2709
1568.72	1.475e-07	1e-12	1568.72	-68.3121
1568.76	1.846e-07	1e-12	1568.76	-67.3377
1568.8	2.856e-07	1e-12	1568.8	-65.4424
1568.84	2.821e-07	1e-12	1568.84	-65.496
1568.88	3.85e-07	1e-12	1568.88	-64.1454
1568.92	3.606e-07	1e-12	1568.92	-64.4297
1568.96	6.608e-07	1e-12	1568.96	-61.7993
1569	7.331e-07	1e-12	1569	-61.3484
1569.04	9.666e-07	1e-12	1569.04	-60.1475
1569.08	1.439e-06	1e-12	1569.08	-58.4194
1569.12	2.056e-06	1e-12	1569.12	-56.8698
1569.16	2.755e-06	1e-12	1569.16	-55.5988
1569.2	3.586e-06	1e-12	1569.2	-54.4539
1569.24	4.703e-06	1e-12	1569.24	-53.2763
1569.28	6.179e-06	1e-12	1569.28	-52.0908
1569.32	7.62e-06	1e-12	1569.32	-51.1805
1569.36	9.789e-06	1e-12	1569.36	-50.0926
1569.4	1.189e-05	1e-12	1569.4	-49.2482
1569.44	1.399e-05	1e-12	1569.44	-48.5418
1569.48	1.659e-05	1e-12	1569.48	-47.8015
1569.52	1.852e-05	1e-12	1569.52	-47.3236
1569.56	2.014e-05	1e-12	1569.56	-46.9594
1569.6	2.15e-05	1e-12	1569.6	-46.6756
1569.64	2.163e-05	1e-12	1569.64	-46.6494
1569.68	2.149e-05	1e-12	1569.68	-46.6776
1569.72	2.083e-05	1e-12	1569.72	-46.8131
1569.76	1.868e-05	1e-12	1569.76	-47.2862
1569.8	1.607e-05	1e-12	1569.8	-47.9398
1569.84	1.325e-05	1e-12	1569.84	-48.7778
1569.88	1.074e-05	1e-12	1569.88	-49.69
1569.92	8.847e-06	1e-12	1569.92	-50.532
1569.96	7e-06	1e-12	1569.96	-51.549
1570	5.77e-06	1e-12	1570	-52.3882
1570.04	4.312e-06	1e-12	1570.04	-53.6532
1570.08	3.514e-06	1e-12	1570.08	-54.542
1570.12	2.773e-06	1e-12	1570.12	-55.5705
1570.16	2.31e-06	1e-12	1570.16	-56.3639
1570.2	1.88e-06	1e-12	1570.2	-57.2584
1570.24	1.552e-06	1e-12	1570.24	-58.0911
1570.28	1.319e-06	1e-12	1570.28	-58.7976
1570.32	1.023e-06	1e-12	1570.32	-59.9012
1570.36	9.337e-07	1e-12	1570.36	-60.2979
1570.4	7.6e-07	1e-12	1570.4	-61.1919
1570.44	6.337e-07	1e-12	1570.44	-61.9812
1570.48	4.565e-07	1e-12	1570.48	-63.4056
1570.52	3.283e-07	1e-12	1570.52	-64.8373
1570.56	3.893e-07	1e-12	1570.56	-64.0972
1570.6	3.604e-07	1e-12	1570.6	-64.4322
1570.64	2.405e-07	1e-12	1570.64	-66.1888
1570.69	2.167e-07	1e-12	1570.69	-66.6414
1570.73	1.844e-07	1e-12	1570.73	-67.3424
1570.77	2.806e-07	1e-12	1570.77	-65.5191
1570.81	8.187e-08	1e-12	1570.81	-70.8688
1570.85	9.979e-08	1e-12	1570.85	-70.0091
1570.89	1.389e-07	1e-12	1570.89	-68.573
1570.93	3.86e-08	1e-12	1570.93	-74.1341
1570.97	9.066e-08	1e-12	1570.97	-70.4258
1571.01	2.74e-08	1e-12	1571.01	-75.6225
1571.05	2.51e-12	1e-12	1571.05	-116.003
1571.09	4.447e-08	1e-12	1571.09	-73.5193
1571.13	1.234e-08	1e-12	1571.13	-79.0868
1571.17	7.964e-08	1e-12	1571.17	-70.9887
1571.21	2.51e-12	1e-12	1571.21	-116.003
1571.25	6.774e-08	1e-12	1571.25	-71.6915
1571.29	6.691e-08	1e-12	1571.29	-71.7451
1571.33	2.51e-12	1e-12	1571.33	-116.003
1571.37	2.51e-12	1e-12	1571.37	-116.003
1571.41	2.51e-12	1e-12	1571.41	-116.003
1571.45	2.51e-12	1e-12	1571.45	-116.003
1571.49	3.047e-08	1e-12	1571.49	-75.1613
1571.53	3.616e-08	1e-12	1571.53	-74.4177
1571.57	7.545e-08	1e-12	1571.57	-71.2234
1571.61	2.51e-12	1e-12	1571.61	-116.003
1571.65	9.171e-08	1e-12	1571.65	-70.3758
1571.69	2.51e-12	1e-12	1571.69	-116.003
1571.73	9.778e-08	1e-12	1571.73	-70.0975
1571.77	2.51e-12	1e-12	1571.77	-116.003
1571.81	3.102e-08	1e-12	1571.81	-75.0836
1571.85	6.927e-08	1e-12	1571.85	-71.5945
1571.89	5.203e-08	1e-12	1571.89	-72.8375
1571.93	7.919e-09	1e-12	1571.93	-81.0133
1571.97	2.51e-12	1e-12	1571.97	-116.003
1572.01	2.51e-12	1e-12	1572.01	-116.003
1572.05	2.51e-12	1e-12	1572.05	-116.003
1572.09	2.51e-12	1e-12	1572.09	-116.003
1572.13	2.51e-12	1e-12	1572.13	-116.003
1572.17	2.51e-12	1e-12	1572.17	-116.003
1572.21	6.295e-08	1e-12	1572.21	-72.01
1572.25	7.13e-08	1e-12	1572.25	-71.4691
1572.29	2.51e-12	1e-12	1572.29	-116.003
1572.33	2.51e-12	1e-12	1572.33	-116.003
1572.37	2.51e-12	1e-12	1572.37	-116.003
1572.41	5.296e-08	1e-12	1572.41	-72.7605
1572.45	3.052e-08	1e-12	1572.45	-75.1542
1572.49	2.51e-12	1e-12	1572.49	-116.003
1572.53	8.441e-08	1e-12	1572.53	-70.7361
1572.57	2.931e-08	1e-12	1572.57	-75.3298
1572.61	2.51e-12	1e-12	1572.61	-116.003
1572.65	2.51e-12	1e-12	1572.65	-116.003
1572.7	5.035e-08	1e-12	1572.7	-72.98
1572.74	2.51e-12	1e-12	1572.74	-116.003
1572.78	9.804e-10	1e-12	1572.78	-90.086
1572.82	7.299e-08	1e-12	1572.82	-71.3674
1572.86	2.51e-12	1e-12	1572.86	-116.003
1572.9	8.29e-09	1e-12	1572.9	-80.8145
1572.94	3.79e-08	1e-12	1572.94	-74.2136
1572.98	3.119e-09	1e-12	1572.98	-85.0598
1573.02	2.51e-12	1e-12	1573.02	-116.003
1573.06	2.773e-08	1e-12	1573.06	-75.5705
1573.1	2.51e-12	1e-12	1573.1	-116.003
1573.14	8.574e-08	1e-12	1573.14	-70.6682
1573.18	2.51e-12	1e-12	1573.18	-116.003
1573.22	6.699e-08	1e-12	1573.22	-71.7399
1573.26	4.111e-08	1e-12	1573.26	-73.8605
1573.3	2.4e-08	1e-12	1573.3	-76.1979
1573.34	2.51e-12	1e-12	1573.34	-116.003
1573.38	1.388e-07	1e-12	1573.38	-68.5761
1573.42	9.553e-09	1e-12	1573.42	-80.1986
1573.46	4.758e-08	1e-12	1573.46	-73.2258
1573.5	2.51e-12	1e-12	1573.5	-116.003
1573.54	2.51e-12	1e-12	1573.54	-116.003
1573.58	1.544e-08	1e-12	1573.58	-78.1135
1573.62	2.312e-08	1e-12	1573.62	-76.3601
1573.66	2.51e-12	1e-12	1573.66	-116.003
1573.7	2.51e-12	1e-12	1573.7	-116.003
1573.74	2.51e-12	1e-12	1573.74	-116.003
1573.78	2.51e-12	1e-12	1573.78	-116.003
1573.82	2.51e-12	1e-12	1573.82	-116.003
1573.86	2.172e-08	1e-12	1573.86	-76.6314
1573.9	2.51e-12	1e-12	1573.9	-116.003
1573.94	2.51e-12	1e-12	1573.94	-116.003
1573.98	2.51e-12	1e-12	1573.98	-116.003
1574.02	1.184e-07	1e-12	1574.02	-69.2665
1574.06	5.245e-08	1e-12	1574.06	-72.8025
1574.1	2.51e-12	1e-12	1574.1	-116.003
1574.14	2.51e-12	1e-12	1574.14	-116.003
1574.18	8.561e-08	1e-12	1574.18	-70.6748
1574.22	2.442e-08	1e-12	1574.22	-76.1225
1574.26	2.51e-12	1e-12	1574.26	-116.003
1574.3	3.102e-08	1e-12	1574.3	-75.0836
1574.34	7.781e-09	1e-12	1574.34	-81.0896
1574.38	7.469e-08	1e-12	1574.38	-71.2674
1574.42	6.709e-09	1e-12	1574.42	-81.7334
1574.46	2.51e-12	1e-12	1574.46	-116.003
1574.5	2.51e-12	1e-12	1574.5	-116.003
1574.54	1.422e-08	1e-12	1574.54	-78.471
1574.58	2.51e-12	1e-12	1574.58	-116.003
1574.62	6.957e-08	1e-12	1574.62	-71.5758
1574.66	6.92e-08	1e-12	1574.66	-71.5989
1574.71	2.51e-12	1e-12	1574.71	-116.003
1574.75	1.065e-08	1e-12	1574.75	-79.7265
1574.79	2.51e-12	1e-12	1574.79	-116.003
1574.83	2.51e-12	1e-12	1574.83	-116.003
1574.87	1.028e-07	1e-12	1574.87	-69.8801
1574.91	2.51e-12	1e-12	1574.91	-116.003
1574.95	8.175e-08	1e-12	1574.95	-70.8751
1574.99	2.51e-12	1e-12	1574.99	-116.003
1575.03	6.714e-08	1e-12	1575.03	-71.7302
1575.07	2.51e-12	1e-12	1575.07	-116.003
1575.11	1.945e-08	1e-12	1575.11	-77.1108
1575.15	7e-08	1e-12	1575.15	-71.549
1575.19	9.768e-09	1e-12	1575.19	-80.1019
1575.23	6.006e-09	1e-12	1575.23	-82.2141
1575.27	2.51e-12	1e-12	1575.27	-116.003
1575.31	2.51e-12	1e-12	1575.31	-116.003
1575.35	3.674e-09	1e-12	1575.35	-84.3486
1575.39	2.51e-12	1e-12	1575.39	-116.003
1575.43	6.463e-08	1e-12	1575.43	-71.8957
1575.47	3.109e-08	1e-12	1575.47	-75.0738
1575.51	2.663e-08	1e-12	1575.51	-75.7463
1575.55	4.924e-08	1e-12	1575.55	-73.0768
1575.59	2.51e-12	1e-12	1575.59	-116.003
1575.63	3.739e-08	1e-12	1575.63	-74.2724
1575.67	6.49e-08	1e-12	1575.67	-71.8776
1575.71	1.086e-08	1e-12	1575.71	-79.6417
1575.75	1.024e-07	1e-12	1575.75	-69.897
1575.79	2.951e-08	1e-12	1575.79	-75.3003
1575.83	2.51e-12	1e-12	1575.83	-116.003
1575.87	3.903e-08	1e-12	1575.87	-74.086
1575.91	4.123e-08	1e-12	1575.91	-73.8479
1575.95	2.51e-12	1e-12	1575.95	-116.003
1575.99	2.51e-12	1e-12	1575.99	-116.003
1576.03	2.51e-12	1e-12	1576.03	-116.003
1576.07	2.51e-12	1e-12	1576.07	-116.003
1576.11	9.256e-09	1e-12	1576.11	-80.3358
1576.15	4.234e-08	1e-12	1576.15	-73.7325
1576.19	2.51e-12	1e-12	1576.19	-116.003
1576.23	2.51e-12	1e-12	1576.23	-116.003
1576.27	8.521e-08	1e-12	1576.27	-70.6951
1576.31	2.51e-12	1e-12	1576.31	-116.003
1576.35	2.51e-12	1e-12	1576.35	-116.003
1576.39	2.51e-12	1e-12	1576.39	-116.003
1576.43	2.51e-12	1e-12	1576.43	-116.003
1576.47	2.906e-08	1e-12	1576.47	-75.367
1576.51	2.51e-12	1e-12	1576.51	-116.003
1576.55	2.51e-12	1e-12	1576.55	-116.003
1576.59	3.915e-08	1e-12	1576.59	-74.0727
1576.63	6.759e-09	1e-12	1576.63	-81.7012
1576.67	5.2e-08	1e-12	1576.67	-72.84
1576.72	2.51e-12	1e-12	1576.72	-116.003
1576.76	2.51e-12	1e-12	1576.76	-116.003
1576.8	6.822e-08	1e-12	1576.8	-71.6609
1576.84	2.51e-12	1e-12	1576.84	-116.003
1576.88	2.51e-12	1e-12	1576.88	-116.003
1576.92	2.51e-12	1e-12	1576.92	-116.003
1576.96	2.51e-12	1e-12	1576.96	-116.003
1577	2.51e-12	1e-12	1577	-116.003
1577.04	3.328e-08	1e-12	1577.04	-74.7782
1577.08	2.427e-08	1e-12	1577.08	-76.1493
1577.12	3.584e-08	1e-12	1577.12	-74.4563
1577.16	2.51e-12	1e-12	1577.16	-116.003
1577.2	4.829e-08	1e-12	1577.2	-73.1614
1577.24	2.51e-12	1e-12	1577.24	-116.003
1577.28	1.743e-08	1e-12	1577.28	-77.587
1577.32	2.51e-12	1e-12	1577.32	-116.003
1577.36	7.926e-08	1e-12	1577.36	-71.0095
1577.4	6.237e-09	1e-12	1577.4	-82.0502
1577.44	2.51e-12	1e-12	1577.44	-116.003
1577.48	2.51e-12	1e-12	1577.48	-116.003
1577.52	2.51e-12	1e-12	1577.52	-116.003
1577.56	8.948e-09	1e-12	1577.56	-80.4827
1577.6	2.51e-12	1e-12	1577.6	-116.003
1577.64	2.51e-12	1e-12	1577.64	-116.003
1577.68	1.192e-07	1e-12	1577.68	-69.2372
1577.72	6.149e-08	1e-12	1577.72	-72.112
1577.76	2.615e-08	1e-12	1577.76	-75.8253
1577.8	2.255e-08	1e-12	1577.8	-76.4685
1577.84	7.675e-08	1e-12	1577.84	-71.1492
1577.88	8.431e-09	1e-12	1577.88	-80.7412
1577.92	2.51e-12	1e-12	1577.92	-116.003
1577.96	2.51e-12	1e-12	1577.96	-116.003
1578	2.51e-12	1e-12	1578	-116.003
1578.04	2.51e-12	1e-12	1578.04	-116.003
1578.08	2.51e-12	1e-12	1578.08	-116.003
1578.12	2.495e-08	1e-12	1578.12	-76.0293
1578.16	2.51e-12	1e-12	1578.16	-116.003
1578.2	1.932e-08	1e-12	1578.2	-77.1399
1578.24	7.703e-08	1e-12	1578.24	-71.1334
1578.28	1.406e-08	1e-12	1578.28	-78.5201
1578.32	2.51e-12	1e-12	1578.32	-116.003
1578.36	1.072e-07	1e-12	1578.36	-69.6981
1578.4	5.537e-09	1e-12	1578.4	-82.5673
1578.44	1.589e-08	1e-12	1578.44	-77.9888
1578.48	7.655e-08	1e-12	1578.48	-71.1605
1578.52	2.713e-08	1e-12	1578.52	-75.6655
1578.56	2.51e-12	1e-12	1578.56	-116.003
1578.6	2.51e-12	1e-12	1578.6	-116.003
1578.64	2.51e-12	1e-12	1578.64	-116.003
1578.68	2.51e-12	1e-12	1578.68	-116.003
1578.73	6.99e-08	1e-12	1578.73	-71.5552
1578.77	2.934e-08	1e-12	1578.77	-75.3254
1578.81	3.83e-08	1e-12	1578.81	-74.168
1578.85	1.278e-07	1e-12	1578.85	-68.9347
1578.89	2.51e-12	1e-12	1578.89	-116.003
1578.93	2.919e-08	1e-12	1578.93	-75.3477
1578.97	1.61e-08	1e-12	1578.97	-77.9317
1579.01	2.51e-12	1e-12	1579.01	-116.003
1579.05	2.51e-12	1e-12	1579.05	-116.003
1579.09	3.649e-08	1e-12	1579.09	-74.3783
1579.13	1.001e-09	1e-12	1579.13	-89.9957
1579.17	5.489e-08	1e-12	1579.17	-72.6051
1579.21	2.51e-12	1e-12	1579.21	-116.003
1579.25	2.51e-12	1e-12	1579.25	-116.003
1579.29	3.325e-08	1e-12	1579.29	-74.7821
1579.33	2.51e-12	1e-12	1579.33	-116.003
1579.37	2.904e-08	1e-12	1579.37	-75.37
1579.41	4.646e-09	1e-12	1579.41	-83.3292
1579.45	4.656e-08	1e-12	1579.45	-73.3199
1579.49	2.51e-12	1e-12	1579.49	-116.003
1579.53	3.985e-08	1e-12	1579.53	-73.9957
1579.57	2.418e-08	1e-12	1579.57	-76.1654
1579.61	2.51e-12	1e-12	1579.61	-116.003
1579.65	2.51e-12	1e-12	1579.65	-116.003
1579.69	1.578e-08	1e-12	1579.69	-78.0189

## Sheet: OSC 200
-0.000125	-0.00216	-125	-2.16
-0.00012499	-0.00224	-124.99	-2.24
-0.00012498	-0.00208	-124.98	-2.08
-0.00012497	-0.00248	-124.97	-2.48
-0.00012496	-0.00272	-124.96	-2.72
-0.00012495	-0.00224	-124.95	-2.24
-0.00012494	-0.00256	-124.94	-2.56
-0.00012493	-0.0024	-124.93	-2.4
-0.00012492	-0.00248	-124.92	-2.48
-0.00012491	-0.0024	-124.91	-2.4
-0.0001249	-0.00256	-124.9	-2.56
-0.00012489	-0.00224	-124.89	-2.24
-0.00012488	-0.00264	-124.88	-2.64
-0.00012487	-0.0028	-124.87	-2.8
-0.00012486	-0.0028	-124.86	-2.8
-0.00012485	-0.0024	-124.85	-2.4
-0.00012484	-0.00256	-124.84	-2.56
-0.00012483	-0.0024	-124.83	-2.4
-0.00012482	-0.00248	-124.82	-2.48
-0.00012481	-0.0024	-124.81	-2.4
-0.0001248	-0.00256	-124.8	-2.56
-0.00012479	-0.00264	-124.79	-2.64
-0.00012478	-0.0028	-124.78	-2.8									Source	CH1
-0.00012477	-0.00256	-124.77	-2.56									Probe Ratio	1
-0.00012476	-0.00264	-124.76	-2.64									Vertical Units	V
-0.00012475	-0.00248	-124.75	-2.48									Vertical Scale	0.05
-0.00012474	-0.00264	-124.74	-2.64									Vertical Position	-0.01
-0.00012473	-0.00256	-124.73	-2.56									Horizontal Units	S
-0.00012472	-0.00248	-124.72	-2.48									Horizontal Scale	2e-05
-0.00012471	-0.00248	-124.71	-2.48									Horizontal Position	0
-0.0001247	-0.00224	-124.7	-2.24									Horizontal Mode	Main
-0.00012469	-0.00264	-124.69	-2.64									Sampling Period	1e-08
-0.00012468	-0.00256	-124.68	-2.56									Firmware	V1.17
-0.00012467	-0.00248	-124.67	-2.48									Time	2017-02-22 13:18:16
-0.00012466	-0.00248	-124.66	-2.48									Mode	Detail
-0.00012465	-0.00296	-124.65	-2.96									Waveform Data
-0.00012464	-0.0028	-124.64	-2.8
-0.00012463	-0.00256	-124.63	-2.56
-0.00012462	-0.00256	-124.62	-2.56
-0.00012461	-0.0028	-124.61	-2.8
-0.0001246	-0.0028	-124.6	-2.8
-0.00012459	-0.0028	-124.59	-2.8
-0.00012458	-0.00272	-124.58	-2.72
-0.00012457	-0.0028	-124.57	-2.8
-0.00012456	-0.00256	-124.56	-2.56
-0.00012455	-0.00256	-124.55	-2.56
-0.00012454	-0.00264	-124.54	-2.64
-0.00012453	-0.00272	-124.53	-2.72
-0.00012452	-0.00288	-124.52	-2.88
-0.00012451	-0.00248	-124.51	-2.48
-0.0001245	-0.00232	-124.5	-2.32
-0.00012449	-0.00256	-124.49	-2.56
-0.00012448	-0.0028	-124.48	-2.8
-0.00012447	-0.00272	-124.47	-2.72
-0.00012446	-0.0028	-124.46	-2.8
-0.00012445	-0.00256	-124.45	-2.56
-0.00012444	-0.00272	-124.44	-2.72
-0.00012443	-0.00272	-124.43	-2.72
-0.00012442	-0.00296	-124.42	-2.96
-0.00012441	-0.00272	-124.41	-2.72
-0.0001244	-0.00256	-124.4	-2.56
-0.00012439	-0.00272	-124.39	-2.72
-0.00012438	-0.0028	-124.38	-2.8
-0.00012437	-0.00288	-124.37	-2.88
-0.00012436	-0.00272	-124.36	-2.72
-0.00012435	-0.00256	-124.35	-2.56
-0.00012434	-0.00248	-124.34	-2.48
-0.00012433	-0.00288	-124.33	-2.88
-0.00012432	-0.00248	-124.32	-2.48
-0.00012431	-0.00272	-124.31	-2.72
-0.0001243	-0.00304	-124.3	-3.04
-0.00012429	-0.00288	-124.29	-2.88
-0.00012428	-0.00256	-124.28	-2.56
-0.00012427	-0.0024	-124.27	-2.4
-0.00012426	-0.00272	-124.26	-2.72
-0.00012425	-0.00264	-124.25	-2.64
-0.00012424	-0.0024	-124.24	-2.4
-0.00012423	-0.00296	-124.23	-2.96
-0.00012422	-0.0028	-124.22	-2.8
-0.00012421	-0.00264	-124.21	-2.64
-0.0001242	-0.00272	-124.2	-2.72
-0.00012419	-0.00272	-124.19	-2.72
-0.00012418	-0.00296	-124.18	-2.96
-0.00012417	-0.00264	-124.17	-2.64
-0.00012416	-0.00288	-124.16	-2.88
-0.00012415	-0.00256	-124.15	-2.56
-0.00012414	-0.00312	-124.14	-3.12
-0.00012413	-0.00264	-124.13	-2.64
-0.00012412	-0.00272	-124.12	-2.72
-0.00012411	-0.00272	-124.11	-2.72
-0.0001241	-0.00272	-124.1	-2.72
-0.00012409	-0.00256	-124.09	-2.56
-0.00012408	-0.0028	-124.08	-2.8
-0.00012407	-0.0028	-124.07	-2.8
-0.00012406	-0.00264	-124.06	-2.64
-0.00012405	-0.00272	-124.05	-2.72
-0.00012404	-0.00296	-124.04	-2.96
-0.00012403	-0.00264	-124.03	-2.64
-0.00012402	-0.0028	-124.02	-2.8
-0.00012401	-0.00272	-124.01	-2.72
-0.000124	-0.00272	-124	-2.72
-0.00012399	-0.00312	-123.99	-3.12
-0.00012398	-0.00304	-123.98	-3.04
-0.00012397	-0.00256	-123.97	-2.56
-0.00012396	-0.00272	-123.96	-2.72
-0.00012395	-0.00272	-123.95	-2.72
-0.00012394	-0.00272	-123.94	-2.72
-0.00012393	-0.00288	-123.93	-2.88
-0.00012392	-0.00288	-123.92	-2.88
-0.00012391	-0.00304	-123.91	-3.04
-0.0001239	-0.0028	-123.9	-2.8
-0.00012389	-0.00264	-123.89	-2.64
-0.00012388	-0.00272	-123.88	-2.72
-0.00012387	-0.00296	-123.87	-2.96
-0.00012386	-0.00264	-123.86	-2.64
-0.00012385	-0.00272	-123.85	-2.72
-0.00012384	-0.00264	-123.84	-2.64
-0.00012383	-0.00304	-123.83	-3.04
-0.00012382	-0.00264	-123.82	-2.64
-0.00012381	-0.00272	-123.81	-2.72
-0.0001238	-0.00272	-123.8	-2.72
-0.00012379	-0.0028	-123.79	-2.8
-0.00012378	-0.00288	-123.78	-2.88
-0.00012377	-0.00328	-123.77	-3.28
-0.00012376	-0.00264	-123.76	-2.64
-0.00012375	-0.00256	-123.75	-2.56
-0.00012374	-0.00264	-123.74	-2.64
-0.00012373	-0.00288	-123.73	-2.88
-0.00012372	-0.00296	-123.72	-2.96
-0.00012371	-0.0028	-123.71	-2.8
-0.0001237	-0.00296	-123.7	-2.96
-0.00012369	-0.00272	-123.69	-2.72
-0.00012368	-0.00288	-123.68	-2.88
-0.00012367	-0.00288	-123.67	-2.88
-0.00012366	-0.00288	-123.66	-2.88
-0.00012365	-0.00272	-123.65	-2.72
-0.00012364	-0.00264	-123.64	-2.64
-0.00012363	-0.00296	-123.63	-2.96
-0.00012362	-0.00288	-123.62	-2.88
-0.00012361	-0.00288	-123.61	-2.88
-0.0001236	-0.00256	-123.6	-2.56
-0.00012359	-0.00288	-123.59	-2.88
-0.00012358	-0.00312	-123.58	-3.12
-0.00012357	-0.00272	-123.57	-2.72
-0.00012356	-0.00304	-123.56	-3.04
-0.00012355	-0.00264	-123.55	-2.64
-0.00012354	-0.0028	-123.54	-2.8
-0.00012353	-0.00304	-123.53	-3.04
-0.00012352	-0.00304	-123.52	-3.04
-0.00012351	-0.0028	-123.51	-2.8
-0.0001235	-0.00296	-123.5	-2.96
-0.00012349	-0.00288	-123.49	-2.88
-0.00012348	-0.0028	-123.48	-2.8
-0.00012347	-0.00296	-123.47	-2.96
-0.00012346	-0.00304	-123.46	-3.04
-0.00012345	-0.0028	-123.45	-2.8
-0.00012344	-0.0032	-123.44	-3.2
-0.00012343	-0.00288	-123.43	-2.88
-0.00012342	-0.00296	-123.42	-2.96
-0.00012341	-0.00296	-123.41	-2.96
-0.0001234	-0.0028	-123.4	-2.8
-0.00012339	-0.00288	-123.39	-2.88
-0.00012338	-0.00264	-123.38	-2.64
-0.00012337	-0.0028	-123.37	-2.8
-0.00012336	-0.00256	-123.36	-2.56
-0.00012335	-0.00264	-123.35	-2.64
-0.00012334	-0.00264	-123.34	-2.64
-0.00012333	-0.00304	-123.33	-3.04
-0.00012332	-0.00304	-123.32	-3.04
-0.00012331	-0.00272	-123.31	-2.72
-0.0001233	-0.0028	-123.3	-2.8
-0.00012329	-0.00256	-123.29	-2.56
-0.00012328	-0.0028	-123.28	-2.8
-0.00012327	-0.00288	-123.27	-2.88
-0.00012326	-0.00264	-123.26	-2.64
-0.00012325	-0.00264	-123.25	-2.64
-0.00012324	-0.00296	-123.24	-2.96
-0.00012323	-0.00248	-123.23	-2.48
-0.00012322	-0.00296	-123.22	-2.96
-0.00012321	-0.00296	-123.21	-2.96
-0.0001232	-0.0028	-123.2	-2.8
-0.00012319	-0.0028	-123.19	-2.8
-0.00012318	-0.00296	-123.18	-2.96
-0.00012317	-0.00304	-123.17	-3.04
-0.00012316	-0.0028	-123.16	-2.8
-0.00012315	-0.00288	-123.15	-2.88
-0.00012314	-0.00272	-123.14	-2.72
-0.00012313	-0.00304	-123.13	-3.04
-0.00012312	-0.00296	-123.12	-2.96
-0.00012311	-0.00264	-123.11	-2.64
-0.0001231	-0.00304	-123.1	-3.04
-0.00012309	-0.00304	-123.09	-3.04
-0.00012308	-0.0028	-123.08	-2.8
-0.00012307	-0.00288	-123.07	-2.88
-0.00012306	-0.00288	-123.06	-2.88
-0.00012305	-0.00256	-123.05	-2.56
-0.00012304	-0.00264	-123.04	-2.64
-0.00012303	-0.00304	-123.03	-3.04
-0.00012302	-0.00312	-123.02	-3.12
-0.00012301	-0.00304	-123.01	-3.04
-0.000123	-0.00256	-123	-2.56
-0.00012299	-0.00328	-122.99	-3.28
-0.00012298	-0.00304	-122.98	-3.04
-0.00012297	-0.00304	-122.97	-3.04
-0.00012296	-0.00304	-122.96	-3.04
-0.00012295	-0.00264	-122.95	-2.64
-0.00012294	-0.00296	-122.94	-2.96
-0.00012293	-0.00264	-122.93	-2.64
-0.00012292	-0.00304	-122.92	-3.04
-0.00012291	-0.00272	-122.91	-2.72
-0.0001229	-0.0028	-122.9	-2.8
-0.00012289	-0.0028	-122.89	-2.8
-0.00012288	-0.00296	-122.88	-2.96
-0.00012287	-0.00304	-122.87	-3.04
-0.00012286	-0.00264	-122.86	-2.64
-0.00012285	-0.00264	-122.85	-2.64
-0.00012284	-0.00272	-122.84	-2.72
-0.00012283	-0.00256	-122.83	-2.56
-0.00012282	-0.00288	-122.82	-2.88
-0.00012281	-0.0028	-122.81	-2.8
-0.0001228	-0.00264	-122.8	-2.64
-0.00012279	-0.00304	-122.79	-3.04
-0.00012278	-0.00296	-122.78	-2.96
-0.00012277	-0.00304	-122.77	-3.04
-0.00012276	-0.00304	-122.76	-3.04
-0.00012275	-0.00288	-122.75	-2.88
-0.00012274	-0.00304	-122.74	-3.04
-0.00012273	-0.00272	-122.73	-2.72
-0.00012272	-0.00304	-122.72	-3.04
-0.00012271	-0.00296	-122.71	-2.96
-0.0001227	-0.00304	-122.7	-3.04
-0.00012269	-0.00264	-122.69	-2.64
-0.00012268	-0.00304	-122.68	-3.04
-0.00012267	-0.00248	-122.67	-2.48
-0.00012266	-0.00288	-122.66	-2.88
-0.00012265	-0.00264	-122.65	-2.64
-0.00012264	-0.00272	-122.64	-2.72
-0.00012263	-0.00296	-122.63	-2.96
-0.00012262	-0.00296	-122.62	-2.96
-0.00012261	-0.00264	-122.61	-2.64
-0.0001226	-0.00288	-122.6	-2.88
-0.00012259	-0.00272	-122.59	-2.72
-0.00012258	-0.00264	-122.58	-2.64
-0.00012257	-0.0028	-122.57	-2.8
-0.00012256	-0.00288	-122.56	-2.88
-0.00012255	-0.00256	-122.55	-2.56
-0.00012254	-0.00248	-122.54	-2.48
-0.00012253	-0.00304	-122.53	-3.04
-0.00012252	-0.00256	-122.52	-2.56
-0.00012251	-0.00288	-122.51	-2.88
-0.0001225	-0.00272	-122.5	-2.72
-0.00012249	-0.0028	-122.49	-2.8
-0.00012248	-0.00304	-122.48	-3.04
-0.00012247	-0.00296	-122.47	-2.96
-0.00012246	-0.00272	-122.46	-2.72
-0.00012245	-0.00296	-122.45	-2.96
-0.00012244	-0.00288	-122.44	-2.88
-0.00012243	-0.00272	-122.43	-2.72
-0.00012242	-0.00296	-122.42	-2.96
-0.00012241	-0.00288	-122.41	-2.88
-0.0001224	-0.0028	-122.4	-2.8
-0.00012239	-0.00296	-122.39	-2.96
-0.00012238	-0.0028	-122.38	-2.8
-0.00012237	-0.0028	-122.37	-2.8
-0.00012236	-0.00288	-122.36	-2.88
-0.00012235	-0.00264	-122.35	-2.64
-0.00012234	-0.0028	-122.34	-2.8
-0.00012233	-0.00296	-122.33	-2.96
-0.00012232	-0.00288	-122.32	-2.88
-0.00012231	-0.00288	-122.31	-2.88
-0.0001223	-0.00272	-122.3	-2.72
-0.00012229	-0.00272	-122.29	-2.72
-0.00012228	-0.0028	-122.28	-2.8
-0.00012227	-0.00288	-122.27	-2.88
-0.00012226	-0.0028	-122.26	-2.8
-0.00012225	-0.0028	-122.25	-2.8
-0.00012224	-0.00288	-122.24	-2.88
-0.00012223	-0.00296	-122.23	-2.96
-0.00012222	-0.00288	-122.22	-2.88
-0.00012221	-0.00304	-122.21	-3.04
-0.0001222	-0.00288	-122.2	-2.88
-0.00012219	-0.00304	-122.19	-3.04
-0.00012218	-0.00272	-122.18	-2.72
-0.00012217	-0.00288	-122.17	-2.88
-0.00012216	-0.00304	-122.16	-3.04
-0.00012215	-0.00288	-122.15	-2.88
-0.00012214	-0.00288	-122.14	-2.88
-0.00012213	-0.00256	-122.13	-2.56
-0.00012212	-0.0028	-122.12	-2.8
-0.00012211	-0.0028	-122.11	-2.8
-0.0001221	-0.0028	-122.1	-2.8
-0.00012209	-0.00304	-122.09	-3.04
-0.00012208	-0.0028	-122.08	-2.8
-0.00012207	-0.00312	-122.07	-3.12
-0.00012206	-0.00304	-122.06	-3.04
-0.00012205	-0.00264	-122.05	-2.64
-0.00012204	-0.00296	-122.04	-2.96
-0.00012203	-0.0032	-122.03	-3.2
-0.00012202	-0.00288	-122.02	-2.88
-0.00012201	-0.00248	-122.01	-2.48
-0.000122	-0.0028	-122	-2.8
-0.00012199	-0.00312	-121.99	-3.12
-0.00012198	-0.00296	-121.98	-2.96
-0.00012197	-0.0028	-121.97	-2.8
-0.00012196	-0.00312	-121.96	-3.12
-0.00012195	-0.00288	-121.95	-2.88
-0.00012194	-0.00312	-121.94	-3.12
-0.00012193	-0.00272	-121.93	-2.72
-0.00012192	-0.00304	-121.92	-3.04
-0.00012191	-0.00288	-121.91	-2.88
-0.0001219	-0.0028	-121.9	-2.8
-0.00012189	-0.00288	-121.89	-2.88
-0.00012188	-0.0028	-121.88	-2.8
-0.00012187	-0.00272	-121.87	-2.72
-0.00012186	-0.00256	-121.86	-2.56
-0.00012185	-0.00272	-121.85	-2.72
-0.00012184	-0.00264	-121.84	-2.64
-0.00012183	-0.00296	-121.83	-2.96
-0.00012182	-0.00272	-121.82	-2.72
-0.00012181	-0.00272	-121.81	-2.72
-0.0001218	-0.00264	-121.8	-2.64
-0.00012179	-0.00272	-121.79	-2.72
-0.00012178	-0.00304	-121.78	-3.04
-0.00012177	-0.00296	-121.77	-2.96
-0.00012176	-0.00272	-121.76	-2.72
-0.00012175	-0.00288	-121.75	-2.88
-0.00012174	-0.00328	-121.74	-3.28
-0.00012173	-0.00304	-121.73	-3.04
-0.00012172	-0.00304	-121.72	-3.04
-0.00012171	-0.00272	-121.71	-2.72
-0.0001217	-0.00256	-121.7	-2.56
-0.00012169	-0.00288	-121.69	-2.88
-0.00012168	-0.00296	-121.68	-2.96
-0.00012167	-0.00256	-121.67	-2.56
-0.00012166	-0.00264	-121.66	-2.64
-0.00012165	-0.00304	-121.65	-3.04
-0.00012164	-0.00272	-121.64	-2.72
-0.00012163	-0.00312	-121.63	-3.12
-0.00012162	-0.00272	-121.62	-2.72
-0.00012161	-0.00288	-121.61	-2.88
-0.0001216	-0.00256	-121.6	-2.56
-0.00012159	-0.00264	-121.59	-2.64
-0.00012158	-0.00312	-121.58	-3.12
-0.00012157	-0.00256	-121.57	-2.56
-0.00012156	-0.0028	-121.56	-2.8
-0.00012155	-0.00264	-121.55	-2.64
-0.00012154	-0.00264	-121.54	-2.64
-0.00012153	-0.00288	-121.53	-2.88
-0.00012152	-0.00256	-121.52	-2.56
-0.00012151	-0.00264	-121.51	-2.64
-0.0001215	-0.0028	-121.5	-2.8
-0.00012149	-0.00296	-121.49	-2.96
-0.00012148	-0.00272	-121.48	-2.72
-0.00012147	-0.00256	-121.47	-2.56
-0.00012146	-0.00256	-121.46	-2.56
-0.00012145	-0.0028	-121.45	-2.8
-0.00012144	-0.0028	-121.44	-2.8
-0.00012143	-0.0028	-121.43	-2.8
-0.00012142	-0.00304	-121.42	-3.04
-0.00012141	-0.0028	-121.41	-2.8
-0.0001214	-0.0028	-121.4	-2.8
-0.00012139	-0.00296	-121.39	-2.96
-0.00012138	-0.0028	-121.38	-2.8
-0.00012137	-0.00296	-121.37	-2.96
-0.00012136	-0.0024	-121.36	-2.4
-0.00012135	-0.00272	-121.35	-2.72
-0.00012134	-0.00288	-121.34	-2.88
-0.00012133	-0.0028	-121.33	-2.8
-0.00012132	-0.00288	-121.32	-2.88
-0.00012131	-0.0028	-121.31	-2.8
-0.0001213	-0.00272	-121.3	-2.72
-0.00012129	-0.0032	-121.29	-3.2
-0.00012128	-0.0028	-121.28	-2.8
-0.00012127	-0.0028	-121.27	-2.8
-0.00012126	-0.00264	-121.26	-2.64
-0.00012125	-0.00248	-121.25	-2.48
-0.00012124	-0.00336	-121.24	-3.36
-0.00012123	-0.00312	-121.23	-3.12
-0.00012122	-0.0028	-121.22	-2.8
-0.00012121	-0.00288	-121.21	-2.88
-0.0001212	-0.00288	-121.2	-2.88
-0.00012119	-0.0028	-121.19	-2.8
-0.00012118	-0.00288	-121.18	-2.88
-0.00012117	-0.0028	-121.17	-2.8
-0.00012116	-0.0028	-121.16	-2.8
-0.00012115	-0.00264	-121.15	-2.64
-0.00012114	-0.00264	-121.14	-2.64
-0.00012113	-0.00264	-121.13	-2.64
-0.00012112	-0.0028	-121.12	-2.8
-0.00012111	-0.00272	-121.11	-2.72
-0.0001211	-0.00264	-121.1	-2.64
-0.00012109	-0.0028	-121.09	-2.8
-0.00012108	-0.00288	-121.08	-2.88
-0.00012107	-0.00288	-121.07	-2.88
-0.00012106	-0.0028	-121.06	-2.8
-0.00012105	-0.0024	-121.05	-2.4
-0.00012104	-0.0028	-121.04	-2.8
-0.00012103	-0.0028	-121.03	-2.8
-0.00012102	-0.00272	-121.02	-2.72
-0.00012101	-0.00272	-121.01	-2.72
-0.000121	-0.00272	-121	-2.72
-0.00012099	-0.0028	-120.99	-2.8
-0.00012098	-0.00296	-120.98	-2.96
-0.00012097	-0.0028	-120.97	-2.8
-0.00012096	-0.00256	-120.96	-2.56
-0.00012095	-0.00248	-120.95	-2.48
-0.00012094	-0.00264	-120.94	-2.64
-0.00012093	-0.00264	-120.93	-2.64
-0.00012092	-0.00264	-120.92	-2.64
-0.00012091	-0.0028	-120.91	-2.8
-0.0001209	-0.00272	-120.9	-2.72
-0.00012089	-0.00296	-120.89	-2.96
-0.00012088	-0.0024	-120.88	-2.4
-0.00012087	-0.0032	-120.87	-3.2
-0.00012086	-0.00272	-120.86	-2.72
-0.00012085	-0.00288	-120.85	-2.88
-0.00012084	-0.00248	-120.84	-2.48
-0.00012083	-0.0028	-120.83	-2.8
-0.00012082	-0.00272	-120.82	-2.72
-0.00012081	-0.00264	-120.81	-2.64
-0.0001208	-0.00272	-120.8	-2.72
-0.00012079	-0.00272	-120.79	-2.72
-0.00012078	-0.0028	-120.78	-2.8
-0.00012077	-0.00288	-120.77	-2.88
-0.00012076	-0.00264	-120.76	-2.64
-0.00012075	-0.00248	-120.75	-2.48
-0.00012074	-0.00304	-120.74	-3.04
-0.00012073	-0.00264	-120.73	-2.64
-0.00012072	-0.00272	-120.72	-2.72
-0.00012071	-0.00272	-120.71	-2.72
-0.0001207	-0.00288	-120.7	-2.88
-0.00012069	-0.0028	-120.69	-2.8
-0.00012068	-0.00264	-120.68	-2.64
-0.00012067	-0.0028	-120.67	-2.8
-0.00012066	-0.00304	-120.66	-3.04
-0.00012065	-0.0028	-120.65	-2.8
-0.00012064	-0.0028	-120.64	-2.8
-0.00012063	-0.0028	-120.63	-2.8
-0.00012062	-0.0028	-120.62	-2.8
-0.00012061	-0.00256	-120.61	-2.56
-0.0001206	-0.00256	-120.6	-2.56
-0.00012059	-0.0028	-120.59	-2.8
-0.00012058	-0.00272	-120.58	-2.72
-0.00012057	-0.00256	-120.57	-2.56
-0.00012056	-0.00248	-120.56	-2.48
-0.00012055	-0.0028	-120.55	-2.8
-0.00012054	-0.00288	-120.54	-2.88
-0.00012053	-0.00256	-120.53	-2.56
-0.00012052	-0.0028	-120.52	-2.8
-0.00012051	-0.00272	-120.51	-2.72
-0.0001205	-0.00264	-120.5	-2.64
-0.00012049	-0.00288	-120.49	-2.88
-0.00012048	-0.00272	-120.48	-2.72
-0.00012047	-0.00272	-120.47	-2.72
-0.00012046	-0.00256	-120.46	-2.56
-0.00012045	-0.00256	-120.45	-2.56
-0.00012044	-0.0024	-120.44	-2.4
-0.00012043	-0.00264	-120.43	-2.64
-0.00012042	-0.00272	-120.42	-2.72
-0.00012041	-0.00272	-120.41	-2.72
-0.0001204	-0.00248	-120.4	-2.48
-0.00012039	-0.00264	-120.39	-2.64
-0.00012038	-0.00264	-120.38	-2.64
-0.00012037	-0.00224	-120.37	-2.24
-0.00012036	-0.00256	-120.36	-2.56
-0.00012035	-0.00248	-120.35	-2.48
-0.00012034	-0.00256	-120.34	-2.56
-0.00012033	-0.00256	-120.33	-2.56
-0.00012032	-0.00248	-120.32	-2.48
-0.00012031	-0.00264	-120.31	-2.64
-0.0001203	-0.00272	-120.3	-2.72
-0.00012029	-0.00248	-120.29	-2.48
-0.00012028	-0.0024	-120.28	-2.4
-0.00012027	-0.00248	-120.27	-2.48
-0.00012026	-0.00272	-120.26	-2.72
-0.00012025	-0.0024	-120.25	-2.4
-0.00012024	-0.00264	-120.24	-2.64
-0.00012023	-0.00248	-120.23	-2.48
-0.00012022	-0.00272	-120.22	-2.72
-0.00012021	-0.0028	-120.21	-2.8
-0.0001202	-0.0028	-120.2	-2.8
-0.00012019	-0.00248	-120.19	-2.48
-0.00012018	-0.00264	-120.18	-2.64
-0.00012017	-0.0028	-120.17	-2.8
-0.00012016	-0.00256	-120.16	-2.56
-0.00012015	-0.00256	-120.15	-2.56
-0.00012014	-0.00272	-120.14	-2.72
-0.00012013	-0.0024	-120.13	-2.4
-0.00012012	-0.00256	-120.12	-2.56
-0.00012011	-0.00272	-120.11	-2.72
-0.0001201	-0.00264	-120.1	-2.64
-0.00012009	-0.00232	-120.09	-2.32
-0.00012008	-0.00232	-120.08	-2.32
-0.00012007	-0.00272	-120.07	-2.72
-0.00012006	-0.0024	-120.06	-2.4
-0.00012005	-0.00248	-120.05	-2.48
-0.00012004	-0.00272	-120.04	-2.72
-0.00012003	-0.0028	-120.03	-2.8
-0.00012002	-0.00296	-120.02	-2.96
-0.00012001	-0.0024	-120.01	-2.4
-0.00012	-0.0024	-120	-2.4
-0.00011999	-0.00296	-119.99	-2.96
-0.00011998	-0.0024	-119.98	-2.4
-0.00011997	-0.00256	-119.97	-2.56
-0.00011996	-0.00256	-119.96	-2.56
-0.00011995	-0.0024	-119.95	-2.4
-0.00011994	-0.00256	-119.94	-2.56
-0.00011993	-0.00232	-119.93	-2.32
-0.00011992	-0.00248	-119.92	-2.48
-0.00011991	-0.00256	-119.91	-2.56
-0.0001199	-0.00224	-119.9	-2.24
-0.00011989	-0.00256	-119.89	-2.56
-0.00011988	-0.0024	-119.88	-2.4
-0.00011987	-0.00232	-119.87	-2.32
-0.00011986	-0.0024	-119.86	-2.4
-0.00011985	-0.00208	-119.85	-2.08
-0.00011984	-0.00232	-119.84	-2.32
-0.00011983	-0.00256	-119.83	-2.56
-0.00011982	-0.00248	-119.82	-2.48
-0.00011981	-0.00256	-119.81	-2.56
-0.0001198	-0.0024	-119.8	-2.4
-0.00011979	-0.00248	-119.79	-2.48
-0.00011978	-0.00248	-119.78	-2.48
-0.00011977	-0.00248	-119.77	-2.48
-0.00011976	-0.0024	-119.76	-2.4
-0.00011975	-0.00224	-119.75	-2.24
-0.00011974	-0.00224	-119.74	-2.24
-0.00011973	-0.00224	-119.73	-2.24
-0.00011972	-0.00176	-119.72	-1.76
-0.00011971	-0.00224	-119.71	-2.24
-0.0001197	-0.002	-119.7	-2
-0.00011969	-0.00192	-119.69	-1.92
-0.00011968	-0.0024	-119.68	-2.4
-0.00011967	-0.00224	-119.67	-2.24
-0.00011966	-0.00232	-119.66	-2.32
-0.00011965	-0.0024	-119.65	-2.4
-0.00011964	-0.00232	-119.64	-2.32
-0.00011963	-0.00216	-119.63	-2.16
-0.00011962	-0.00232	-119.62	-2.32
-0.00011961	-0.0024	-119.61	-2.4
-0.0001196	-0.00216	-119.6	-2.16
-0.00011959	-0.00224	-119.59	-2.24
-0.00011958	-0.00224	-119.58	-2.24
-0.00011957	-0.00256	-119.57	-2.56
-0.00011956	-0.0024	-119.56	-2.4
-0.00011955	-0.00216	-119.55	-2.16
-0.00011954	-0.002	-119.54	-2
-0.00011953	-0.00232	-119.53	-2.32
-0.00011952	-0.00224	-119.52	-2.24
-0.00011951	-0.00216	-119.51	-2.16
-0.0001195	-0.00232	-119.5	-2.32
-0.00011949	-0.00224	-119.49	-2.24
-0.00011948	-0.00232	-119.48	-2.32
-0.00011947	-0.00224	-119.47	-2.24
-0.00011946	-0.00224	-119.46	-2.24
-0.00011945	-0.002	-119.45	-2
-0.00011944	-0.00184	-119.44	-1.84
-0.00011943	-0.00224	-119.43	-2.24
-0.00011942	-0.00256	-119.42	-2.56
-0.00011941	-0.00192	-119.41	-1.92
-0.0001194	-0.00216	-119.4	-2.16
-0.00011939	-0.00208	-119.39	-2.08
-0.00011938	-0.00216	-119.38	-2.16
-0.00011937	-0.002	-119.37	-2
-0.00011936	-0.00216	-119.36	-2.16
-0.00011935	-0.00224	-119.35	-2.24
-0.00011934	-0.00184	-119.34	-1.84
-0.00011933	-0.00216	-119.33	-2.16
-0.00011932	-0.00176	-119.32	-1.76
-0.00011931	-0.002	-119.31	-2
-0.0001193	-0.00232	-119.3	-2.32
-0.00011929	-0.00176	-119.29	-1.76
-0.00011928	-0.002	-119.28	-2
-0.00011927	-0.002	-119.27	-2
-0.00011926	-0.00184	-119.26	-1.84
-0.00011925	-0.00192	-119.25	-1.92
-0.00011924	-0.00168	-119.24	-1.68
-0.00011923	-0.00232	-119.23	-2.32
-0.00011922	-0.00208	-119.22	-2.08
-0.00011921	-0.00224	-119.21	-2.24
-0.0001192	-0.00168	-119.2	-1.68
-0.00011919	-0.00192	-119.19	-1.92
-0.00011918	-0.00216	-119.18	-2.16
-0.00011917	-0.00192	-119.17	-1.92
-0.00011916	-0.00192	-119.16	-1.92
-0.00011915	-0.00152	-119.15	-1.52
-0.00011914	-0.002	-119.14	-2
-0.00011913	-0.00176	-119.13	-1.76
-0.00011912	-0.00152	-119.12	-1.52
-0.00011911	-0.00192	-119.11	-1.92
-0.0001191	-0.0016	-119.1	-1.6
-0.00011909	-0.00168	-119.09	-1.68
-0.00011908	-0.0016	-119.08	-1.6
-0.00011907	-0.0016	-119.07	-1.6
-0.00011906	-0.0016	-119.06	-1.6
-0.00011905	-0.00168	-119.05	-1.68
-0.00011904	-0.0016	-119.04	-1.6
-0.00011903	-0.00184	-119.03	-1.84
-0.00011902	-0.00184	-119.02	-1.84
-0.00011901	-0.00168	-119.01	-1.68
-0.000119	-0.00144	-119	-1.44
-0.00011899	-0.0016	-118.99	-1.6
-0.00011898	-0.00184	-118.98	-1.84
-0.00011897	-0.0016	-118.97	-1.6
-0.00011896	-0.0016	-118.96	-1.6
-0.00011895	-0.00152	-118.95	-1.52
-0.00011894	-0.00136	-118.94	-1.36
-0.00011893	-0.0016	-118.93	-1.6
-0.00011892	-0.0012	-118.92	-1.2
-0.00011891	-0.0016	-118.91	-1.6
-0.0001189	-0.00136	-118.9	-1.36
-0.00011889	-0.00152	-118.89	-1.52
-0.00011888	-0.00168	-118.88	-1.68
-0.00011887	-0.0012	-118.87	-1.2
-0.00011886	-0.00152	-118.86	-1.52
-0.00011885	-0.0012	-118.85	-1.2
-0.00011884	-0.00152	-118.84	-1.52
-0.00011883	-0.00152	-118.83	-1.52
-0.00011882	-0.00112	-118.82	-1.12
-0.00011881	-0.00144	-118.81	-1.44
-0.0001188	-0.00136	-118.8	-1.36
-0.00011879	-0.00112	-118.79	-1.12
-0.00011878	-0.00104	-118.78	-1.04
-0.00011877	-0.00136	-118.77	-1.36
-0.00011876	-0.0012	-118.76	-1.2
-0.00011875	-0.00104	-118.75	-1.04
-0.00011874	-0.00104	-118.74	-1.04
-0.00011873	-0.0012	-118.73	-1.2
-0.00011872	-0.00112	-118.72	-1.12
-0.00011871	-0.00096	-118.71	-0.96
-0.0001187	-0.00088	-118.7	-0.88
-0.00011869	-0.00112	-118.69	-1.12
-0.00011868	-0.00096	-118.68	-0.96
-0.00011867	-0.00112	-118.67	-1.12
-0.00011866	-0.0012	-118.66	-1.2
-0.00011865	-0.00104	-118.65	-1.04
-0.00011864	-0.00072	-118.64	-0.72
-0.00011863	-0.0008	-118.63	-0.8
-0.00011862	-0.00096	-118.62	-0.96
-0.00011861	-0.0008	-118.61	-0.8
-0.0001186	-0.00088	-118.6	-0.88
-0.00011859	-0.00072	-118.59	-0.72
-0.00011858	-0.00088	-118.58	-0.88
-0.00011857	-0.0008	-118.57	-0.8
-0.00011856	-0.0008	-118.56	-0.8
-0.00011855	-0.0008	-118.55	-0.8
-0.00011854	-0.00056	-118.54	-0.56
-0.00011853	-0.00056	-118.53	-0.56
-0.00011852	-0.00064	-118.52	-0.64
-0.00011851	-0.00056	-118.51	-0.56
-0.0001185	-0.00064	-118.5	-0.64
-0.00011849	-0.00056	-118.49	-0.56
-0.00011848	-0.00056	-118.48	-0.56
-0.00011847	-0.00064	-118.47	-0.64
-0.00011846	-0.00056	-118.46	-0.56
-0.00011845	-0.00024	-118.45	-0.24
-0.00011844	-0.0004	-118.44	-0.4
-0.00011843	-0.00056	-118.43	-0.56
-0.00011842	-0.00056	-118.42	-0.56
-0.00011841	-0.00016	-118.41	-0.16
-0.0001184	-0.00024	-118.4	-0.24
-0.00011839	-0.00024	-118.39	-0.24
-0.00011838	-0.00024	-118.38	-0.24
-0.00011837	-0.00032	-118.37	-0.32
-0.00011836	-0.0004	-118.36	-0.4
-0.00011835	-8e-05	-118.35	-0.08
-0.00011834	-0.00048	-118.34	-0.48
-0.00011833	0.00016	-118.33	0.16
-0.00011832	-8e-05	-118.32	-0.08
-0.00011831	8e-05	-118.31	0.08
-0.0001183	0.00048	-118.3	0.48
-0.00011829	0.00024	-118.29	0.24
-0.00011828	8e-05	-118.28	0.08
-0.00011827	-0.00024	-118.27	-0.24
-0.00011826	8e-05	-118.26	0.08
-0.00011825	0.00032	-118.25	0.32
-0.00011824	0.00024	-118.24	0.24
-0.00011823	0.00032	-118.23	0.32
-0.00011822	0.00048	-118.22	0.48
-0.00011821	0.00024	-118.21	0.24
-0.0001182	0.00032	-118.2	0.32
-0.00011819	0.00072	-118.19	0.72
-0.00011818	0.0004	-118.18	0.4
-0.00011817	0.0008	-118.17	0.8
-0.00011816	0.0004	-118.16	0.4
-0.00011815	0.00056	-118.15	0.56
-0.00011814	0.0008	-118.14	0.8
-0.00011813	0.00056	-118.13	0.56
-0.00011812	0.00064	-118.12	0.64
-0.00011811	0.00064	-118.11	0.64
-0.0001181	0.00072	-118.1	0.72
-0.00011809	0.00104	-118.09	1.04
-0.00011808	0.00064	-118.08	0.64
-0.00011807	0.00064	-118.07	0.64
-0.00011806	0.00112	-118.06	1.12
-0.00011805	0.00104	-118.05	1.04
-0.00011804	0.00112	-118.04	1.12
-0.00011803	0.0008	-118.03	0.8
-0.00011802	0.00128	-118.02	1.28
-0.00011801	0.00112	-118.01	1.12
-0.000118	0.00096	-118	0.96
-0.00011799	0.00128	-117.99	1.28
-0.00011798	0.00136	-117.98	1.36
-0.00011797	0.00144	-117.97	1.44
-0.00011796	0.00136	-117.96	1.36
-0.00011795	0.0016	-117.95	1.6
-0.00011794	0.00136	-117.94	1.36
-0.00011793	0.0016	-117.93	1.6
-0.00011792	0.00136	-117.92	1.36
-0.00011791	0.0016	-117.91	1.6
-0.0001179	0.00176	-117.9	1.76
-0.00011789	0.0016	-117.89	1.6
-0.00011788	0.00168	-117.88	1.68
-0.00011787	0.00176	-117.87	1.76
-0.00011786	0.00168	-117.86	1.68
-0.00011785	0.00168	-117.85	1.68
-0.00011784	0.00192	-117.84	1.92
-0.00011783	0.0016	-117.83	1.6
-0.00011782	0.00184	-117.82	1.84
-0.00011781	0.00208	-117.81	2.08
-0.0001178	0.00208	-117.8	2.08
-0.00011779	0.002	-117.79	2
-0.00011778	0.00216	-117.78	2.16
-0.00011777	0.00224	-117.77	2.24
-0.00011776	0.00216	-117.76	2.16
-0.00011775	0.00216	-117.75	2.16
-0.00011774	0.0024	-117.74	2.4
-0.00011773	0.00216	-117.73	2.16
-0.00011772	0.00232	-117.72	2.32
-0.00011771	0.00224	-117.71	2.24
-0.0001177	0.00248	-117.7	2.48
-0.00011769	0.00248	-117.69	2.48
-0.00011768	0.00232	-117.68	2.32
-0.00011767	0.00208	-117.67	2.08
-0.00011766	0.00272	-117.66	2.72
-0.00011765	0.00272	-117.65	2.72
-0.00011764	0.00248	-117.64	2.48
-0.00011763	0.00264	-117.63	2.64
-0.00011762	0.00264	-117.62	2.64
-0.00011761	0.00264	-117.61	2.64
-0.0001176	0.00304	-117.6	3.04
-0.00011759	0.0028	-117.59	2.8
-0.00011758	0.00312	-117.58	3.12
-0.00011757	0.00296	-117.57	2.96
-0.00011756	0.00304	-117.56	3.04
-0.00011755	0.00312	-117.55	3.12
-0.00011754	0.00272	-117.54	2.72
-0.00011753	0.00328	-117.53	3.28
-0.00011752	0.00304	-117.52	3.04
-0.00011751	0.0032	-117.51	3.2
-0.0001175	0.00312	-117.5	3.12
-0.00011749	0.00328	-117.49	3.28
-0.00011748	0.00312	-117.48	3.12
-0.00011747	0.00352	-117.47	3.52
-0.00011746	0.00328	-117.46	3.28
-0.00011745	0.00368	-117.45	3.68
-0.00011744	0.00344	-117.44	3.44
-0.00011743	0.00336	-117.43	3.36
-0.00011742	0.00344	-117.42	3.44
-0.00011741	0.00368	-117.41	3.68
-0.0001174	0.00352	-117.4	3.52
-0.00011739	0.00368	-117.39	3.68
-0.00011738	0.00376	-117.38	3.76
-0.00011737	0.00376	-117.37	3.76
-0.00011736	0.004	-117.36	4
-0.00011735	0.00392	-117.35	3.92
-0.00011734	0.00376	-117.34	3.76
-0.00011733	0.00392	-117.33	3.92
-0.00011732	0.00432	-117.32	4.32
-0.00011731	0.004	-117.31	4
-0.0001173	0.00368	-117.3	3.68
-0.00011729	0.00416	-117.29	4.16
-0.00011728	0.004	-117.28	4
-0.00011727	0.00416	-117.27	4.16
-0.00011726	0.004	-117.26	4
-0.00011725	0.00448	-117.25	4.48
-0.00011724	0.00432	-117.24	4.32
-0.00011723	0.00416	-117.23	4.16
-0.00011722	0.00416	-117.22	4.16
-0.00011721	0.00408	-117.21	4.08
-0.0001172	0.00432	-117.2	4.32
-0.00011719	0.0044	-117.19	4.4
-0.00011718	0.00432	-117.18	4.32
-0.00011717	0.0044	-117.17	4.4
-0.00011716	0.0044	-117.16	4.4
-0.00011715	0.00432	-117.15	4.32
-0.00011714	0.00432	-117.14	4.32
-0.00011713	0.00448	-117.13	4.48
-0.00011712	0.00424	-117.12	4.24
-0.00011711	0.00472	-117.11	4.72
-0.0001171	0.00464	-117.1	4.64
-0.00011709	0.00456	-117.09	4.56
-0.00011708	0.00456	-117.08	4.56
-0.00011707	0.00464	-117.07	4.64
-0.00011706	0.00448	-117.06	4.48
-0.00011705	0.00448	-117.05	4.48
-0.00011704	0.00448	-117.04	4.48
-0.00011703	0.00464	-117.03	4.64
-0.00011702	0.00472	-117.02	4.72
-0.00011701	0.00432	-117.01	4.32
-0.000117	0.00464	-117	4.64
-0.00011699	0.00448	-116.99	4.48
-0.00011698	0.0044	-116.98	4.4
-0.00011697	0.00456	-116.97	4.56
-0.00011696	0.00456	-116.96	4.56
-0.00011695	0.00456	-116.95	4.56
-0.00011694	0.00464	-116.94	4.64
-0.00011693	0.00464	-116.93	4.64
-0.00011692	0.0048	-116.92	4.8
-0.00011691	0.00456	-116.91	4.56
-0.0001169	0.0044	-116.9	4.4
-0.00011689	0.0044	-116.89	4.4
-0.00011688	0.00448	-116.88	4.48
-0.00011687	0.00464	-116.87	4.64
-0.00011686	0.00432	-116.86	4.32
-0.00011685	0.00488	-116.85	4.88
-0.00011684	0.00456	-116.84	4.56
-0.00011683	0.00448	-116.83	4.48
-0.00011682	0.0044	-116.82	4.4
-0.00011681	0.00448	-116.81	4.48
-0.0001168	0.00456	-116.8	4.56
-0.00011679	0.0044	-116.79	4.4
-0.00011678	0.00472	-116.78	4.72
-0.00011677	0.00456	-116.77	4.56
-0.00011676	0.0044	-116.76	4.4
-0.00011675	0.00448	-116.75	4.48
-0.00011674	0.0048	-116.74	4.8
-0.00011673	0.00432	-116.73	4.32
-0.00011672	0.0044	-116.72	4.4
-0.00011671	0.00448	-116.71	4.48
-0.0001167	0.0044	-116.7	4.4
-0.00011669	0.00408	-116.69	4.08
-0.00011668	0.00416	-116.68	4.16
-0.00011667	0.00416	-116.67	4.16
-0.00011666	0.00424	-116.66	4.24
-0.00011665	0.00448	-116.65	4.48
-0.00011664	0.00432	-116.64	4.32
-0.00011663	0.00416	-116.63	4.16
-0.00011662	0.00424	-116.62	4.24
-0.00011661	0.00432	-116.61	4.32
-0.0001166	0.00408	-116.6	4.08
-0.00011659	0.004	-116.59	4
-0.00011658	0.00408	-116.58	4.08
-0.00011657	0.004	-116.57	4
-0.00011656	0.00416	-116.56	4.16
-0.00011655	0.00408	-116.55	4.08
-0.00011654	0.00424	-116.54	4.24
-0.00011653	0.004	-116.53	4
-0.00011652	0.00368	-116.52	3.68
-0.00011651	0.00384	-116.51	3.84
-0.0001165	0.00392	-116.5	3.92
-0.00011649	0.00384	-116.49	3.84
-0.00011648	0.00376	-116.48	3.76
-0.00011647	0.00352	-116.47	3.52
-0.00011646	0.004	-116.46	4
-0.00011645	0.00376	-116.45	3.76
-0.00011644	0.00344	-116.44	3.44
-0.00011643	0.00352	-116.43	3.52
-0.00011642	0.00352	-116.42	3.52
-0.00011641	0.00328	-116.41	3.28
-0.0001164	0.00352	-116.4	3.52
-0.00011639	0.00312	-116.39	3.12
-0.00011638	0.0036	-116.38	3.6
-0.00011637	0.0032	-116.37	3.2
-0.00011636	0.00312	-116.36	3.12
-0.00011635	0.0032	-116.35	3.2
-0.00011634	0.00296	-116.34	2.96
-0.00011633	0.00296	-116.33	2.96
-0.00011632	0.00328	-116.32	3.28
-0.00011631	0.0032	-116.31	3.2
-0.0001163	0.00288	-116.3	2.88
-0.00011629	0.00288	-116.29	2.88
-0.00011628	0.0028	-116.28	2.8
-0.00011627	0.0028	-116.27	2.8
-0.00011626	0.0028	-116.26	2.8
-0.00011625	0.00288	-116.25	2.88
-0.00011624	0.00296	-116.24	2.96
-0.00011623	0.0028	-116.23	2.8
-0.00011622	0.00264	-116.22	2.64
-0.00011621	0.00272	-116.21	2.72
-0.0001162	0.0028	-116.2	2.8
-0.00011619	0.00256	-116.19	2.56
-0.00011618	0.00248	-116.18	2.48
-0.00011617	0.00248	-116.17	2.48
-0.00011616	0.00232	-116.16	2.32
-0.00011615	0.00264	-116.15	2.64
-0.00011614	0.0024	-116.14	2.4
-0.00011613	0.00248	-116.13	2.48
-0.00011612	0.00216	-116.12	2.16
-0.00011611	0.00224	-116.11	2.24
-0.0001161	0.00248	-116.1	2.48
-0.00011609	0.00216	-116.09	2.16
-0.00011608	0.00216	-116.08	2.16
-0.00011607	0.00184	-116.07	1.84
-0.00011606	0.00176	-116.06	1.76
-0.00011605	0.00216	-116.05	2.16
-0.00011604	0.002	-116.04	2
-0.00011603	0.00184	-116.03	1.84
-0.00011602	0.00192	-116.02	1.92
-0.00011601	0.0016	-116.01	1.6
-0.000116	0.00176	-116	1.76
-0.00011599	0.00152	-115.99	1.52
-0.00011598	0.00168	-115.98	1.68
-0.00011597	0.00152	-115.97	1.52
-0.00011596	0.00144	-115.96	1.44
-0.00011595	0.00184	-115.95	1.84
-0.00011594	0.0016	-115.94	1.6
-0.00011593	0.00104	-115.93	1.04
-0.00011592	0.00112	-115.92	1.12
-0.00011591	0.00128	-115.91	1.28
-0.0001159	0.00152	-115.9	1.52
-0.00011589	0.0012	-115.89	1.2
-0.00011588	0.00128	-115.88	1.28
-0.00011587	0.00104	-115.87	1.04
-0.00011586	0.00104	-115.86	1.04
-0.00011585	0.00128	-115.85	1.28
-0.00011584	0.00088	-115.84	0.88
-0.00011583	0.00088	-115.83	0.88
-0.00011582	0.00104	-115.82	1.04
-0.00011581	0.0008	-115.81	0.8
-0.0001158	0.00112	-115.8	1.12
-0.00011579	0.00064	-115.79	0.64
-0.00011578	0.00088	-115.78	0.88
-0.00011577	0.00088	-115.77	0.88
-0.00011576	0.00064	-115.76	0.64
-0.00011575	0.00064	-115.75	0.64
-0.00011574	0.00064	-115.74	0.64
-0.00011573	0.00072	-115.73	0.72
-0.00011572	0.00024	-115.72	0.24
-0.00011571	0.00072	-115.71	0.72
-0.0001157	0.00056	-115.7	0.56
-0.00011569	0.00032	-115.69	0.32
-0.00011568	0.00064	-115.68	0.64
-0.00011567	0.0004	-115.67	0.4
-0.00011566	0.00032	-115.66	0.32
-0.00011565	0.00016	-115.65	0.16
-0.00011564	0.00024	-115.64	0.24
-0.00011563	0.00032	-115.63	0.32
-0.00011562	0.0004	-115.62	0.4
-0.00011561	8e-05	-115.61	0.08
-0.0001156	-8e-05	-115.6	-0.08
-0.00011559	-0.00024	-115.59	-0.24
-0.00011558	0.00048	-115.58	0.48
-0.00011557	-8e-05	-115.57	-0.08
-0.00011556	-0.00032	-115.56	-0.32
-0.00011555	8e-05	-115.55	0.08
-0.00011554	0	-115.54	0
-0.00011553	-0.0004	-115.53	-0.4
-0.00011552	-0.00024	-115.52	-0.24
-0.00011551	-8e-05	-115.51	-0.08
-0.0001155	-0.00016	-115.5	-0.16
-0.00011549	-0.00016	-115.49	-0.16
-0.00011548	-8e-05	-115.48	-0.08
-0.00011547	-0.00032	-115.47	-0.32
-0.00011546	-0.00048	-115.46	-0.48
-0.00011545	-0.0004	-115.45	-0.4
-0.00011544	-0.00056	-115.44	-0.56
-0.00011543	0	-115.43	0
-0.00011542	-0.00048	-115.42	-0.48
-0.00011541	-0.00056	-115.41	-0.56
-0.0001154	-0.00056	-115.4	-0.56
-0.00011539	-0.0004	-115.39	-0.4
-0.00011538	-0.00056	-115.38	-0.56
-0.00011537	-0.00064	-115.37	-0.64
-0.00011536	-0.00072	-115.36	-0.72
-0.00011535	-0.0004	-115.35	-0.4
-0.00011534	-0.0004	-115.34	-0.4
-0.00011533	-0.0008	-115.33	-0.8
-0.00011532	-0.0008	-115.32	-0.8
-0.00011531	-0.0008	-115.31	-0.8
-0.0001153	-0.0008	-115.3	-0.8
-0.00011529	-0.00112	-115.29	-1.12
-0.00011528	-0.00088	-115.28	-0.88
-0.00011527	-0.00096	-115.27	-0.96
-0.00011526	-0.00096	-115.26	-0.96
-0.00011525	-0.00096	-115.25	-0.96
-0.00011524	-0.0008	-115.24	-0.8
-0.00011523	-0.00104	-115.23	-1.04
-0.00011522	-0.00088	-115.22	-0.88
-0.00011521	-0.00112	-115.21	-1.12
-0.0001152	-0.00096	-115.2	-0.96
-0.00011519	-0.00096	-115.19	-0.96
-0.00011518	-0.0012	-115.18	-1.2
-0.00011517	-0.0008	-115.17	-0.8
-0.00011516	-0.00136	-115.16	-1.36
-0.00011515	-0.00112	-115.15	-1.12
-0.00011514	-0.00096	-115.14	-0.96
-0.00011513	-0.00112	-115.13	-1.12
-0.00011512	-0.00136	-115.12	-1.36
-0.00011511	-0.00088	-115.11	-0.88
-0.0001151	-0.0012	-115.1	-1.2
-0.00011509	-0.00128	-115.09	-1.28
-0.00011508	-0.00128	-115.08	-1.28
-0.00011507	-0.00136	-115.07	-1.36
-0.00011506	-0.00128	-115.06	-1.28
-0.00011505	-0.0016	-115.05	-1.6
-0.00011504	-0.00176	-115.04	-1.76
-0.00011503	-0.00152	-115.03	-1.52
-0.00011502	-0.0012	-115.02	-1.2
-0.00011501	-0.0016	-115.01	-1.6
-0.000115	-0.00152	-115	-1.52
-0.00011499	-0.0016	-114.99	-1.6
-0.00011498	-0.0016	-114.98	-1.6
-0.00011497	-0.00168	-114.97	-1.68
-0.00011496	-0.00176	-114.96	-1.76
-0.00011495	-0.0016	-114.95	-1.6
-0.00011494	-0.0016	-114.94	-1.6
-0.00011493	-0.00184	-114.93	-1.84
-0.00011492	-0.00176	-114.92	-1.76
-0.00011491	-0.00144	-114.91	-1.44
-0.0001149	-0.00144	-114.9	-1.44
-0.00011489	-0.00168	-114.89	-1.68
-0.00011488	-0.00168	-114.88	-1.68
-0.00011487	-0.0016	-114.87	-1.6
-0.00011486	-0.00184	-114.86	-1.84
-0.00011485	-0.0016	-114.85	-1.6
-0.00011484	-0.00184	-114.84	-1.84
-0.00011483	-0.00168	-114.83	-1.68
-0.00011482	-0.00216	-114.82	-2.16
-0.00011481	-0.00168	-114.81	-1.68
-0.0001148	-0.00176	-114.8	-1.76
-0.00011479	-0.0016	-114.79	-1.6
-0.00011478	-0.00176	-114.78	-1.76
-0.00011477	-0.00216	-114.77	-2.16
-0.00011476	-0.00168	-114.76	-1.68
-0.00011475	-0.00176	-114.75	-1.76
-0.00011474	-0.00184	-114.74	-1.84
-0.00011473	-0.00216	-114.73	-2.16
-0.00011472	-0.00208	-114.72	-2.08
-0.00011471	-0.00192	-114.71	-1.92
-0.0001147	-0.00184	-114.7	-1.84
-0.00011469	-0.00192	-114.69	-1.92
-0.00011468	-0.00168	-114.68	-1.68
-0.00011467	-0.00192	-114.67	-1.92
-0.00011466	-0.00192	-114.66	-1.92
-0.00011465	-0.00208	-114.65	-2.08
-0.00011464	-0.00192	-114.64	-1.92
-0.00011463	-0.00224	-114.63	-2.24
-0.00011462	-0.002	-114.62	-2
-0.00011461	-0.00192	-114.61	-1.92
-0.0001146	-0.00216	-114.6	-2.16
-0.00011459	-0.00208	-114.59	-2.08
-0.00011458	-0.00176	-114.58	-1.76
-0.00011457	-0.00192	-114.57	-1.92
-0.00011456	-0.00224	-114.56	-2.24
-0.00011455	-0.002	-114.55	-2
-0.00011454	-0.00216	-114.54	-2.16
-0.00011453	-0.00232	-114.53	-2.32
-0.00011452	-0.00208	-114.52	-2.08
-0.00011451	-0.00216	-114.51	-2.16
-0.0001145	-0.00176	-114.5	-1.76
-0.00011449	-0.0024	-114.49	-2.4
-0.00011448	-0.00232	-114.48	-2.32
-0.00011447	-0.0024	-114.47	-2.4
-0.00011446	-0.00208	-114.46	-2.08
-0.00011445	-0.002	-114.45	-2
-0.00011444	-0.00208	-114.44	-2.08
-0.00011443	-0.00248	-114.43	-2.48
-0.00011442	-0.00192	-114.42	-1.92
-0.00011441	-0.002	-114.41	-2
-0.0001144	-0.00216	-114.4	-2.16
-0.00011439	-0.00208	-114.39	-2.08
-0.00011438	-0.00216	-114.38	-2.16
-0.00011437	-0.00224	-114.37	-2.24
-0.00011436	-0.0024	-114.36	-2.4
-0.00011435	-0.00216	-114.35	-2.16
-0.00011434	-0.00224	-114.34	-2.24
-0.00011433	-0.00216	-114.33	-2.16
-0.00011432	-0.00216	-114.32	-2.16
-0.00011431	-0.0024	-114.31	-2.4
-0.0001143	-0.0024	-114.3	-2.4
-0.00011429	-0.0024	-114.29	-2.4
-0.00011428	-0.00256	-114.28	-2.56
-0.00011427	-0.00256	-114.27	-2.56
-0.00011426	-0.00248	-114.26	-2.48
-0.00011425	-0.0024	-114.25	-2.4
-0.00011424	-0.00248	-114.24	-2.48
-0.00011423	-0.00256	-114.23	-2.56
-0.00011422	-0.00248	-114.22	-2.48
-0.00011421	-0.00256	-114.21	-2.56
-0.0001142	-0.00232	-114.2	-2.32
-0.00011419	-0.00232	-114.19	-2.32
-0.00011418	-0.00248	-114.18	-2.48
-0.00011417	-0.00256	-114.17	-2.56
-0.00011416	-0.00248	-114.16	-2.48
-0.00011415	-0.00248	-114.15	-2.48
-0.00011414	-0.00272	-114.14	-2.72
-0.00011413	-0.0024	-114.13	-2.4
-0.00011412	-0.00256	-114.12	-2.56
-0.00011411	-0.00248	-114.11	-2.48
-0.0001141	-0.00256	-114.1	-2.56
-0.00011409	-0.0024	-114.09	-2.4
-0.00011408	-0.00264	-114.08	-2.64
-0.00011407	-0.00248	-114.07	-2.48
-0.00011406	-0.00248	-114.06	-2.48
-0.00011405	-0.00224	-114.05	-2.24
-0.00011404	-0.00248	-114.04	-2.48
-0.00011403	-0.00256	-114.03	-2.56
-0.00011402	-0.00272	-114.02	-2.72
-0.00011401	-0.00264	-114.01	-2.64
-0.000114	-0.00224	-114	-2.24
-0.00011399	-0.0024	-113.99	-2.4
-0.00011398	-0.00256	-113.98	-2.56
-0.00011397	-0.00264	-113.97	-2.64
-0.00011396	-0.0028	-113.96	-2.8
-0.00011395	-0.00248	-113.95	-2.48
-0.00011394	-0.00256	-113.94	-2.56
-0.00011393	-0.00264	-113.93	-2.64
-0.00011392	-0.00232	-113.92	-2.32
-0.00011391	-0.0028	-113.91	-2.8
-0.0001139	-0.00248	-113.9	-2.48
-0.00011389	-0.00264	-113.89	-2.64
-0.00011388	-0.00264	-113.88	-2.64
-0.00011387	-0.00264	-113.87	-2.64
-0.00011386	-0.00256	-113.86	-2.56
-0.00011385	-0.00272	-113.85	-2.72
-0.00011384	-0.00264	-113.84	-2.64
-0.00011383	-0.0028	-113.83	-2.8
-0.00011382	-0.00304	-113.82	-3.04
-0.00011381	-0.00272	-113.81	-2.72
-0.0001138	-0.00256	-113.8	-2.56
-0.00011379	-0.00296	-113.79	-2.96
-0.00011378	-0.0024	-113.78	-2.4
-0.00011377	-0.00256	-113.77	-2.56
-0.00011376	-0.0024	-113.76	-2.4
-0.00011375	-0.00256	-113.75	-2.56
-0.00011374	-0.00264	-113.74	-2.64
-0.00011373	-0.00248	-113.73	-2.48
-0.00011372	-0.00256	-113.72	-2.56
-0.00011371	-0.00256	-113.71	-2.56
-0.0001137	-0.00272	-113.7	-2.72
-0.00011369	-0.00272	-113.69	-2.72
-0.00011368	-0.00264	-113.68	-2.64
-0.00011367	-0.00264	-113.67	-2.64
-0.00011366	-0.00256	-113.66	-2.56
-0.00011365	-0.0024	-113.65	-2.4
-0.00011364	-0.00272	-113.64	-2.72
-0.00011363	-0.00264	-113.63	-2.64
-0.00011362	-0.0028	-113.62	-2.8
-0.00011361	-0.00272	-113.61	-2.72
-0.0001136	-0.0028	-113.6	-2.8
-0.00011359	-0.0028	-113.59	-2.8
-0.00011358	-0.00272	-113.58	-2.72
-0.00011357	-0.0028	-113.57	-2.8
-0.00011356	-0.00288	-113.56	-2.88
-0.00011355	-0.00264	-113.55	-2.64
-0.00011354	-0.00248	-113.54	-2.48
-0.00011353	-0.0028	-113.53	-2.8
-0.00011352	-0.00288	-113.52	-2.88
-0.00011351	-0.00272	-113.51	-2.72
-0.0001135	-0.00248	-113.5	-2.48
-0.00011349	-0.0028	-113.49	-2.8
-0.00011348	-0.0028	-113.48	-2.8
-0.00011347	-0.00288	-113.47	-2.88
-0.00011346	-0.00272	-113.46	-2.72
-0.00011345	-0.00272	-113.45	-2.72
-0.00011344	-0.00288	-113.44	-2.88
-0.00011343	-0.00272	-113.43	-2.72
-0.00011342	-0.00232	-113.42	-2.32
-0.00011341	-0.00272	-113.41	-2.72
-0.0001134	-0.00264	-113.4	-2.64
-0.00011339	-0.00272	-113.39	-2.72
-0.00011338	-0.00288	-113.38	-2.88
-0.00011337	-0.00272	-113.37	-2.72
-0.00011336	-0.00256	-113.36	-2.56
-0.00011335	-0.00272	-113.35	-2.72
-0.00011334	-0.0028	-113.34	-2.8
-0.00011333	-0.00272	-113.33	-2.72
-0.00011332	-0.00248	-113.32	-2.48
-0.00011331	-0.00264	-113.31	-2.64
-0.0001133	-0.00256	-113.3	-2.56
-0.00011329	-0.00312	-113.29	-3.12
-0.00011328	-0.00296	-113.28	-2.96
-0.00011327	-0.00296	-113.27	-2.96
-0.00011326	-0.00264	-113.26	-2.64
-0.00011325	-0.0028	-113.25	-2.8
-0.00011324	-0.00272	-113.24	-2.72
-0.00011323	-0.00264	-113.23	-2.64
-0.00011322	-0.00272	-113.22	-2.72
-0.00011321	-0.0028	-113.21	-2.8
-0.0001132	-0.00256	-113.2	-2.56
-0.00011319	-0.00288	-113.19	-2.88
-0.00011318	-0.00272	-113.18	-2.72
-0.00011317	-0.00264	-113.17	-2.64
-0.00011316	-0.00288	-113.16	-2.88
-0.00011315	-0.00264	-113.15	-2.64
-0.00011314	-0.00296	-113.14	-2.96
-0.00011313	-0.00272	-113.13	-2.72
-0.00011312	-0.00304	-113.12	-3.04
-0.00011311	-0.00264	-113.11	-2.64
-0.0001131	-0.00288	-113.1	-2.88
-0.00011309	-0.00288	-113.09	-2.88
-0.00011308	-0.0028	-113.08	-2.8
-0.00011307	-0.00296	-113.07	-2.96
-0.00011306	-0.00272	-113.06	-2.72
-0.00011305	-0.00264	-113.05	-2.64
-0.00011304	-0.00256	-113.04	-2.56
-0.00011303	-0.0024	-113.03	-2.4
-0.00011302	-0.00264	-113.02	-2.64
-0.00011301	-0.0028	-113.01	-2.8
-0.000113	-0.00264	-113	-2.64
-0.00011299	-0.00296	-112.99	-2.96
-0.00011298	-0.00264	-112.98	-2.64
-0.00011297	-0.00264	-112.97	-2.64
-0.00011296	-0.00272	-112.96	-2.72
-0.00011295	-0.00256	-112.95	-2.56
-0.00011294	-0.00288	-112.94	-2.88
-0.00011293	-0.00272	-112.93	-2.72
-0.00011292	-0.00296	-112.92	-2.96
-0.00011291	-0.00296	-112.91	-2.96
-0.0001129	-0.00256	-112.9	-2.56
-0.00011289	-0.00296	-112.89	-2.96
-0.00011288	-0.00288	-112.88	-2.88
-0.00011287	-0.0028	-112.87	-2.8
-0.00011286	-0.00296	-112.86	-2.96
-0.00011285	-0.00264	-112.85	-2.64
-0.00011284	-0.00288	-112.84	-2.88
-0.00011283	-0.00256	-112.83	-2.56
-0.00011282	-0.00296	-112.82	-2.96
-0.00011281	-0.00304	-112.81	-3.04
-0.0001128	-0.0028	-112.8	-2.8
-0.00011279	-0.00296	-112.79	-2.96
-0.00011278	-0.00304	-112.78	-3.04
-0.00011277	-0.0028	-112.77	-2.8
-0.00011276	-0.0028	-112.76	-2.8
-0.00011275	-0.00272	-112.75	-2.72
-0.00011274	-0.0028	-112.74	-2.8
-0.00011273	-0.0028	-112.73	-2.8
-0.00011272	-0.00288	-112.72	-2.88
-0.00011271	-0.0028	-112.71	-2.8
-0.0001127	-0.00272	-112.7	-2.72
-0.00011269	-0.00288	-112.69	-2.88
-0.00011268	-0.0028	-112.68	-2.8
-0.00011267	-0.00296	-112.67	-2.96
-0.00011266	-0.00296	-112.66	-2.96
-0.00011265	-0.0028	-112.65	-2.8
-0.00011264	-0.00264	-112.64	-2.64
-0.00011263	-0.00288	-112.63	-2.88
-0.00011262	-0.0028	-112.62	-2.8
-0.00011261	-0.0028	-112.61	-2.8
-0.0001126	-0.00304	-112.6	-3.04
-0.00011259	-0.00272	-112.59	-2.72
-0.00011258	-0.00288	-112.58	-2.88
-0.00011257	-0.00272	-112.57	-2.72
-0.00011256	-0.00304	-112.56	-3.04
-0.00011255	-0.00288	-112.55	-2.88
-0.00011254	-0.00304	-112.54	-3.04
-0.00011253	-0.00272	-112.53	-2.72
-0.00011252	-0.0028	-112.52	-2.8
-0.00011251	-0.00288	-112.51	-2.88
-0.0001125	-0.00256	-112.5	-2.56
-0.00011249	-0.00248	-112.49	-2.48
-0.00011248	-0.00272	-112.48	-2.72
-0.00011247	-0.00304	-112.47	-3.04
-0.00011246	-0.00288	-112.46	-2.88
-0.00011245	-0.0028	-112.45	-2.8
-0.00011244	-0.00296	-112.44	-2.96
-0.00011243	-0.00304	-112.43	-3.04
-0.00011242	-0.00288	-112.42	-2.88
-0.00011241	-0.0028	-112.41	-2.8
-0.0001124	-0.00264	-112.4	-2.64
-0.00011239	-0.00288	-112.39	-2.88
-0.00011238	-0.00272	-112.38	-2.72
-0.00011237	-0.00304	-112.37	-3.04
-0.00011236	-0.0028	-112.36	-2.8
-0.00011235	-0.0028	-112.35	-2.8
-0.00011234	-0.00296	-112.34	-2.96
-0.00011233	-0.00296	-112.33	-2.96
-0.00011232	-0.00296	-112.32	-2.96
-0.00011231	-0.00304	-112.31	-3.04
-0.0001123	-0.00264	-112.3	-2.64
-0.00011229	-0.00272	-112.29	-2.72
-0.00011228	-0.0028	-112.28	-2.8
-0.00011227	-0.00304	-112.27	-3.04
-0.00011226	-0.0028	-112.26	-2.8
-0.00011225	-0.00288	-112.25	-2.88
-0.00011224	-0.00264	-112.24	-2.64
-0.00011223	-0.00312	-112.23	-3.12
-0.00011222	-0.00264	-112.22	-2.64
-0.00011221	-0.00272	-112.21	-2.72
-0.0001122	-0.0028	-112.2	-2.8
-0.00011219	-0.00264	-112.19	-2.64
-0.00011218	-0.00296	-112.18	-2.96
-0.00011217	-0.0028	-112.17	-2.8
-0.00011216	-0.00288	-112.16	-2.88
-0.00011215	-0.00272	-112.15	-2.72
-0.00011214	-0.00296	-112.14	-2.96
-0.00011213	-0.0028	-112.13	-2.8
-0.00011212	-0.00288	-112.12	-2.88
-0.00011211	-0.0028	-112.11	-2.8
-0.0001121	-0.00288	-112.1	-2.88
-0.00011209	-0.0028	-112.09	-2.8
-0.00011208	-0.0028	-112.08	-2.8
-0.00011207	-0.00312	-112.07	-3.12
-0.00011206	-0.00288	-112.06	-2.88
-0.00011205	-0.00304	-112.05	-3.04
-0.00011204	-0.00296	-112.04	-2.96
-0.00011203	-0.00304	-112.03	-3.04
-0.00011202	-0.00296	-112.02	-2.96
-0.00011201	-0.0028	-112.01	-2.8
-0.000112	-0.0028	-112	-2.8
-0.00011199	-0.00264	-111.99	-2.64
-0.00011198	-0.00304	-111.98	-3.04
-0.00011197	-0.00296	-111.97	-2.96
-0.00011196	-0.0028	-111.96	-2.8
-0.00011195	-0.00256	-111.95	-2.56
-0.00011194	-0.00288	-111.94	-2.88
-0.00011193	-0.0028	-111.93	-2.8
-0.00011192	-0.00296	-111.92	-2.96
-0.00011191	-0.00288	-111.91	-2.88
-0.0001119	-0.00264	-111.9	-2.64
-0.00011189	-0.00288	-111.89	-2.88
-0.00011188	-0.00288	-111.88	-2.88
-0.00011187	-0.00288	-111.87	-2.88
-0.00011186	-0.0024	-111.86	-2.4
-0.00011185	-0.00272	-111.85	-2.72
-0.00011184	-0.00304	-111.84	-3.04
-0.00011183	-0.00288	-111.83	-2.88
-0.00011182	-0.0028	-111.82	-2.8
-0.00011181	-0.00312	-111.81	-3.12
-0.0001118	-0.00296	-111.8	-2.96
-0.00011179	-0.0028	-111.79	-2.8
-0.00011178	-0.00272	-111.78	-2.72
-0.00011177	-0.00296	-111.77	-2.96
-0.00011176	-0.00288	-111.76	-2.88
-0.00011175	-0.0028	-111.75	-2.8
-0.00011174	-0.00304	-111.74	-3.04
-0.00011173	-0.00288	-111.73	-2.88
-0.00011172	-0.00288	-111.72	-2.88
-0.00011171	-0.00296	-111.71	-2.96
-0.0001117	-0.00272	-111.7	-2.72
-0.00011169	-0.00272	-111.69	-2.72
-0.00011168	-0.00264	-111.68	-2.64
-0.00011167	-0.0028	-111.67	-2.8
-0.00011166	-0.00272	-111.66	-2.72
-0.00011165	-0.0028	-111.65	-2.8
-0.00011164	-0.0028	-111.64	-2.8
-0.00011163	-0.0032	-111.63	-3.2
-0.00011162	-0.0028	-111.62	-2.8
-0.00011161	-0.0028	-111.61	-2.8
-0.0001116	-0.00288	-111.6	-2.88
-0.00011159	-0.00304	-111.59	-3.04
-0.00011158	-0.00304	-111.58	-3.04
-0.00011157	-0.0032	-111.57	-3.2
-0.00011156	-0.00304	-111.56	-3.04
-0.00011155	-0.00296	-111.55	-2.96
-0.00011154	-0.00312	-111.54	-3.12
-0.00011153	-0.00304	-111.53	-3.04
-0.00011152	-0.0028	-111.52	-2.8
-0.00011151	-0.00288	-111.51	-2.88
-0.0001115	-0.00288	-111.5	-2.88
-0.00011149	-0.00296	-111.49	-2.96
-0.00011148	-0.0028	-111.48	-2.8
-0.00011147	-0.00264	-111.47	-2.64
-0.00011146	-0.00312	-111.46	-3.12
-0.00011145	-0.0028	-111.45	-2.8
-0.00011144	-0.00304	-111.44	-3.04
-0.00011143	-0.00288	-111.43	-2.88
-0.00011142	-0.00288	-111.42	-2.88
-0.00011141	-0.00288	-111.41	-2.88
-0.0001114	-0.00264	-111.4	-2.64
-0.00011139	-0.0028	-111.39	-2.8
-0.00011138	-0.00312	-111.38	-3.12
-0.00011137	-0.00288	-111.37	-2.88
-0.00011136	-0.00288	-111.36	-2.88
-0.00011135	-0.00264	-111.35	-2.64
-0.00011134	-0.00296	-111.34	-2.96
-0.00011133	-0.00312	-111.33	-3.12
-0.00011132	-0.00272	-111.32	-2.72
-0.00011131	-0.00304	-111.31	-3.04
-0.0001113	-0.0028	-111.3	-2.8
-0.00011129	-0.00296	-111.29	-2.96
-0.00011128	-0.00312	-111.28	-3.12
-0.00011127	-0.00272	-111.27	-2.72
-0.00011126	-0.0028	-111.26	-2.8
-0.00011125	-0.00272	-111.25	-2.72
-0.00011124	-0.00296	-111.24	-2.96
-0.00011123	-0.00296	-111.23	-2.96
-0.00011122	-0.00288	-111.22	-2.88
-0.00011121	-0.00272	-111.21	-2.72
-0.0001112	-0.00272	-111.2	-2.72
-0.00011119	-0.00264	-111.19	-2.64
-0.00011118	-0.0028	-111.18	-2.8
-0.00011117	-0.00264	-111.17	-2.64
-0.00011116	-0.0028	-111.16	-2.8
-0.00011115	-0.00264	-111.15	-2.64
-0.00011114	-0.00288	-111.14	-2.88
-0.00011113	-0.0028	-111.13	-2.8
-0.00011112	-0.00272	-111.12	-2.72
-0.00011111	-0.00256	-111.11	-2.56
-0.0001111	-0.0028	-111.1	-2.8
-0.00011109	-0.00296	-111.09	-2.96
-0.00011108	-0.00288	-111.08	-2.88
-0.00011107	-0.00288	-111.07	-2.88
-0.00011106	-0.00304	-111.06	-3.04
-0.00011105	-0.00264	-111.05	-2.64
-0.00011104	-0.00264	-111.04	-2.64
-0.00011103	-0.00272	-111.03	-2.72
-0.00011102	-0.00272	-111.02	-2.72
-0.00011101	-0.00232	-111.01	-2.32
-0.000111	-0.00304	-111	-3.04
-0.00011099	-0.00304	-110.99	-3.04
-0.00011098	-0.00336	-110.98	-3.36
-0.00011097	-0.0028	-110.97	-2.8
-0.00011096	-0.00288	-110.96	-2.88
-0.00011095	-0.00224	-110.95	-2.24
-0.00011094	-0.00272	-110.94	-2.72
-0.00011093	-0.00264	-110.93	-2.64
-0.00011092	-0.00288	-110.92	-2.88
-0.00011091	-0.00296	-110.91	-2.96
-0.0001109	-0.0032	-110.9	-3.2
-0.00011089	-0.00304	-110.89	-3.04
-0.00011088	-0.00296	-110.88	-2.96
-0.00011087	-0.00288	-110.87	-2.88
-0.00011086	-0.00248	-110.86	-2.48
-0.00011085	-0.00232	-110.85	-2.32
-0.00011084	-0.00248	-110.84	-2.48
-0.00011083	-0.00288	-110.83	-2.88
-0.00011082	-0.0028	-110.82	-2.8
-0.00011081	-0.00304	-110.81	-3.04
-0.0001108	-0.0028	-110.8	-2.8
-0.00011079	-0.00312	-110.79	-3.12
-0.00011078	-0.0028	-110.78	-2.8
-0.00011077	-0.00264	-110.77	-2.64
-0.00011076	-0.00256	-110.76	-2.56
-0.00011075	-0.0024	-110.75	-2.4
-0.00011074	-0.0028	-110.74	-2.8
-0.00011073	-0.00296	-110.73	-2.96
-0.00011072	-0.00304	-110.72	-3.04
-0.00011071	-0.00312	-110.71	-3.12
-0.0001107	-0.00288	-110.7	-2.88
-0.00011069	-0.0028	-110.69	-2.8
-0.00011068	-0.0028	-110.68	-2.8
-0.00011067	-0.00264	-110.67	-2.64
-0.00011066	-0.0028	-110.66	-2.8
-0.00011065	-0.00248	-110.65	-2.48
-0.00011064	-0.00272	-110.64	-2.72
-0.00011063	-0.00288	-110.63	-2.88
-0.00011062	-0.00288	-110.62	-2.88
-0.00011061	-0.00264	-110.61	-2.64
-0.0001106	-0.00256	-110.6	-2.56
-0.00011059	-0.0028	-110.59	-2.8
-0.00011058	-0.0028	-110.58	-2.8
-0.00011057	-0.0028	-110.57	-2.8
-0.00011056	-0.00264	-110.56	-2.64
-0.00011055	-0.00288	-110.55	-2.88
-0.00011054	-0.00288	-110.54	-2.88
-0.00011053	-0.00304	-110.53	-3.04
-0.00011052	-0.0032	-110.52	-3.2
-0.00011051	-0.0028	-110.51	-2.8
-0.0001105	-0.00256	-110.5	-2.56
-0.00011049	-0.00272	-110.49	-2.72
-0.00011048	-0.00288	-110.48	-2.88
-0.00011047	-0.0028	-110.47	-2.8
-0.00011046	-0.0028	-110.46	-2.8
-0.00011045	-0.00272	-110.45	-2.72
-0.00011044	-0.0028	-110.44	-2.8
-0.00011043	-0.00304	-110.43	-3.04
-0.00011042	-0.00256	-110.42	-2.56
-0.00011041	-0.0028	-110.41	-2.8
-0.0001104	-0.00264	-110.4	-2.64
-0.00011039	-0.0028	-110.39	-2.8
-0.00011038	-0.0028	-110.38	-2.8
-0.00011037	-0.00288	-110.37	-2.88
-0.00011036	-0.00288	-110.36	-2.88
-0.00011035	-0.00272	-110.35	-2.72
-0.00011034	-0.0028	-110.34	-2.8
-0.00011033	-0.00288	-110.33	-2.88
-0.00011032	-0.00272	-110.32	-2.72
-0.00011031	-0.00272	-110.31	-2.72
-0.0001103	-0.00288	-110.3	-2.88
-0.00011029	-0.00272	-110.29	-2.72
-0.00011028	-0.00296	-110.28	-2.96
-0.00011027	-0.00296	-110.27	-2.96
-0.00011026	-0.0028	-110.26	-2.8
-0.00011025	-0.00272	-110.25	-2.72
-0.00011024	-0.00288	-110.24	-2.88
-0.00011023	-0.00264	-110.23	-2.64
-0.00011022	-0.0028	-110.22	-2.8
-0.00011021	-0.0028	-110.21	-2.8
-0.0001102	-0.00272	-110.2	-2.72
-0.00011019	-0.0028	-110.19	-2.8
-0.00011018	-0.0028	-110.18	-2.8
-0.00011017	-0.00272	-110.17	-2.72
-0.00011016	-0.0028	-110.16	-2.8
-0.00011015	-0.00272	-110.15	-2.72
-0.00011014	-0.0028	-110.14	-2.8
-0.00011013	-0.0028	-110.13	-2.8
-0.00011012	-0.00264	-110.12	-2.64
-0.00011011	-0.0028	-110.11	-2.8
-0.0001101	-0.00264	-110.1	-2.64
-0.00011009	-0.00288	-110.09	-2.88
-0.00011008	-0.00272	-110.08	-2.72
-0.00011007	-0.00288	-110.07	-2.88
-0.00011006	-0.0028	-110.06	-2.8
-0.00011005	-0.00288	-110.05	-2.88
-0.00011004	-0.00248	-110.04	-2.48
-0.00011003	-0.00256	-110.03	-2.56
-0.00011002	-0.0024	-110.02	-2.4
-0.00011001	-0.00264	-110.01	-2.64
-0.00011	-0.00264	-110	-2.64
-0.00010999	-0.00288	-109.99	-2.88
-0.00010998	-0.00264	-109.98	-2.64
-0.00010997	-0.00264	-109.97	-2.64
-0.00010996	-0.00248	-109.96	-2.48
-0.00010995	-0.00256	-109.95	-2.56
-0.00010994	-0.00288	-109.94	-2.88
-0.00010993	-0.0028	-109.93	-2.8
-0.00010992	-0.0028	-109.92	-2.8
-0.00010991	-0.00304	-109.91	-3.04
-0.0001099	-0.00248	-109.9	-2.48
-0.00010989	-0.00288	-109.89	-2.88
-0.00010988	-0.0028	-109.88	-2.8
-0.00010987	-0.00264	-109.87	-2.64
-0.00010986	-0.00272	-109.86	-2.72
-0.00010985	-0.0028	-109.85	-2.8
-0.00010984	-0.00264	-109.84	-2.64
-0.00010983	-0.00288	-109.83	-2.88
-0.00010982	-0.0028	-109.82	-2.8
-0.00010981	-0.00256	-109.81	-2.56
-0.0001098	-0.00256	-109.8	-2.56
-0.00010979	-0.00288	-109.79	-2.88
-0.00010978	-0.00248	-109.78	-2.48
-0.00010977	-0.00264	-109.77	-2.64
-0.00010976	-0.00264	-109.76	-2.64
-0.00010975	-0.0024	-109.75	-2.4
-0.00010974	-0.0028	-109.74	-2.8
-0.00010973	-0.00288	-109.73	-2.88
-0.00010972	-0.00248	-109.72	-2.48
-0.00010971	-0.00256	-109.71	-2.56
-0.0001097	-0.00224	-109.7	-2.24
-0.00010969	-0.00264	-109.69	-2.64
-0.00010968	-0.00264	-109.68	-2.64
-0.00010967	-0.00264	-109.67	-2.64
-0.00010966	-0.00256	-109.66	-2.56
-0.00010965	-0.00232	-109.65	-2.32
-0.00010964	-0.00256	-109.64	-2.56
-0.00010963	-0.00272	-109.63	-2.72
-0.00010962	-0.00256	-109.62	-2.56
-0.00010961	-0.0024	-109.61	-2.4
-0.0001096	-0.00248	-109.6	-2.48
-0.00010959	-0.00256	-109.59	-2.56
-0.00010958	-0.00264	-109.58	-2.64
-0.00010957	-0.00256	-109.57	-2.56
-0.00010956	-0.00272	-109.56	-2.72
-0.00010955	-0.00264	-109.55	-2.64
-0.00010954	-0.00264	-109.54	-2.64
-0.00010953	-0.00256	-109.53	-2.56
-0.00010952	-0.00272	-109.52	-2.72
-0.00010951	-0.00232	-109.51	-2.32
-0.0001095	-0.00256	-109.5	-2.56
-0.00010949	-0.0024	-109.49	-2.4
-0.00010948	-0.00256	-109.48	-2.56
-0.00010947	-0.00224	-109.47	-2.24
-0.00010946	-0.00264	-109.46	-2.64
-0.00010945	-0.00248	-109.45	-2.48
-0.00010944	-0.0028	-109.44	-2.8
-0.00010943	-0.00264	-109.43	-2.64
-0.00010942	-0.00264	-109.42	-2.64
-0.00010941	-0.00264	-109.41	-2.64
-0.0001094	-0.0024	-109.4	-2.4
-0.00010939	-0.00256	-109.39	-2.56
-0.00010938	-0.0024	-109.38	-2.4
-0.00010937	-0.00264	-109.37	-2.64
-0.00010936	-0.0024	-109.36	-2.4
-0.00010935	-0.0028	-109.35	-2.8
-0.00010934	-0.00232	-109.34	-2.32
-0.00010933	-0.0024	-109.33	-2.4
-0.00010932	-0.00232	-109.32	-2.32
-0.00010931	-0.00224	-109.31	-2.24
-0.0001093	-0.0024	-109.3	-2.4
-0.00010929	-0.00288	-109.29	-2.88
-0.00010928	-0.00272	-109.28	-2.72
-0.00010927	-0.00256	-109.27	-2.56
-0.00010926	-0.00232	-109.26	-2.32
-0.00010925	-0.00232	-109.25	-2.32
-0.00010924	-0.0024	-109.24	-2.4
-0.00010923	-0.0024	-109.23	-2.4
-0.00010922	-0.00256	-109.22	-2.56
-0.00010921	-0.00264	-109.21	-2.64
-0.0001092	-0.00232	-109.2	-2.32
-0.00010919	-0.00264	-109.19	-2.64
-0.00010918	-0.00224	-109.18	-2.24
-0.00010917	-0.00264	-109.17	-2.64
-0.00010916	-0.00232	-109.16	-2.32
-0.00010915	-0.0024	-109.15	-2.4
-0.00010914	-0.00248	-109.14	-2.48
-0.00010913	-0.00256	-109.13	-2.56
-0.00010912	-0.0024	-109.12	-2.4
-0.00010911	-0.00248	-109.11	-2.48
-0.0001091	-0.00216	-109.1	-2.16
-0.00010909	-0.00256	-109.09	-2.56
-0.00010908	-0.0024	-109.08	-2.4
-0.00010907	-0.0024	-109.07	-2.4
-0.00010906	-0.00248	-109.06	-2.48
-0.00010905	-0.00224	-109.05	-2.24
-0.00010904	-0.00272	-109.04	-2.72
-0.00010903	-0.00232	-109.03	-2.32
-0.00010902	-0.00256	-109.02	-2.56
-0.00010901	-0.00232	-109.01	-2.32
-0.000109	-0.0024	-109	-2.4
-0.00010899	-0.00224	-108.99	-2.24
-0.00010898	-0.00216	-108.98	-2.16
-0.00010897	-0.00248	-108.97	-2.48
-0.00010896	-0.00248	-108.96	-2.48
-0.00010895	-0.00224	-108.95	-2.24
-0.00010894	-0.00248	-108.94	-2.48
-0.00010893	-0.00248	-108.93	-2.48
-0.00010892	-0.00208	-108.92	-2.08
-0.00010891	-0.00256	-108.91	-2.56
-0.0001089	-0.00216	-108.9	-2.16
-0.00010889	-0.00248	-108.89	-2.48
-0.00010888	-0.00248	-108.88	-2.48
-0.00010887	-0.00216	-108.87	-2.16
-0.00010886	-0.0024	-108.86	-2.4
-0.00010885	-0.00208	-108.85	-2.08
-0.00010884	-0.00216	-108.84	-2.16
-0.00010883	-0.00224	-108.83	-2.24
-0.00010882	-0.00224	-108.82	-2.24
-0.00010881	-0.00232	-108.81	-2.32
-0.0001088	-0.002	-108.8	-2
-0.00010879	-0.00248	-108.79	-2.48
-0.00010878	-0.00232	-108.78	-2.32
-0.00010877	-0.00232	-108.77	-2.32
-0.00010876	-0.00224	-108.76	-2.24
-0.00010875	-0.00216	-108.75	-2.16
-0.00010874	-0.00216	-108.74	-2.16
-0.00010873	-0.00224	-108.73	-2.24
-0.00010872	-0.00216	-108.72	-2.16
-0.00010871	-0.00208	-108.71	-2.08
-0.0001087	-0.00192	-108.7	-1.92
-0.00010869	-0.00224	-108.69	-2.24
-0.00010868	-0.00168	-108.68	-1.68
-0.00010867	-0.00192	-108.67	-1.92
-0.00010866	-0.00208	-108.66	-2.08
-0.00010865	-0.002	-108.65	-2
-0.00010864	-0.00224	-108.64	-2.24
-0.00010863	-0.00208	-108.63	-2.08
-0.00010862	-0.00232	-108.62	-2.32
-0.00010861	-0.00216	-108.61	-2.16
-0.0001086	-0.00176	-108.6	-1.76
-0.00010859	-0.00216	-108.59	-2.16
-0.00010858	-0.00216	-108.58	-2.16
-0.00010857	-0.00192	-108.57	-1.92
-0.00010856	-0.002	-108.56	-2
-0.00010855	-0.00192	-108.55	-1.92
-0.00010854	-0.00224	-108.54	-2.24
-0.00010853	-0.00208	-108.53	-2.08
-0.00010852	-0.00176	-108.52	-1.76
-0.00010851	-0.002	-108.51	-2
-0.0001085	-0.002	-108.5	-2
-0.00010849	-0.00168	-108.49	-1.68
-0.00010848	-0.00192	-108.48	-1.92
-0.00010847	-0.00176	-108.47	-1.76
-0.00010846	-0.00184	-108.46	-1.84
-0.00010845	-0.00176	-108.45	-1.76
-0.00010844	-0.00176	-108.44	-1.76
-0.00010843	-0.00192	-108.43	-1.92
-0.00010842	-0.00184	-108.42	-1.84
-0.00010841	-0.00192	-108.41	-1.92
-0.0001084	-0.0016	-108.4	-1.6
-0.00010839	-0.00192	-108.39	-1.92
-0.00010838	-0.00184	-108.38	-1.84
-0.00010837	-0.00192	-108.37	-1.92
-0.00010836	-0.0016	-108.36	-1.6
-0.00010835	-0.0016	-108.35	-1.6
-0.00010834	-0.002	-108.34	-2
-0.00010833	-0.00176	-108.33	-1.76
-0.00010832	-0.00176	-108.32	-1.76
-0.00010831	-0.00176	-108.31	-1.76
-0.0001083	-0.00152	-108.3	-1.52
-0.00010829	-0.00184	-108.29	-1.84
-0.00010828	-0.0012	-108.28	-1.2
-0.00010827	-0.00152	-108.27	-1.52
-0.00010826	-0.00168	-108.26	-1.68
-0.00010825	-0.00136	-108.25	-1.36
-0.00010824	-0.00152	-108.24	-1.52
-0.00010823	-0.00176	-108.23	-1.76
-0.00010822	-0.00168	-108.22	-1.68
-0.00010821	-0.00184	-108.21	-1.84
-0.0001082	-0.00152	-108.2	-1.52
-0.00010819	-0.00152	-108.19	-1.52
-0.00010818	-0.00184	-108.18	-1.84
-0.00010817	-0.00112	-108.17	-1.12
-0.00010816	-0.00136	-108.16	-1.36
-0.00010815	-0.00104	-108.15	-1.04
-0.00010814	-0.0016	-108.14	-1.6
-0.00010813	-0.00128	-108.13	-1.28
-0.00010812	-0.00192	-108.12	-1.92
-0.00010811	-0.0012	-108.11	-1.2
-0.0001081	-0.0016	-108.1	-1.6
-0.00010809	-0.00096	-108.09	-0.96
-0.00010808	-0.00136	-108.08	-1.36
-0.00010807	-0.0008	-108.07	-0.8
-0.00010806	-0.00136	-108.06	-1.36
-0.00010805	-0.00088	-108.05	-0.88
-0.00010804	-0.00144	-108.04	-1.44
-0.00010803	-0.00136	-108.03	-1.36
-0.00010802	-0.00152	-108.02	-1.52
-0.00010801	-0.00104	-108.01	-1.04
-0.000108	-0.00104	-108	-1.04
-0.00010799	-0.00104	-107.99	-1.04
-0.00010798	-0.00096	-107.98	-0.96
-0.00010797	-0.00056	-107.97	-0.56
-0.00010796	-0.00104	-107.96	-1.04
-0.00010795	-0.00096	-107.95	-0.96
-0.00010794	-0.00112	-107.94	-1.12
-0.00010793	-0.00112	-107.93	-1.12
-0.00010792	-0.00104	-107.92	-1.04
-0.00010791	-0.00104	-107.91	-1.04
-0.0001079	-0.00064	-107.9	-0.64
-0.00010789	-0.00056	-107.89	-0.56
-0.00010788	-0.0008	-107.88	-0.8
-0.00010787	-0.00088	-107.87	-0.88
-0.00010786	-0.0008	-107.86	-0.8
-0.00010785	-0.00096	-107.85	-0.96
-0.00010784	-0.00096	-107.84	-0.96
-0.00010783	-0.00072	-107.83	-0.72
-0.00010782	-0.0008	-107.82	-0.8
-0.00010781	-0.00072	-107.81	-0.72
-0.0001078	-0.00056	-107.8	-0.56
-0.00010779	-0.00048	-107.79	-0.48
-0.00010778	-0.00064	-107.78	-0.64
-0.00010777	-0.00064	-107.77	-0.64
-0.00010776	-0.0008	-107.76	-0.8
-0.00010775	-0.00048	-107.75	-0.48
-0.00010774	-0.00072	-107.74	-0.72
-0.00010773	-0.00064	-107.73	-0.64
-0.00010772	-8e-05	-107.72	-0.08
-0.00010771	-8e-05	-107.71	-0.08
-0.0001077	-0.00024	-107.7	-0.24
-0.00010769	0	-107.69	0
-0.00010768	-0.0004	-107.68	-0.4
-0.00010767	-0.0004	-107.67	-0.4
-0.00010766	-0.00032	-107.66	-0.32
-0.00010765	-0.00032	-107.65	-0.32
-0.00010764	-0.00024	-107.64	-0.24
-0.00010763	-0.00032	-107.63	-0.32
-0.00010762	-0.00048	-107.62	-0.48
-0.00010761	-0.0004	-107.61	-0.4
-0.0001076	-0.00024	-107.6	-0.24
-0.00010759	-8e-05	-107.59	-0.08
-0.00010758	-8e-05	-107.58	-0.08
-0.00010757	0	-107.57	0
-0.00010756	-0.00016	-107.56	-0.16
-0.00010755	0.00048	-107.55	0.48
-0.00010754	0	-107.54	0
-0.00010753	0	-107.53	0
-0.00010752	-0.00016	-107.52	-0.16
-0.00010751	0	-107.51	0
-0.0001075	0	-107.5	0
-0.00010749	0.00048	-107.49	0.48
-0.00010748	0.00016	-107.48	0.16
-0.00010747	0.00032	-107.47	0.32
-0.00010746	0.00032	-107.46	0.32
-0.00010745	0.0004	-107.45	0.4
-0.00010744	0.0004	-107.44	0.4
-0.00010743	0.00056	-107.43	0.56
-0.00010742	0.00056	-107.42	0.56
-0.00010741	0.00056	-107.41	0.56
-0.0001074	0.00064	-107.4	0.64
-0.00010739	0.00056	-107.39	0.56
-0.00010738	0.00072	-107.38	0.72
-0.00010737	0.00064	-107.37	0.64
-0.00010736	0.0008	-107.36	0.8
-0.00010735	0.00072	-107.35	0.72
-0.00010734	0.00072	-107.34	0.72
-0.00010733	0.0008	-107.33	0.8
-0.00010732	0.00096	-107.32	0.96
-0.00010731	0.00104	-107.31	1.04
-0.0001073	0.00128	-107.3	1.28
-0.00010729	0.0008	-107.29	0.8
-0.00010728	0.00104	-107.28	1.04
-0.00010727	0.00112	-107.27	1.12
-0.00010726	0.00096	-107.26	0.96
-0.00010725	0.00104	-107.25	1.04
-0.00010724	0.00128	-107.24	1.28
-0.00010723	0.00104	-107.23	1.04
-0.00010722	0.00144	-107.22	1.44
-0.00010721	0.0012	-107.21	1.2
-0.0001072	0.00136	-107.2	1.36
-0.00010719	0.00112	-107.19	1.12
-0.00010718	0.00128	-107.18	1.28
-0.00010717	0.00136	-107.17	1.36
-0.00010716	0.0016	-107.16	1.6
-0.00010715	0.00152	-107.15	1.52
-0.00010714	0.00168	-107.14	1.68
-0.00010713	0.00176	-107.13	1.76
-0.00010712	0.0016	-107.12	1.6
-0.00010711	0.00176	-107.11	1.76
-0.0001071	0.00192	-107.1	1.92
-0.00010709	0.00168	-107.09	1.68
-0.00010708	0.00152	-107.08	1.52
-0.00010707	0.00184	-107.07	1.84
-0.00010706	0.002	-107.06	2
-0.00010705	0.002	-107.05	2
-0.00010704	0.00176	-107.04	1.76
-0.00010703	0.00192	-107.03	1.92
-0.00010702	0.00224	-107.02	2.24
-0.00010701	0.00232	-107.01	2.32
-0.000107	0.00224	-107	2.24
-0.00010699	0.00224	-106.99	2.24
-0.00010698	0.00216	-106.98	2.16
-0.00010697	0.00208	-106.97	2.08
-0.00010696	0.0024	-106.96	2.4
-0.00010695	0.0024	-106.95	2.4
-0.00010694	0.00264	-106.94	2.64
-0.00010693	0.00224	-106.93	2.24
-0.00010692	0.00256	-106.92	2.56
-0.00010691	0.00272	-106.91	2.72
-0.0001069	0.00296	-106.9	2.96
-0.00010689	0.00272	-106.89	2.72
-0.00010688	0.00296	-106.88	2.96
-0.00010687	0.00296	-106.87	2.96
-0.00010686	0.00288	-106.86	2.88
-0.00010685	0.0032	-106.85	3.2
-0.00010684	0.00296	-106.84	2.96
-0.00010683	0.0032	-106.83	3.2
-0.00010682	0.00336	-106.82	3.36
-0.00010681	0.0028	-106.81	2.8
-0.0001068	0.00296	-106.8	2.96
-0.00010679	0.0032	-106.79	3.2
-0.00010678	0.00288	-106.78	2.88
-0.00010677	0.00264	-106.77	2.64
-0.00010676	0.00312	-106.76	3.12
-0.00010675	0.0036	-106.75	3.6
-0.00010674	0.00344	-106.74	3.44
-0.00010673	0.00336	-106.73	3.36
-0.00010672	0.00336	-106.72	3.36
-0.00010671	0.00328	-106.71	3.28
-0.0001067	0.00328	-106.7	3.28
-0.00010669	0.00376	-106.69	3.76
-0.00010668	0.00352	-106.68	3.52
-0.00010667	0.00352	-106.67	3.52
-0.00010666	0.0036	-106.66	3.6
-0.00010665	0.00368	-106.65	3.68
-0.00010664	0.00312	-106.64	3.12
-0.00010663	0.00384	-106.63	3.84
-0.00010662	0.00376	-106.62	3.76
-0.00010661	0.00392	-106.61	3.92
-0.0001066	0.00408	-106.6	4.08
-0.00010659	0.00384	-106.59	3.84
-0.00010658	0.00392	-106.58	3.92
-0.00010657	0.00392	-106.57	3.92
-0.00010656	0.00384	-106.56	3.84
-0.00010655	0.00408	-106.55	4.08
-0.00010654	0.00392	-106.54	3.92
-0.00010653	0.00424	-106.53	4.24
-0.00010652	0.00408	-106.52	4.08
-0.00010651	0.00432	-106.51	4.32
-0.0001065	0.00416	-106.5	4.16
-0.00010649	0.00416	-106.49	4.16
-0.00010648	0.00424	-106.48	4.24
-0.00010647	0.00448	-106.47	4.48
-0.00010646	0.00424	-106.46	4.24
-0.00010645	0.00408	-106.45	4.08
-0.00010644	0.00432	-106.44	4.32
-0.00010643	0.00424	-106.43	4.24
-0.00010642	0.00424	-106.42	4.24
-0.00010641	0.00456	-106.41	4.56
-0.0001064	0.00448	-106.4	4.48
-0.00010639	0.00432	-106.39	4.32
-0.00010638	0.00432	-106.38	4.32
-0.00010637	0.00472	-106.37	4.72
-0.00010636	0.00448	-106.36	4.48
-0.00010635	0.00424	-106.35	4.24
-0.00010634	0.00448	-106.34	4.48
-0.00010633	0.00464	-106.33	4.64
-0.00010632	0.00456	-106.32	4.56
-0.00010631	0.0044	-106.31	4.4
-0.0001063	0.00472	-106.3	4.72
-0.00010629	0.0044	-106.29	4.4
-0.00010628	0.00464	-106.28	4.64
-0.00010627	0.00456	-106.27	4.56
-0.00010626	0.00448	-106.26	4.48
-0.00010625	0.00488	-106.25	4.88
-0.00010624	0.00448	-106.24	4.48
-0.00010623	0.00424	-106.23	4.24
-0.00010622	0.00464	-106.22	4.64
-0.00010621	0.00456	-106.21	4.56
-0.0001062	0.00472	-106.2	4.72
-0.00010619	0.0044	-106.19	4.4
-0.00010618	0.00456	-106.18	4.56
-0.00010617	0.00464	-106.17	4.64
-0.00010616	0.00432	-106.16	4.32
-0.00010615	0.00456	-106.15	4.56
-0.00010614	0.00464	-106.14	4.64
-0.00010613	0.00488	-106.13	4.88
-0.00010612	0.00472	-106.12	4.72
-0.00010611	0.00456	-106.11	4.56
-0.0001061	0.00464	-106.1	4.64
-0.00010609	0.00488	-106.09	4.88
-0.00010608	0.0044	-106.08	4.4
-0.00010607	0.0044	-106.07	4.4
-0.00010606	0.0044	-106.06	4.4
-0.00010605	0.00488	-106.05	4.88
-0.00010604	0.00464	-106.04	4.64
-0.00010603	0.00456	-106.03	4.56
-0.00010602	0.00432	-106.02	4.32
-0.00010601	0.00464	-106.01	4.64
-0.000106	0.0044	-106	4.4
-0.00010599	0.00432	-105.99	4.32
-0.00010598	0.0044	-105.98	4.4
-0.00010597	0.00424	-105.97	4.24
-0.00010596	0.0044	-105.96	4.4
-0.00010595	0.00448	-105.95	4.48
-0.00010594	0.00424	-105.94	4.24
-0.00010593	0.00432	-105.93	4.32
-0.00010592	0.00424	-105.92	4.24
-0.00010591	0.00424	-105.91	4.24
-0.0001059	0.00424	-105.9	4.24
-0.00010589	0.00416	-105.89	4.16
-0.00010588	0.00424	-105.88	4.24
-0.00010587	0.00416	-105.87	4.16
-0.00010586	0.00392	-105.86	3.92
-0.00010585	0.00424	-105.85	4.24
-0.00010584	0.00416	-105.84	4.16
-0.00010583	0.00424	-105.83	4.24
-0.00010582	0.00384	-105.82	3.84
-0.00010581	0.00408	-105.81	4.08
-0.0001058	0.00408	-105.8	4.08
-0.00010579	0.00384	-105.79	3.84
-0.00010578	0.00384	-105.78	3.84
-0.00010577	0.004	-105.77	4
-0.00010576	0.00368	-105.76	3.68
-0.00010575	0.004	-105.75	4
-0.00010574	0.00376	-105.74	3.76
-0.00010573	0.00392	-105.73	3.92
-0.00010572	0.0036	-105.72	3.6
-0.00010571	0.00384	-105.71	3.84
-0.0001057	0.00392	-105.7	3.92
-0.00010569	0.00384	-105.69	3.84
-0.00010568	0.00352	-105.68	3.52
-0.00010567	0.00352	-105.67	3.52
-0.00010566	0.00352	-105.66	3.52
-0.00010565	0.0036	-105.65	3.6
-0.00010564	0.0036	-105.64	3.6
-0.00010563	0.00336	-105.63	3.36
-0.00010562	0.0032	-105.62	3.2
-0.00010561	0.00328	-105.61	3.28
-0.0001056	0.0032	-105.6	3.2
-0.00010559	0.0032	-105.59	3.2
-0.00010558	0.00312	-105.58	3.12
-0.00010557	0.00328	-105.57	3.28
-0.00010556	0.00288	-105.56	2.88
-0.00010555	0.00304	-105.55	3.04
-0.00010554	0.00288	-105.54	2.88
-0.00010553	0.00304	-105.53	3.04
-0.00010552	0.00304	-105.52	3.04
-0.00010551	0.00296	-105.51	2.96
-0.0001055	0.00304	-105.5	3.04
-0.00010549	0.00296	-105.49	2.96
-0.00010548	0.00264	-105.48	2.64
-0.00010547	0.00264	-105.47	2.64
-0.00010546	0.00256	-105.46	2.56
-0.00010545	0.0028	-105.45	2.8
-0.00010544	0.0024	-105.44	2.4
-0.00010543	0.0024	-105.43	2.4
-0.00010542	0.00264	-105.42	2.64
-0.00010541	0.00248	-105.41	2.48
-0.0001054	0.00248	-105.4	2.48
-0.00010539	0.00224	-105.39	2.24
-0.00010538	0.00224	-105.38	2.24
-0.00010537	0.00256	-105.37	2.56
-0.00010536	0.00232	-105.36	2.32
-0.00010535	0.00208	-105.35	2.08
-0.00010534	0.00224	-105.34	2.24
-0.00010533	0.00216	-105.33	2.16
-0.00010532	0.00216	-105.32	2.16
-0.00010531	0.00192	-105.31	1.92
-0.0001053	0.002	-105.3	2
-0.00010529	0.00192	-105.29	1.92
-0.00010528	0.00192	-105.28	1.92
-0.00010527	0.00192	-105.27	1.92
-0.00010526	0.00176	-105.26	1.76
-0.00010525	0.002	-105.25	2
-0.00010524	0.00176	-105.24	1.76
-0.00010523	0.00168	-105.23	1.68
-0.00010522	0.00152	-105.22	1.52
-0.00010521	0.00168	-105.21	1.68
-0.0001052	0.00168	-105.2	1.68
-0.00010519	0.0012	-105.19	1.2
-0.00010518	0.00152	-105.18	1.52
-0.00010517	0.0016	-105.17	1.6
-0.00010516	0.00144	-105.16	1.44
-0.00010515	0.00144	-105.15	1.44
-0.00010514	0.0012	-105.14	1.2
-0.00010513	0.00136	-105.13	1.36
-0.00010512	0.00128	-105.12	1.28
-0.00010511	0.00104	-105.11	1.04
-0.0001051	0.0012	-105.1	1.2
-0.00010509	0.00144	-105.09	1.44
-0.00010508	0.00096	-105.08	0.96
-0.00010507	0.00096	-105.07	0.96
-0.00010506	0.00096	-105.06	0.96
-0.00010505	0.0008	-105.05	0.8
-0.00010504	0.00088	-105.04	0.88
-0.00010503	0.00088	-105.03	0.88
-0.00010502	0.00096	-105.02	0.96
-0.00010501	0.0008	-105.01	0.8
[truncated: 23,000 more rows]

## Sheet: OSA 180-2
1059.8	1.617e-07	1e-12	1059.8	-67.9129
1059.84	4.352e-08	1e-12	1059.84	-73.6131
1059.88	2.458e-07	1e-12	1059.88	-66.0942
1059.92	2.137e-07	1e-12	1059.92	-66.702
1059.96	1.629e-07	1e-12	1059.96	-67.8808						File	ER150.txt
1060	2.195e-07	1e-12	1060	-66.5857						Date/Time	18-02-23/12:59
1060.04	3.87e-08	1e-12	1060.04	-74.1229
1060.08	5.228e-08	1e-12	1060.08	-72.8166						Center	1569.64	nm
1060.12	3.536e-07	1e-12	1060.12	-64.5149						Span	20.1	nm
1060.16	1.82e-07	1e-12	1060.16	-67.3993						Start	1559.59	nm
1060.2	1.714e-07	1e-12	1060.2	-67.6599						Stop	1579.69	nm
1060.24	2.964e-07	1e-12	1060.24	-65.2812						Value in Vacuum
1060.28	2.243e-07	1e-12	1060.28	-66.4917						Resolution	0.05	nm
1060.32	1.611e-07	1e-12	1060.32	-67.929						Act-Res	0.051	nm
1060.36	2.016e-07	1e-12	1060.36	-66.9551						VBW	1000	Hz
1060.4	1.629e-07	1e-12	1060.4	-67.8808						Average	Off
1060.44	2.758e-07	1e-12	1060.44	-65.5941						Smooth	Off
1060.48	3.15e-07	1e-12	1060.48	-65.0169						Smplg	501	pt
1060.52	1.798e-07	1e-12	1060.52	-67.4521						Opt.ATT	Off
1060.56	3.29e-07	1e-12	1060.56	-64.828						Dynamic Range	Normal
1060.6	2.768e-07	1e-12	1060.6	-65.5783						Normal
1060.64	2.322e-07	1e-12	1060.64	-66.3414
1060.68	2.65e-07	1e-12	1060.68	-65.7675
1060.72	4.031e-07	1e-12	1060.72	-63.9459
1060.76	1.175e-07	1e-12	1060.76	-69.2996						Trace	A
1060.8	1.308e-07	1e-12	1060.8	-68.8339						Memory	A
1060.84	3.124e-07	1e-12	1060.84	-65.0529						Start	1559.59	nm
1060.88	1.238e-07	1e-12	1060.88	-69.0728						Stop	1579.69	nm
1060.92	1.781e-07	1e-12	1060.92	-67.4934
1060.96	1.5e-07	1e-12	1060.96	-68.2391
1061	3.358e-07	1e-12	1061	-64.7392
1061.04	1.328e-07	1e-12	1061.04	-68.768
1061.08	2.771e-07	1e-12	1061.08	-65.5736
1061.12	1.874e-07	1e-12	1061.12	-67.2723
1061.16	1.759e-07	1e-12	1061.16	-67.5473
1061.2	3.062e-07	1e-12	1061.2	-65.1399
1061.24	2.645e-07	1e-12	1061.24	-65.7757
1061.28	1.394e-07	1e-12	1061.28	-68.5574
1061.32	1.498e-07	1e-12	1061.32	-68.2449
1061.36	9.292e-08	1e-12	1061.36	-70.3189
1061.4	1.115e-07	1e-12	1061.4	-69.5273
1061.44	2.53e-07	1e-12	1061.44	-65.9688
1061.48	1.876e-07	1e-12	1061.48	-67.2677
1061.52	1.51e-07	1e-12	1061.52	-68.2102
1061.56	2.547e-07	1e-12	1061.56	-65.9397
1061.6	2.276e-07	1e-12	1061.6	-66.4283
1061.64	2.638e-07	1e-12	1061.64	-65.7873
1061.68	1.081e-07	1e-12	1061.68	-69.6617
1061.72	1.362e-07	1e-12	1061.72	-68.6582
1061.76	2.715e-07	1e-12	1061.76	-65.6623
1061.8	1.853e-07	1e-12	1061.8	-67.3212
1061.84	1.145e-07	1e-12	1061.84	-69.4119
1061.88	1.737e-07	1e-12	1061.88	-67.602
1061.92	3.137e-07	1e-12	1061.92	-65.0349
1061.96	2.355e-07	1e-12	1061.96	-66.2801
1062	1.581e-07	1e-12	1062	-68.0107
1062.04	8.4e-08	1e-12	1062.04	-70.7572
1062.08	1.932e-07	1e-12	1062.08	-67.1399
1062.12	1.185e-07	1e-12	1062.12	-69.2628
1062.16	2.45e-07	1e-12	1062.16	-66.1083
1062.2	2.401e-07	1e-12	1062.2	-66.1961
1062.24	1.378e-07	1e-12	1062.24	-68.6075
1062.28	2.833e-07	1e-12	1062.28	-65.4775
1062.32	2.268e-07	1e-12	1062.32	-66.4436
1062.36	1.976e-07	1e-12	1062.36	-67.0421
1062.4	1.913e-07	1e-12	1062.4	-67.1829
1062.44	3.25e-07	1e-12	1062.44	-64.8812
1062.48	4.239e-07	1e-12	1062.48	-63.7274
1062.52	2.607e-07	1e-12	1062.52	-65.8386
1062.56	2.72e-07	1e-12	1062.56	-65.6543
1062.6	2.038e-07	1e-12	1062.6	-66.908
1062.64	1.638e-07	1e-12	1062.64	-67.8569
1062.68	2.433e-07	1e-12	1062.68	-66.1386
1062.72	1.367e-07	1e-12	1062.72	-68.6423
1062.76	2.926e-07	1e-12	1062.76	-65.3373
1062.8	2.377e-07	1e-12	1062.8	-66.2397
1062.84	1.236e-07	1e-12	1062.84	-69.0798
1062.88	2.206e-07	1e-12	1062.88	-66.5639
1062.92	2.552e-07	1e-12	1062.92	-65.9312
1062.96	3.205e-07	1e-12	1062.96	-64.9417
1063	2.305e-07	1e-12	1063	-66.3733
1063.04	2.768e-07	1e-12	1063.04	-65.5783
1063.08	1.982e-07	1e-12	1063.08	-67.029
1063.12	2.783e-07	1e-12	1063.12	-65.5549
1063.16	1.967e-07	1e-12	1063.16	-67.062
1063.2	1.604e-07	1e-12	1063.2	-67.948
1063.24	2.197e-07	1e-12	1063.24	-66.5817
1063.28	2.173e-07	1e-12	1063.28	-66.6294
1063.32	2.919e-07	1e-12	1063.32	-65.3477
1063.36	1.615e-07	1e-12	1063.36	-67.9183
1063.4	1.975e-07	1e-12	1063.4	-67.0443
1063.44	1.702e-07	1e-12	1063.44	-67.6904
1063.48	2.7e-07	1e-12	1063.48	-65.6864
1063.52	2.493e-07	1e-12	1063.52	-66.0328
1063.56	1.594e-07	1e-12	1063.56	-67.9751
1063.6	1.426e-07	1e-12	1063.6	-68.4588
1063.64	2.831e-07	1e-12	1063.64	-65.4806
1063.68	2.693e-09	1e-12	1063.68	-85.6976
1063.72	1.817e-07	1e-12	1063.72	-67.4065
1063.76	7.843e-08	1e-12	1063.76	-71.0552
1063.8	8.564e-08	1e-12	1063.8	-70.6732
1063.84	8.887e-08	1e-12	1063.84	-70.5124
1063.88	2.51e-12	1e-12	1063.88	-116.003
1063.92	7.509e-08	1e-12	1063.92	-71.2442
1063.96	2.51e-12	1e-12	1063.96	-116.003
1064	2.043e-07	1e-12	1064	-66.8973
1064.04	2.051e-07	1e-12	1064.04	-66.8803
1064.08	5.712e-08	1e-12	1064.08	-72.4321
1064.12	2.24e-07	1e-12	1064.12	-66.4975
1064.16	2.51e-12	1e-12	1064.16	-116.003
1064.2	6.395e-08	1e-12	1064.2	-71.9416
1064.24	1.073e-07	1e-12	1064.24	-69.694
1064.28	2.4e-07	1e-12	1064.28	-66.1979
1064.32	2.51e-12	1e-12	1064.32	-116.003
1064.36	1.327e-07	1e-12	1064.36	-68.7713
1064.4	2.51e-12	1e-12	1064.4	-116.003
1064.44	2.51e-12	1e-12	1064.44	-116.003
1064.48	1.255e-08	1e-12	1064.48	-79.0136
1064.52	1.099e-07	1e-12	1064.52	-69.59
1064.56	1.461e-07	1e-12	1064.56	-68.3535
1064.6	2.51e-12	1e-12	1064.6	-116.003
1064.64	9.224e-08	1e-12	1064.64	-70.3508
1064.68	1.902e-07	1e-12	1064.68	-67.2079
1064.72	1.681e-07	1e-12	1064.72	-67.7443
1064.76	1.49e-07	1e-12	1064.76	-68.2681
1064.8	2.477e-08	1e-12	1064.8	-76.0607
1064.84	7.906e-08	1e-12	1064.84	-71.0204
1064.88	2.396e-07	1e-12	1064.88	-66.2051
1064.92	9.701e-08	1e-12	1064.92	-70.1318
1064.96	3.918e-07	1e-12	1064.96	-64.0694
1065	6.172e-08	1e-12	1065	-72.0957
1065.04	1.219e-07	1e-12	1065.04	-69.14
1065.08	2.52e-07	1e-12	1065.08	-65.986
1065.12	3.122e-07	1e-12	1065.12	-65.0557
1065.16	1.419e-07	1e-12	1065.16	-68.4802
1065.2	1.356e-07	1e-12	1065.2	-68.6774
1065.24	7.898e-08	1e-12	1065.24	-71.0248
1065.28	1.592e-07	1e-12	1065.28	-67.9806
1065.32	1.32e-07	1e-12	1065.32	-68.7943
1065.36	1.254e-07	1e-12	1065.36	-69.017
1065.4	1.85e-07	1e-12	1065.4	-67.3283
1065.44	1.948e-07	1e-12	1065.44	-67.1041
1065.48	1.707e-07	1e-12	1065.48	-67.6777
1065.52	1.9e-07	1e-12	1065.52	-67.2125
1065.56	7.088e-08	1e-12	1065.56	-71.4948
1065.6	6.49e-08	1e-12	1065.6	-71.8776
1065.64	2.6e-07	1e-12	1065.64	-65.8503
1065.68	9.615e-08	1e-12	1065.68	-70.1705
1065.72	7.206e-08	1e-12	1065.72	-71.4231
1065.76	4.643e-08	1e-12	1065.76	-73.332
1065.8	2.55e-07	1e-12	1065.8	-65.9346
1065.84	1.512e-07	1e-12	1065.84	-68.2045
1065.88	1.319e-07	1e-12	1065.88	-68.7976
1065.92	1.184e-07	1e-12	1065.92	-69.2665
1065.96	2.141e-07	1e-12	1065.96	-66.6938
1066	1.17e-07	1e-12	1066	-69.3181
1066.04	7.414e-08	1e-12	1066.04	-71.2995
1066.08	1.709e-07	1e-12	1066.08	-67.6726
1066.12	2.51e-12	1e-12	1066.12	-116.003
1066.16	1.699e-07	1e-12	1066.16	-67.6981
1066.2	3.81e-08	1e-12	1066.2	-74.1908
1066.24	1.234e-07	1e-12	1066.24	-69.0868
1066.28	8.27e-08	1e-12	1066.28	-70.8249
1066.32	3.124e-07	1e-12	1066.32	-65.0529
1066.36	1.446e-07	1e-12	1066.36	-68.3983
1066.4	1.714e-07	1e-12	1066.4	-67.6599
1066.44	1.687e-07	1e-12	1066.44	-67.7288
1066.48	1.91e-07	1e-12	1066.48	-67.1897
1066.52	1.693e-07	1e-12	1066.52	-67.7134
1066.56	9.194e-08	1e-12	1066.56	-70.365
1066.6	2.981e-07	1e-12	1066.6	-65.2564
1066.64	1.419e-07	1e-12	1066.64	-68.4802
1066.68	1.919e-07	1e-12	1066.68	-67.1693
1066.72	1.124e-07	1e-12	1066.72	-69.4923
1066.76	3.245e-07	1e-12	1066.76	-64.8879
1066.8	1.376e-07	1e-12	1066.8	-68.6138
1066.84	1.954e-07	1e-12	1066.84	-67.0908
1066.88	4.201e-07	1e-12	1066.88	-63.7665
1066.92	2.311e-07	1e-12	1066.92	-66.362
1066.96	2.51e-12	1e-12	1066.96	-116.003
1067	2.798e-07	1e-12	1067	-65.5315
1067.04	1.49e-07	1e-12	1067.04	-68.2681
1067.08	2.341e-07	1e-12	1067.08	-66.306
1067.12	2.406e-07	1e-12	1067.12	-66.187
1067.16	1.54e-07	1e-12	1067.16	-68.1248
1067.2	2.144e-07	1e-12	1067.2	-66.6878
1067.24	3.443e-07	1e-12	1067.24	-64.6306
1067.28	4.686e-07	1e-12	1067.28	-63.292
1067.32	2.075e-07	1e-12	1067.32	-66.8298
1067.36	3.564e-07	1e-12	1067.36	-64.4806
1067.4	2.896e-07	1e-12	1067.4	-65.382
1067.44	4.033e-07	1e-12	1067.44	-63.9437
1067.48	4.578e-07	1e-12	1067.48	-63.3932
1067.52	5.17e-07	1e-12	1067.52	-62.8651
1067.56	5.459e-07	1e-12	1067.56	-62.6289
1067.6	6.111e-07	1e-12	1067.6	-62.1389
1067.64	8.443e-07	1e-12	1067.64	-60.735
1067.68	9.128e-07	1e-12	1067.68	-60.3962
1067.72	9.036e-07	1e-12	1067.72	-60.4402
1067.76	1.062e-06	1e-12	1067.76	-59.7388
1067.8	1.109e-06	1e-12	1067.8	-59.5507
1067.84	1.266e-06	1e-12	1067.84	-58.9757
1067.88	1.456e-06	1e-12	1067.88	-58.3684
1067.92	1.477e-06	1e-12	1067.92	-58.3062
1067.96	1.75e-06	1e-12	1067.96	-57.5696
1068	1.898e-06	1e-12	1068	-57.217
1068.04	2.194e-06	1e-12	1068.04	-56.5876
1068.08	2.161e-06	1e-12	1068.08	-56.6535
1068.12	2.52e-06	1e-12	1068.12	-55.986
1068.16	2.572e-06	1e-12	1068.16	-55.8973
1068.2	2.924e-06	1e-12	1068.2	-55.3402
1068.24	3.162e-06	1e-12	1068.24	-55.0004
1068.28	3.373e-06	1e-12	1068.28	-54.7198
1068.32	3.519e-06	1e-12	1068.32	-54.5358
1068.36	4.138e-06	1e-12	1068.36	-53.8321
1068.4	4.299e-06	1e-12	1068.4	-53.6663
1068.44	4.651e-06	1e-12	1068.44	-53.3245
1068.48	5.095e-06	1e-12	1068.48	-52.9286
1068.52	5.484e-06	1e-12	1068.52	-52.609
1068.56	5.78e-06	1e-12	1068.56	-52.3807
1068.6	6.317e-06	1e-12	1068.6	-51.9949
1068.64	7.153e-06	1e-12	1068.64	-51.4551
1068.68	7.791e-06	1e-12	1068.68	-51.0841
1068.72	8.18e-06	1e-12	1068.72	-50.8725
1068.76	8.601e-06	1e-12	1068.76	-50.6545
1068.8	8.641e-06	1e-12	1068.8	-50.6344
1068.84	9.076e-06	1e-12	1068.84	-50.4211
1068.88	9.65e-06	1e-12	1068.88	-50.1547
1068.92	1.055e-05	1e-12	1068.92	-49.7675
1068.96	1.118e-05	1e-12	1068.96	-49.5156
1069	1.198e-05	1e-12	1069	-49.2154
1069.04	1.248e-05	1e-12	1069.04	-49.0379
1069.08	1.372e-05	1e-12	1069.08	-48.6265
1069.12	1.524e-05	1e-12	1069.12	-48.1702
1069.16	1.503e-05	1e-12	1069.16	-48.2304
1069.2	1.56e-05	1e-12	1069.2	-48.0688
1069.24	1.621e-05	1e-12	1069.24	-47.9022
1069.28	1.588e-05	1e-12	1069.28	-47.9915
1069.32	1.724e-05	1e-12	1069.32	-47.6346
1069.36	1.879e-05	1e-12	1069.36	-47.2607
1069.4	2.044e-05	1e-12	1069.4	-46.8952
1069.44	2.15e-05	1e-12	1069.44	-46.6756
1069.48	2.208e-05	1e-12	1069.48	-46.56
1069.52	2.206e-05	1e-12	1069.52	-46.5639
1069.56	2.194e-05	1e-12	1069.56	-46.5876
1069.6	2.089e-05	1e-12	1069.6	-46.8006
1069.64	1.991e-05	1e-12	1069.64	-47.0093
1069.68	1.999e-05	1e-12	1069.68	-46.9919
1069.72	1.99e-05	1e-12	1069.72	-47.0115
1069.76	2.023e-05	1e-12	1069.76	-46.94
1069.8	2.014e-05	1e-12	1069.8	-46.9594
1069.84	1.895e-05	1e-12	1069.84	-47.2239
1069.88	1.999e-05	1e-12	1069.88	-46.9919
1069.92	2.037e-05	1e-12	1069.92	-46.9101
1069.96	1.951e-05	1e-12	1069.96	-47.0974
1070	1.835e-05	1e-12	1070	-47.3636
1070.04	1.769e-05	1e-12	1070.04	-47.5227
1070.08	1.856e-05	1e-12	1070.08	-47.3142
1070.12	1.829e-05	1e-12	1070.12	-47.3779
1070.16	1.808e-05	1e-12	1070.16	-47.428
1070.2	1.772e-05	1e-12	1070.2	-47.5154
1070.24	1.742e-05	1e-12	1070.24	-47.5895
1070.28	1.625e-05	1e-12	1070.28	-47.8915
1070.32	1.46e-05	1e-12	1070.32	-48.3565
1070.36	1.374e-05	1e-12	1070.36	-48.6201
1070.4	1.268e-05	1e-12	1070.4	-48.9688
1070.44	1.155e-05	1e-12	1070.44	-49.3742
1070.48	1.078e-05	1e-12	1070.48	-49.6738
1070.52	9.319e-06	1e-12	1070.52	-50.3063
1070.56	8.94e-06	1e-12	1070.56	-50.4866
1070.6	7.407e-06	1e-12	1070.6	-51.3036
1070.64	6.633e-06	1e-12	1070.64	-51.7829
1070.68	5.898e-06	1e-12	1070.68	-52.293
1070.72	5.514e-06	1e-12	1070.72	-52.5853
1070.76	4.688e-06	1e-12	1070.76	-53.2901
1070.8	4.54e-06	1e-12	1070.8	-53.4294
1070.84	4.201e-06	1e-12	1070.84	-53.7665
1070.88	4.071e-06	1e-12	1070.88	-53.903
1070.92	3.652e-06	1e-12	1070.92	-54.3747
1070.96	3.18e-06	1e-12	1070.96	-54.9757
1071	2.909e-06	1e-12	1071	-55.3626
1071.04	2.486e-06	1e-12	1071.04	-56.045
1071.08	2.202e-06	1e-12	1071.08	-56.5718
1071.12	1.88e-06	1e-12	1071.12	-57.2584
1071.16	1.781e-06	1e-12	1071.16	-57.4934
1071.2	1.758e-06	1e-12	1071.2	-57.5498
1071.24	1.653e-06	1e-12	1071.24	-57.8173
1071.28	1.585e-06	1e-12	1071.28	-57.9997
1071.32	1.305e-06	1e-12	1071.32	-58.8439
1071.36	1.244e-06	1e-12	1071.36	-59.0518
1071.4	1.195e-06	1e-12	1071.4	-59.2263
1071.44	1.066e-06	1e-12	1071.44	-59.7224
1071.48	9.339e-07	1e-12	1071.48	-60.297
1071.52	7.517e-07	1e-12	1071.52	-61.2396
1071.56	6.982e-07	1e-12	1071.56	-61.5602
1071.6	6.089e-07	1e-12	1071.6	-62.1545
1071.64	6.287e-07	1e-12	1071.64	-62.0156
1071.68	6.804e-07	1e-12	1071.68	-61.6724
1071.72	6.154e-07	1e-12	1071.72	-62.1084
1071.76	3.498e-07	1e-12	1071.76	-64.5618
1071.8	4.784e-07	1e-12	1071.8	-63.2021
1071.84	3.94e-07	1e-12	1071.84	-64.045
1071.88	3.177e-07	1e-12	1071.88	-64.9798
1071.92	1.687e-07	1e-12	1071.92	-67.7288
1071.96	4.467e-07	1e-12	1071.96	-63.4998
1072	2.889e-07	1e-12	1072	-65.3925
1072.04	2.326e-07	1e-12	1072.04	-66.3339
1072.08	2.878e-07	1e-12	1072.08	-65.4091
1072.12	1.944e-07	1e-12	1072.12	-67.113
1072.16	1.929e-07	1e-12	1072.16	-67.1467
1072.2	2.655e-07	1e-12	1072.2	-65.7594
1072.24	2.886e-07	1e-12	1072.24	-65.397
1072.28	1.37e-07	1e-12	1072.28	-68.6328
1072.32	3.074e-07	1e-12	1072.32	-65.123
1072.36	1.837e-07	1e-12	1072.36	-67.3589
1072.4	1.467e-07	1e-12	1072.4	-68.3357
1072.44	1.644e-07	1e-12	1072.44	-67.841
1072.48	1.818e-07	1e-12	1072.48	-67.4041
1072.52	3.17e-07	1e-12	1072.52	-64.9894
1072.56	1.644e-07	1e-12	1072.56	-67.841
1072.6	6.139e-08	1e-12	1072.6	-72.119
1072.64	2.028e-07	1e-12	1072.64	-66.9293
1072.68	1.693e-07	1e-12	1072.68	-67.7134
1072.72	8.526e-08	1e-12	1072.72	-70.6925
1072.76	1.965e-07	1e-12	1072.76	-67.0664
1072.8	1.068e-07	1e-12	1072.8	-69.7143
1072.84	2.51e-12	1e-12	1072.84	-116.003
1072.88	6.37e-08	1e-12	1072.88	-71.9586
1072.92	1.293e-07	1e-12	1072.92	-68.884
1072.96	1.768e-09	1e-12	1072.96	-87.5252
1073	2.941e-07	1e-12	1073	-65.315
1073.04	6.925e-08	1e-12	1073.04	-71.5958
1073.08	9.723e-09	1e-12	1073.08	-80.122
1073.12	2.078e-07	1e-12	1073.12	-66.8235
1073.16	1.556e-07	1e-12	1073.16	-68.0799
1073.2	6.714e-08	1e-12	1073.2	-71.7302
1073.24	1.623e-07	1e-12	1073.24	-67.8968
1073.28	2.51e-12	1e-12	1073.28	-116.003
1073.32	1.69e-07	1e-12	1073.32	-67.7211
1073.36	9.839e-08	1e-12	1073.36	-70.0705
1073.4	2.312e-07	1e-12	1073.4	-66.3601
1073.44	6.42e-08	1e-12	1073.44	-71.9246
1073.48	1.295e-07	1e-12	1073.48	-68.8773
1073.52	4.942e-08	1e-12	1073.52	-73.061
1073.56	4.472e-08	1e-12	1073.56	-73.495
1073.6	2.51e-12	1e-12	1073.6	-116.003
1073.64	2.055e-07	1e-12	1073.64	-66.8719
1073.68	2.971e-07	1e-12	1073.68	-65.271
1073.72	3.915e-08	1e-12	1073.72	-74.0727
1073.76	7.678e-08	1e-12	1073.76	-71.1475
1073.8	2.039e-07	1e-12	1073.8	-66.9058
1073.84	1.144e-07	1e-12	1073.84	-69.4157
1073.88	2.51e-12	1e-12	1073.88	-116.003
1073.92	2.51e-12	1e-12	1073.92	-116.003
1073.96	8.857e-08	1e-12	1073.96	-70.5271
1074	1.046e-07	1e-12	1074	-69.8047
1074.04	1.564e-07	1e-12	1074.04	-68.0576
1074.08	2.144e-07	1e-12	1074.08	-66.6878
1074.12	2.084e-07	1e-12	1074.12	-66.811
1074.16	1.582e-07	1e-12	1074.16	-68.0079
1074.2	7.851e-08	1e-12	1074.2	-71.0508
1074.24	1.299e-07	1e-12	1074.24	-68.8639
1074.28	9.402e-08	1e-12	1074.28	-70.2678
1074.32	5.494e-08	1e-12	1074.32	-72.6011
1074.36	1.737e-07	1e-12	1074.36	-67.602
1074.4	2.145e-08	1e-12	1074.4	-76.6857
1074.44	2.51e-12	1e-12	1074.44	-116.003
1074.48	2.236e-07	1e-12	1074.48	-66.5053
1074.52	1.251e-07	1e-12	1074.52	-69.0274
1074.56	2.51e-12	1e-12	1074.56	-116.003
1074.6	8.842e-08	1e-12	1074.6	-70.5345
1074.64	2.51e-12	1e-12	1074.64	-116.003
1074.68	1.286e-07	1e-12	1074.68	-68.9076
1074.72	2.015e-07	1e-12	1074.72	-66.9572
1074.76	1.809e-07	1e-12	1074.76	-67.4256
1074.8	2.51e-12	1e-12	1074.8	-116.003
1074.84	5.632e-08	1e-12	1074.84	-72.4934
1074.88	2.838e-07	1e-12	1074.88	-65.4699
1074.92	1.027e-08	1e-12	1074.92	-79.8843
1074.96	2.51e-12	1e-12	1074.96	-116.003
1075	1.526e-07	1e-12	1075	-68.1645
1075.04	2.51e-12	1e-12	1075.04	-116.003
1075.08	2.685e-07	1e-12	1075.08	-65.7106
1075.12	6.807e-08	1e-12	1075.12	-71.6704
1075.16	2.934e-09	1e-12	1075.16	-85.3254
1075.2	1.971e-07	1e-12	1075.2	-67.0531
1075.24	2.51e-12	1e-12	1075.24	-116.003
1075.28	1.161e-07	1e-12	1075.28	-69.3517
1075.32	2.51e-12	1e-12	1075.32	-116.003
1075.36	3.107e-08	1e-12	1075.36	-75.0766
1075.4	6.36e-08	1e-12	1075.4	-71.9654
1075.44	6.771e-08	1e-12	1075.44	-71.6935
1075.48	1.252e-07	1e-12	1075.48	-69.024
1075.52	8.503e-08	1e-12	1075.52	-70.7043
1075.56	2.51e-12	1e-12	1075.56	-116.003
1075.6	1.447e-07	1e-12	1075.6	-68.3953
1075.64	2.896e-07	1e-12	1075.64	-65.382
1075.68	1.494e-08	1e-12	1075.68	-78.2565
1075.72	2.123e-07	1e-12	1075.72	-66.7305
1075.76	3.719e-08	1e-12	1075.76	-74.2957
1075.8	3.631e-08	1e-12	1075.8	-74.3997
1075.84	2.317e-07	1e-12	1075.84	-66.3507
1075.88	2.51e-12	1e-12	1075.88	-116.003
1075.92	2.51e-12	1e-12	1075.92	-116.003
1075.96	7.725e-08	1e-12	1075.96	-71.121
1076	1.662e-07	1e-12	1076	-67.7937
1076.04	2.924e-09	1e-12	1076.04	-85.3402
1076.08	7.108e-08	1e-12	1076.08	-71.4825
1076.12	8.483e-08	1e-12	1076.12	-70.7145
1076.16	3.684e-08	1e-12	1076.16	-74.3368
1076.2	2.6e-08	1e-12	1076.2	-75.8503
1076.24	8.478e-09	1e-12	1076.24	-80.7171
1076.28	2.51e-12	1e-12	1076.28	-116.003
1076.32	6.403e-08	1e-12	1076.32	-71.9362
1076.36	1.057e-07	1e-12	1076.36	-69.7593
1076.4	8.237e-08	1e-12	1076.4	-70.8423
1076.44	3.185e-07	1e-12	1076.44	-64.9689
1076.48	8.734e-08	1e-12	1076.48	-70.5879
1076.52	7.507e-08	1e-12	1076.52	-71.2453
1076.56	2.51e-12	1e-12	1076.56	-116.003
1076.6	2.51e-12	1e-12	1076.6	-116.003
1076.64	1.337e-07	1e-12	1076.64	-68.7387
1076.68	2.612e-07	1e-12	1076.68	-65.8303
1076.72	8.694e-08	1e-12	1076.72	-70.6078
1076.76	2.145e-07	1e-12	1076.76	-66.6857
1076.8	2.51e-12	1e-12	1076.8	-116.003
1076.84	2.51e-12	1e-12	1076.84	-116.003
1076.88	1.598e-07	1e-12	1076.88	-67.9642
1076.92	3.383e-08	1e-12	1076.92	-74.707
1076.96	9.041e-08	1e-12	1076.96	-70.4378
1077	9.917e-09	1e-12	1077	-80.0362
1077.04	2.974e-08	1e-12	1077.04	-75.2666
1077.08	4.226e-08	1e-12	1077.08	-73.7407
1077.12	1.192e-07	1e-12	1077.12	-69.2372
1077.16	1.708e-07	1e-12	1077.16	-67.6751
1077.2	4.254e-08	1e-12	1077.2	-73.712
1077.24	3.554e-08	1e-12	1077.24	-74.4928
1077.28	2.51e-12	1e-12	1077.28	-116.003
1077.32	2.51e-12	1e-12	1077.32	-116.003
1077.36	2.114e-07	1e-12	1077.36	-66.749
1077.4	1.487e-07	1e-12	1077.4	-68.2769
1077.44	1.202e-07	1e-12	1077.44	-69.201
1077.48	2.51e-12	1e-12	1077.48	-116.003
1077.52	1.412e-07	1e-12	1077.52	-68.5017
1077.56	1.044e-07	1e-12	1077.56	-69.813
1077.6	2.51e-12	1e-12	1077.6	-116.003
1077.64	4.568e-08	1e-12	1077.64	-73.4027
1077.68	1.993e-07	1e-12	1077.68	-67.0049
1077.72	6.425e-08	1e-12	1077.72	-71.9213
1077.76	1.742e-07	1e-12	1077.76	-67.5895
1077.8	1.579e-07	1e-12	1077.8	-68.0162
1077.84	9.276e-08	1e-12	1077.84	-70.3264
1077.88	2.51e-12	1e-12	1077.88	-116.003
1077.92	3.953e-08	1e-12	1077.92	-74.0307
1077.96	2.836e-07	1e-12	1077.96	-65.4729
1078	1.005e-07	1e-12	1078	-69.9783
1078.04	6.011e-08	1e-12	1078.04	-72.2105
1078.08	1.319e-07	1e-12	1078.08	-68.7976
1078.12	2.51e-12	1e-12	1078.12	-116.003
1078.16	4.646e-09	1e-12	1078.16	-83.3292
1078.2	1.695e-07	1e-12	1078.2	-67.7083
1078.24	2.236e-08	1e-12	1078.24	-76.5053
1078.28	1.452e-07	1e-12	1078.28	-68.3803
1078.32	1.364e-07	1e-12	1078.32	-68.6519
1078.36	3.657e-08	1e-12	1078.36	-74.3688
1078.4	1.195e-07	1e-12	1078.4	-69.2263
1078.44	1.421e-07	1e-12	1078.44	-68.4741
1078.48	6.468e-08	1e-12	1078.48	-71.8923
1078.52	1.189e-08	1e-12	1078.52	-79.2482
1078.56	1.76e-07	1e-12	1078.56	-67.5449
1078.6	7.801e-08	1e-12	1078.6	-71.0785
1078.64	2.51e-12	1e-12	1078.64	-116.003
1078.68	4.319e-08	1e-12	1078.68	-73.6462
1078.72	1.774e-07	1e-12	1078.72	-67.5105
1078.76	4.663e-08	1e-12	1078.76	-73.3133
1078.8	1.063e-07	1e-12	1078.8	-69.7347
1078.84	8.114e-09	1e-12	1078.84	-80.9076
1078.88	5.499e-08	1e-12	1078.88	-72.5972
1078.92	2.951e-08	1e-12	1078.92	-75.3003
1078.96	3.995e-08	1e-12	1078.96	-73.9848
1079	2.113e-07	1e-12	1079	-66.751
1079.04	1.91e-07	1e-12	1079.04	-67.1897
1079.08	1.409e-07	1e-12	1079.08	-68.5109
1079.12	2.51e-12	1e-12	1079.12	-116.003
1079.16	3.152e-08	1e-12	1079.16	-75.0141
1079.2	8.441e-08	1e-12	1079.2	-70.7361
1079.24	2.51e-12	1e-12	1079.24	-116.003
1079.28	5.695e-08	1e-12	1079.28	-72.4451
1079.32	1.851e-08	1e-12	1079.32	-77.3259
1079.36	2.51e-12	1e-12	1079.36	-116.003
1079.4	4.334e-09	1e-12	1079.4	-83.6311
1079.44	1.56e-07	1e-12	1079.44	-68.0688
1079.48	1.153e-07	1e-12	1079.48	-69.3817
1079.52	1.363e-07	1e-12	1079.52	-68.655
1079.56	1.744e-07	1e-12	1079.56	-67.5845
1079.6	7.191e-08	1e-12	1079.6	-71.4321
1079.64	6.93e-08	1e-12	1079.64	-71.5927
1079.68	1.155e-07	1e-12	1079.68	-69.3742
1079.72	2.51e-12	1e-12	1079.72	-116.003
1079.76	1.122e-07	1e-12	1079.76	-69.5001
1079.8	1.267e-07	1e-12	1079.8	-68.9722

## Sheet: OSA 200
1039.3	1.217e-07	1e-12	1039.3	-69.1471
1039.4	4.299e-08	1e-12	1039.4	-73.6663
1039.5	9.314e-08	1e-12	1039.5	-70.3086
1039.6	1.929e-07	1e-12	1039.6	-67.1467
1039.7	1.214e-07	1e-12	1039.7	-69.1578						File	ER150.txt
1039.8	5.878e-08	1e-12	1039.8	-72.3077						Date/Time	18-02-23/12:59
1039.9	4.111e-08	1e-12	1039.9	-73.8605
1040	2.51e-12	1e-12	1040	-116.003						Center	1569.64	nm
1040.1	6.716e-08	1e-12	1040.1	-71.7289						Span	20.1	nm
1040.2	5.908e-08	1e-12	1040.2	-72.2856						Start	1559.59	nm
1040.3	8.965e-08	1e-12	1040.3	-70.4745						Stop	1579.69	nm
1040.4	1.034e-07	1e-12	1040.4	-69.8548						Value in Vacuum
1040.5	7.853e-08	1e-12	1040.5	-71.0496						Resolution	0.05	nm
1040.6	1.949e-08	1e-12	1040.6	-77.1019						Act-Res	0.051	nm
1040.7	1.499e-08	1e-12	1040.7	-78.242						VBW	1000	Hz
1040.8	8.697e-09	1e-12	1040.8	-80.6063						Average	Off
1040.9	2.51e-12	1e-12	1040.9	-116.003						Smooth	Off
1041	2.51e-12	1e-12	1041	-116.003						Smplg	501	pt
1041.1	2.51e-12	1e-12	1041.1	-116.003						Opt.ATT	Off
1041.2	2.51e-12	1e-12	1041.2	-116.003						Dynamic Range	Normal
1041.3	2.51e-12	1e-12	1041.3	-116.003						Normal
1041.4	2.863e-07	1e-12	1041.4	-65.4318
1041.5	8.96e-08	1e-12	1041.5	-70.4769
1041.6	2.51e-12	1e-12	1041.6	-116.003
1041.7	3.913e-08	1e-12	1041.7	-74.0749						Trace	A
1041.8	1.882e-07	1e-12	1041.8	-67.2538						Memory	A
1041.9	1.153e-07	1e-12	1041.9	-69.3817						Start	1559.59	nm
1042	3.885e-08	1e-12	1042	-74.1061						Stop	1579.69	nm
1042.1	8.441e-08	1e-12	1042.1	-70.7361
1042.2	1e-07	1e-12	1042.2	-70
1042.3	2.51e-12	1e-12	1042.3	-116.003
1042.4	8.837e-08	1e-12	1042.4	-70.537
1042.5	1.605e-07	1e-12	1042.5	-67.9452
1042.6	2.51e-12	1e-12	1042.6	-116.003
1042.7	5.163e-08	1e-12	1042.7	-72.871
1042.8	1.117e-07	1e-12	1042.8	-69.5195
1042.9	1.661e-07	1e-12	1042.9	-67.7963
1043	2.51e-12	1e-12	1043	-116.003
1043.1	2.51e-12	1e-12	1043.1	-116.003
1043.2	1.33e-08	1e-12	1043.2	-78.7615
1043.3	2.51e-12	1e-12	1043.3	-116.003
1043.4	2.51e-12	1e-12	1043.4	-116.003
1043.5	2.51e-12	1e-12	1043.5	-116.003
1043.6	2.51e-12	1e-12	1043.6	-116.003
1043.7	6.965e-08	1e-12	1043.7	-71.5708
1043.8	8.511e-08	1e-12	1043.8	-70.7002
1043.9	2.51e-12	1e-12	1043.9	-116.003
1044	1.455e-08	1e-12	1044	-78.3714
1044.1	2.51e-12	1e-12	1044.1	-116.003
1044.2	4.548e-09	1e-12	1044.2	-83.4218
1044.3	6.736e-08	1e-12	1044.3	-71.716
1044.4	6.071e-08	1e-12	1044.4	-72.1674
1044.5	3.278e-08	1e-12	1044.5	-74.8439
1044.6	5.466e-08	1e-12	1044.6	-72.6233
1044.7	2.51e-12	1e-12	1044.7	-116.003
1044.8	2.51e-12	1e-12	1044.8	-116.003
1044.9	1.282e-07	1e-12	1044.9	-68.9211
1045	2.51e-12	1e-12	1045	-116.003
1045.1	1.467e-07	1e-12	1045.1	-68.3357
1045.2	1.128e-07	1e-12	1045.2	-69.4769
1045.3	1.007e-07	1e-12	1045.3	-69.9697
1045.4	2.51e-12	1e-12	1045.4	-116.003
1045.5	2.51e-12	1e-12	1045.5	-116.003
1045.6	1.646e-08	1e-12	1045.6	-77.8357
1045.7	2.51e-12	1e-12	1045.7	-116.003
1045.8	2.51e-12	1e-12	1045.8	-116.003
1045.9	5.727e-08	1e-12	1045.9	-72.4207
1046	1.31e-08	1e-12	1046	-78.8273
1046.1	3.197e-08	1e-12	1046.1	-74.9526
1046.2	1.395e-07	1e-12	1046.2	-68.5543
1046.3	1.093e-07	1e-12	1046.3	-69.6138
1046.4	5.968e-08	1e-12	1046.4	-72.2417
1046.5	3.473e-08	1e-12	1046.5	-74.593
1046.6	2.147e-07	1e-12	1046.6	-66.6817
1046.7	2.51e-12	1e-12	1046.7	-116.003
1046.8	3.835e-08	1e-12	1046.8	-74.1623
1046.9	1.263e-07	1e-12	1046.9	-68.986
1047	2.51e-12	1e-12	1047	-116.003
1047.1	2.51e-12	1e-12	1047.1	-116.003
1047.2	2.51e-12	1e-12	1047.2	-116.003
1047.3	2.6e-07	1e-12	1047.3	-65.8503
1047.4	9.043e-08	1e-12	1047.4	-70.4369
1047.5	2.577e-07	1e-12	1047.5	-65.8889
1047.6	2.51e-12	1e-12	1047.6	-116.003
1047.7	4.804e-08	1e-12	1047.7	-73.184
1047.8	1.247e-07	1e-12	1047.8	-69.0413
1047.9	2.51e-12	1e-12	1047.9	-116.003
1048	6.297e-08	1e-12	1048	-72.0087
1048.1	2.176e-07	1e-12	1048.1	-66.6234
1048.2	1.649e-07	1e-12	1048.2	-67.8278
1048.3	1.613e-07	1e-12	1048.3	-67.9237
1048.4	2.51e-12	1e-12	1048.4	-116.003
1048.5	1.046e-07	1e-12	1048.5	-69.8047
1048.6	1.252e-07	1e-12	1048.6	-69.024
1048.7	1.803e-07	1e-12	1048.7	-67.44
1048.8	8.303e-08	1e-12	1048.8	-70.8076
1048.9	2.51e-12	1e-12	1048.9	-116.003
1049	9.304e-08	1e-12	1049	-70.3133
1049.1	2.51e-12	1e-12	1049.1	-116.003
1049.2	1.097e-07	1e-12	1049.2	-69.5979
1049.3	1.673e-07	1e-12	1049.3	-67.765
1049.4	2.51e-12	1e-12	1049.4	-116.003
1049.5	8.639e-08	1e-12	1049.5	-70.6354
1049.6	1.039e-07	1e-12	1049.6	-69.8338
1049.7	1.62e-07	1e-12	1049.7	-67.9048
1049.8	2.51e-12	1e-12	1049.8	-116.003
1049.9	2.51e-12	1e-12	1049.9	-116.003
1050	2.51e-12	1e-12	1050	-116.003
1050.1	5.928e-08	1e-12	1050.1	-72.2709
1050.2	4.287e-08	1e-12	1050.2	-73.6785
1050.3	2.51e-12	1e-12	1050.3	-116.003
1050.4	5.863e-08	1e-12	1050.4	-72.3188
1050.5	2.51e-12	1e-12	1050.5	-116.003
1050.6	2.856e-08	1e-12	1050.6	-75.4424
1050.7	2.51e-12	1e-12	1050.7	-116.003
1050.8	1.37e-07	1e-12	1050.8	-68.6328
1050.9	2.51e-12	1e-12	1050.9	-116.003
1051	7.622e-08	1e-12	1051	-71.1793
1051.1	1.123e-08	1e-12	1051.1	-79.4962
1051.2	2.51e-12	1e-12	1051.2	-116.003
1051.3	1.539e-07	1e-12	1051.3	-68.1276
1051.4	9.716e-09	1e-12	1051.4	-80.1251
1051.5	5.431e-08	1e-12	1051.5	-72.6512
1051.6	3.672e-08	1e-12	1051.6	-74.351
1051.7	8.523e-08	1e-12	1051.7	-70.6941
1051.8	3.155e-08	1e-12	1051.8	-75.01
1051.9	2.51e-12	1e-12	1051.9	-116.003
1052	2.51e-12	1e-12	1052	-116.003
1052.1	8.795e-08	1e-12	1052.1	-70.5576
1052.2	2.51e-12	1e-12	1052.2	-116.003
1052.3	1.128e-07	1e-12	1052.3	-69.4769
1052.4	2.305e-08	1e-12	1052.4	-76.3733
1052.5	2.51e-12	1e-12	1052.5	-116.003
1052.6	2.51e-12	1e-12	1052.6	-116.003
1052.7	8.609e-08	1e-12	1052.7	-70.6505
1052.8	2.51e-12	1e-12	1052.8	-116.003
1052.9	1.182e-08	1e-12	1052.9	-79.2738
1053	1.36e-07	1e-12	1053	-68.6646
1053.1	6.332e-08	1e-12	1053.1	-71.9846
1053.2	9.482e-08	1e-12	1053.2	-70.231
1053.3	1.89e-07	1e-12	1053.3	-67.2354
1053.4	2.51e-12	1e-12	1053.4	-116.003
1053.5	2.725e-09	1e-12	1053.5	-85.6463
1053.6	2.51e-12	1e-12	1053.6	-116.003
1053.7	3.027e-08	1e-12	1053.7	-75.1899
1053.8	1.159e-07	1e-12	1053.8	-69.3592
1053.9	1.968e-08	1e-12	1053.9	-77.0597
1054	2.51e-12	1e-12	1054	-116.003
1054.1	2.51e-12	1e-12	1054.1	-116.003
1054.2	2.1e-07	1e-12	1054.2	-66.7778
1054.3	2.51e-12	1e-12	1054.3	-116.003
1054.4	7.806e-08	1e-12	1054.4	-71.0757
1054.5	2.51e-12	1e-12	1054.5	-116.003
1054.6	3.237e-08	1e-12	1054.6	-74.8986
1054.7	8.83e-08	1e-12	1054.7	-70.5404
1054.8	1.352e-07	1e-12	1054.8	-68.6902
1054.9	2.51e-12	1e-12	1054.9	-116.003
1055	1.091e-07	1e-12	1055	-69.6218
1055.1	1.681e-07	1e-12	1055.1	-67.7443
1055.2	9.369e-09	1e-12	1055.2	-80.2831
1055.3	1.048e-07	1e-12	1055.3	-69.7964
1055.4	2.055e-08	1e-12	1055.4	-76.8719
1055.5	1.904e-08	1e-12	1055.5	-77.2033
1055.6	2.51e-12	1e-12	1055.6	-116.003
1055.7	2.51e-12	1e-12	1055.7	-116.003
1055.8	7.07e-08	1e-12	1055.8	-71.5058
1055.9	9.826e-08	1e-12	1055.9	-70.0762
1056	2.51e-12	1e-12	1056	-116.003
1056.1	3.112e-08	1e-12	1056.1	-75.0696
1056.2	1.529e-07	1e-12	1056.2	-68.1559
1056.3	2.51e-12	1e-12	1056.3	-116.003
1056.4	5.986e-08	1e-12	1056.4	-72.2286
1056.5	2.51e-12	1e-12	1056.5	-116.003
1056.6	6.164e-08	1e-12	1056.6	-72.1014
1056.7	2.51e-12	1e-12	1056.7	-116.003
1056.8	5.833e-08	1e-12	1056.8	-72.3411
1056.9	2.51e-12	1e-12	1056.9	-116.003
1057	3.436e-07	1e-12	1057	-64.6395
1057.1	1.813e-08	1e-12	1057.1	-77.416
1057.2	2.51e-12	1e-12	1057.2	-116.003
1057.3	3.687e-08	1e-12	1057.3	-74.3333
1057.4	8.644e-08	1e-12	1057.4	-70.6329
1057.5	1.844e-08	1e-12	1057.5	-77.3424
1057.6	2.811e-08	1e-12	1057.6	-75.5114
1057.7	6.95e-09	1e-12	1057.7	-81.5802
1057.8	2.488e-07	1e-12	1057.8	-66.0415
1057.9	4.472e-08	1e-12	1057.9	-73.495
1058	2.51e-12	1e-12	1058	-116.003
1058.1	9.036e-08	1e-12	1058.1	-70.4402
1058.2	7.675e-08	1e-12	1058.2	-71.1492
1058.3	2.51e-12	1e-12	1058.3	-116.003
1058.4	2.51e-12	1e-12	1058.4	-116.003
1058.5	2.51e-12	1e-12	1058.5	-116.003
1058.6	9.854e-08	1e-12	1058.6	-70.0639
1058.7	4.683e-08	1e-12	1058.7	-73.2948
1058.8	1.813e-08	1e-12	1058.8	-77.416
1058.9	7.585e-08	1e-12	1058.9	-71.2004
1059	2.69e-08	1e-12	1059	-75.7025
1059.1	5.589e-08	1e-12	1059.1	-72.5267
1059.2	2.72e-09	1e-12	1059.2	-85.6543
1059.3	2.51e-12	1e-12	1059.3	-116.003
1059.4	4.352e-08	1e-12	1059.4	-73.6131
1059.5	4.412e-08	1e-12	1059.5	-73.5536
1059.6	4.533e-09	1e-12	1059.6	-83.4361
1059.7	1.572e-08	1e-12	1059.7	-78.0355
1059.8	9.216e-08	1e-12	1059.8	-70.3546
1059.9	2.51e-12	1e-12	1059.9	-116.003
1060	3.446e-08	1e-12	1060	-74.6268
1060.1	2.258e-07	1e-12	1060.1	-66.4628
1060.2	3.717e-08	1e-12	1060.2	-74.2981
1060.3	3.626e-09	1e-12	1060.3	-84.4057
1060.4	8.19e-08	1e-12	1060.4	-70.8672
1060.5	2.51e-12	1e-12	1060.5	-116.003
1060.6	8.704e-08	1e-12	1060.6	-70.6028
1060.7	1.236e-07	1e-12	1060.7	-69.0798
1060.8	1.262e-07	1e-12	1060.8	-68.9894
1060.9	2.51e-12	1e-12	1060.9	-116.003
1061	2.198e-07	1e-12	1061	-66.5797
1061.1	1.73e-07	1e-12	1061.1	-67.6195
1061.2	1.204e-07	1e-12	1061.2	-69.1937
1061.3	4.249e-07	1e-12	1061.3	-63.7171
1061.4	4.003e-07	1e-12	1061.4	-63.9761
1061.5	4.731e-07	1e-12	1061.5	-63.2505
1061.6	5.888e-07	1e-12	1061.6	-62.3003
1061.7	6.109e-07	1e-12	1061.7	-62.1403
1061.8	7.723e-07	1e-12	1061.8	-61.1221
1061.9	8.167e-07	1e-12	1061.9	-60.8794
1062	9.234e-07	1e-12	1062	-60.3461
1062.1	1.153e-06	1e-12	1062.1	-59.3817
1062.2	1.406e-06	1e-12	1062.2	-58.5201
1062.3	1.74e-06	1e-12	1062.3	-57.5945
1062.4	2.165e-06	1e-12	1062.4	-56.6454
1062.5	2.698e-06	1e-12	1062.5	-55.6896
1062.6	3.265e-06	1e-12	1062.6	-54.8612
1062.7	3.903e-06	1e-12	1062.7	-54.086
1062.8	4.322e-06	1e-12	1062.8	-53.6432
1062.9	5.328e-06	1e-12	1062.9	-52.7344
1063	6.129e-06	1e-12	1063	-52.1261
1063.1	6.184e-06	1e-12	1063.1	-52.0873
1063.2	6.716e-06	1e-12	1063.2	-51.7289
1063.3	7.632e-06	1e-12	1063.3	-51.1736
1063.4	8.129e-06	1e-12	1063.4	-50.8996
1063.5	8.488e-06	1e-12	1063.5	-50.7119
1063.6	9.452e-06	1e-12	1063.6	-50.2448
1063.7	1.04e-05	1e-12	1063.7	-49.8297
1063.8	1.037e-05	1e-12	1063.8	-49.8422
1063.9	1.039e-05	1e-12	1063.9	-49.8338
1064	1.039e-05	1e-12	1064	-49.8338
1064.1	9.42e-06	1e-12	1064.1	-50.2595
1064.2	8.536e-06	1e-12	1064.2	-50.6875
1064.3	7.969e-06	1e-12	1064.3	-50.986
1064.4	7.108e-06	1e-12	1064.4	-51.4825
1064.5	6.119e-06	1e-12	1064.5	-52.1332
1064.6	5.025e-06	1e-12	1064.6	-52.9886
1064.7	4.405e-06	1e-12	1064.7	-53.5605
1064.8	3.928e-06	1e-12	1064.8	-54.0583
1064.9	3.084e-06	1e-12	1064.9	-55.1089
1065	2.326e-06	1e-12	1065	-56.3339
1065.1	1.81e-06	1e-12	1065.1	-57.4232
1065.2	1.514e-06	1e-12	1065.2	-58.1987
1065.3	1.109e-06	1e-12	1065.3	-59.5507
1065.4	9.598e-07	1e-12	1065.4	-60.1782
1065.5	6.734e-07	1e-12	1065.5	-61.7173
1065.6	5.341e-07	1e-12	1065.6	-62.7238
1065.7	6.756e-07	1e-12	1065.7	-61.7031
1065.8	4.949e-07	1e-12	1065.8	-63.0548
1065.9	5.451e-07	1e-12	1065.9	-62.6352
1066	3.197e-07	1e-12	1066	-64.9526
1066.1	2.59e-07	1e-12	1066.1	-65.867
1066.2	2.395e-07	1e-12	1066.2	-66.2069
1066.3	2.422e-07	1e-12	1066.3	-66.1583
1066.4	2.252e-07	1e-12	1066.4	-66.4743
1066.5	8.212e-08	1e-12	1066.5	-70.8555
1066.6	7.645e-08	1e-12	1066.6	-71.1662
1066.7	7.617e-08	1e-12	1066.7	-71.1822
1066.8	7.166e-08	1e-12	1066.8	-71.4472
1066.9	2.738e-07	1e-12	1066.9	-65.6257
1067	2.486e-07	1e-12	1067	-66.045
1067.1	2.213e-07	1e-12	1067.1	-66.5502
1067.2	1.073e-07	1e-12	1067.2	-69.694
1067.3	2.51e-12	1e-12	1067.3	-116.003
1067.4	2.51e-12	1e-12	1067.4	-116.003
1067.5	1.887e-07	1e-12	1067.5	-67.2423
1067.6	2.881e-08	1e-12	1067.6	-75.4046
1067.7	3.654e-08	1e-12	1067.7	-74.3723
1067.8	9.063e-08	1e-12	1067.8	-70.4273
1067.9	3.564e-08	1e-12	1067.9	-74.4806
1068	7.334e-08	1e-12	1068	-71.3466
1068.1	7.484e-08	1e-12	1068.1	-71.2587
1068.2	1.547e-07	1e-12	1068.2	-68.1051
1068.3	1.354e-07	1e-12	1068.3	-68.6838
1068.4	2.51e-12	1e-12	1068.4	-116.003
1068.5	9.678e-08	1e-12	1068.5	-70.1421
1068.6	2.51e-12	1e-12	1068.6	-116.003
1068.7	2.51e-12	1e-12	1068.7	-116.003
1068.8	2.51e-12	1e-12	1068.8	-116.003
1068.9	6.679e-08	1e-12	1068.9	-71.7529
1069	5.343e-08	1e-12	1069	-72.7221
1069.1	6.438e-08	1e-12	1069.1	-71.9125
1069.2	2.51e-12	1e-12	1069.2	-116.003
1069.3	5.933e-10	1e-12	1069.3	-92.2673
1069.4	1.587e-07	1e-12	1069.4	-67.9942
1069.5	9.111e-08	1e-12	1069.5	-70.4043
1069.6	2.51e-12	1e-12	1069.6	-116.003
1069.7	1.693e-07	1e-12	1069.7	-67.7134
1069.8	2.51e-12	1e-12	1069.8	-116.003
1069.9	2.51e-12	1e-12	1069.9	-116.003
1070	2.51e-12	1e-12	1070	-116.003
1070.1	2.51e-12	1e-12	1070.1	-116.003
1070.2	8.777e-08	1e-12	1070.2	-70.5665
1070.3	7.412e-08	1e-12	1070.3	-71.3006
1070.4	2.51e-12	1e-12	1070.4	-116.003
1070.5	9.781e-09	1e-12	1070.5	-80.0962
1070.6	2.51e-12	1e-12	1070.6	-116.003
1070.7	2.51e-12	1e-12	1070.7	-116.003
1070.8	2.51e-12	1e-12	1070.8	-116.003
1070.9	2.51e-12	1e-12	1070.9	-116.003
1071	9.005e-08	1e-12	1071	-70.4552
1071.1	1.101e-07	1e-12	1071.1	-69.5821
1071.2	2.51e-12	1e-12	1071.2	-116.003
1071.3	1.746e-08	1e-12	1071.3	-77.5796
1071.4	3.491e-08	1e-12	1071.4	-74.5705
1071.5	2.51e-12	1e-12	1071.5	-116.003
1071.6	1.597e-08	1e-12	1071.6	-77.967
1071.7	5.647e-08	1e-12	1071.7	-72.4818
1071.8	2.63e-08	1e-12	1071.8	-75.8004
1071.9	1.031e-07	1e-12	1071.9	-69.8674
1072	9.399e-08	1e-12	1072	-70.2692
1072.1	2.51e-12	1e-12	1072.1	-116.003
1072.2	1.683e-08	1e-12	1072.2	-77.7392
1072.3	1.447e-08	1e-12	1072.3	-78.3953
1072.4	3.396e-08	1e-12	1072.4	-74.6903
1072.5	2.51e-12	1e-12	1072.5	-116.003
1072.6	2.567e-08	1e-12	1072.6	-75.9057
1072.7	2.51e-12	1e-12	1072.7	-116.003
1072.8	2.51e-12	1e-12	1072.8	-116.003
1072.9	2.51e-12	1e-12	1072.9	-116.003
1073	3.566e-08	1e-12	1073	-74.4782
1073.1	2.51e-12	1e-12	1073.1	-116.003
1073.2	2.51e-12	1e-12	1073.2	-116.003
1073.3	2.51e-12	1e-12	1073.3	-116.003
1073.4	2.51e-12	1e-12	1073.4	-116.003
1073.5	2.51e-12	1e-12	1073.5	-116.003
1073.6	1.648e-08	1e-12	1073.6	-77.8304
1073.7	2.51e-12	1e-12	1073.7	-116.003
1073.8	1.053e-07	1e-12	1073.8	-69.7757
1073.9	7.763e-08	1e-12	1073.9	-71.0997
1074	4.615e-08	1e-12	1074	-73.3583
1074.1	2.51e-12	1e-12	1074.1	-116.003
1074.2	2.51e-12	1e-12	1074.2	-116.003
1074.3	2.51e-12	1e-12	1074.3	-116.003
1074.4	2.51e-12	1e-12	1074.4	-116.003
1074.5	2.51e-12	1e-12	1074.5	-116.003
1074.6	2.51e-12	1e-12	1074.6	-116.003
1074.7	3.112e-08	1e-12	1074.7	-75.0696
1074.8	1.57e-07	1e-12	1074.8	-68.041
1074.9	1.735e-07	1e-12	1074.9	-67.607
1075	1.993e-07	1e-12	1075	-67.0049
1075.1	1.461e-07	1e-12	1075.1	-68.3535
1075.2	2.51e-12	1e-12	1075.2	-116.003
1075.3	2.51e-12	1e-12	1075.3	-116.003
1075.4	3.431e-08	1e-12	1075.4	-74.6458
1075.5	9.176e-08	1e-12	1075.5	-70.3735
1075.6	2.51e-12	1e-12	1075.6	-116.003
1075.7	2.51e-12	1e-12	1075.7	-116.003
1075.8	1.742e-07	1e-12	1075.8	-67.5895
1075.9	2.51e-12	1e-12	1075.9	-116.003
1076	1.337e-07	1e-12	1076	-68.7387
1076.1	1.901e-08	1e-12	1076.1	-77.2102
1076.2	2.51e-12	1e-12	1076.2	-116.003
1076.3	6.43e-08	1e-12	1076.3	-71.9179
1076.4	5.903e-08	1e-12	1076.4	-72.2893
1076.5	1.341e-07	1e-12	1076.5	-68.7257
1076.6	1.2e-07	1e-12	1076.6	-69.2082
1076.7	6.771e-08	1e-12	1076.7	-71.6935
1076.8	1.009e-07	1e-12	1076.8	-69.9611
1076.9	2.51e-12	1e-12	1076.9	-116.003
1077	2.508e-08	1e-12	1077	-76.0067
1077.1	2.51e-12	1e-12	1077.1	-116.003
1077.2	2.51e-12	1e-12	1077.2	-116.003
1077.3	2.51e-12	1e-12	1077.3	-116.003
1077.4	2.51e-12	1e-12	1077.4	-116.003
1077.5	2.51e-12	1e-12	1077.5	-116.003
1077.6	9.718e-08	1e-12	1077.6	-70.1242
1077.7	2.51e-12	1e-12	1077.7	-116.003
1077.8	3.867e-08	1e-12	1077.8	-74.1263
1077.9	2.51e-12	1e-12	1077.9	-116.003
1078	2.51e-12	1e-12	1078	-116.003
1078.1	2.51e-12	1e-12	1078.1	-116.003
1078.2	2.51e-12	1e-12	1078.2	-116.003
1078.3	2.51e-12	1e-12	1078.3	-116.003
1078.4	1.236e-07	1e-12	1078.4	-69.0798
1078.5	2.51e-12	1e-12	1078.5	-116.003
1078.6	2.51e-12	1e-12	1078.6	-116.003
1078.7	1.739e-08	1e-12	1078.7	-77.597
1078.8	1.53e-07	1e-12	1078.8	-68.1531
1078.9	1.068e-07	1e-12	1078.9	-69.7143
1079	6.656e-09	1e-12	1079	-81.7679
1079.1	2.51e-12	1e-12	1079.1	-116.003
1079.2	2.51e-12	1e-12	1079.2	-116.003
1079.3	3.644e-08	1e-12	1079.3	-74.3842
1079.4	1.76e-07	1e-12	1079.4	-67.5449
1079.5	2.51e-12	1e-12	1079.5	-116.003
1079.6	4.791e-08	1e-12	1079.6	-73.1957
1079.7	9.726e-08	1e-12	1079.7	-70.1207
1079.8	1.249e-07	1e-12	1079.8	-69.0344
1079.9	3.749e-09	1e-12	1079.9	-84.2608
1080	1.113e-07	1e-12	1080	-69.535
1080.1	4.495e-08	1e-12	1080.1	-73.4727
1080.2	7.806e-08	1e-12	1080.2	-71.0757
1080.3	2.51e-12	1e-12	1080.3	-116.003
1080.4	2.51e-12	1e-12	1080.4	-116.003
1080.5	2.51e-12	1e-12	1080.5	-116.003
1080.6	2.51e-12	1e-12	1080.6	-116.003
1080.7	3.079e-08	1e-12	1080.7	-75.1159
1080.8	2.791e-08	1e-12	1080.8	-75.5424
1080.9	3.827e-08	1e-12	1080.9	-74.1714
1081	2.51e-12	1e-12	1081	-116.003
1081.1	2.33e-08	1e-12	1081.1	-76.3264
1081.2	5.175e-09	1e-12	1081.2	-82.8609
1081.3	2.51e-12	1e-12	1081.3	-116.003
1081.4	6.643e-08	1e-12	1081.4	-71.7764
1081.5	5.373e-08	1e-12	1081.5	-72.6978
1081.6	3.995e-08	1e-12	1081.6	-73.9848
1081.7	1.566e-07	1e-12	1081.7	-68.0521
1081.8	4.886e-08	1e-12	1081.8	-73.1105
1081.9	1.29e-07	1e-12	1081.9	-68.8941
1082	2.51e-12	1e-12	1082	-116.003
1082.1	2.758e-08	1e-12	1082.1	-75.5941
1082.2	1.896e-08	1e-12	1082.2	-77.2216
1082.3	1.675e-07	1e-12	1082.3	-67.7599
1082.4	6.606e-09	1e-12	1082.4	-81.8006
1082.5	2.515e-07	1e-12	1082.5	-65.9946
1082.6	2.51e-12	1e-12	1082.6	-116.003
1082.7	7.437e-08	1e-12	1082.7	-71.286
1082.8	1.033e-08	1e-12	1082.8	-79.859
1082.9	2.51e-12	1e-12	1082.9	-116.003
1083	2.51e-12	1e-12	1083	-116.003
1083.1	2.51e-12	1e-12	1083.1	-116.003
1083.2	2.51e-12	1e-12	1083.2	-116.003
1083.3	2.51e-12	1e-12	1083.3	-116.003
1083.4	2.51e-12	1e-12	1083.4	-116.003
1083.5	4.758e-08	1e-12	1083.5	-73.2258
1083.6	2.51e-12	1e-12	1083.6	-116.003
1083.7	2.51e-12	1e-12	1083.7	-116.003
1083.8	2.51e-12	1e-12	1083.8	-116.003
1083.9	1.031e-08	1e-12	1083.9	-79.8674
1084	2.51e-12	1e-12	1084	-116.003
1084.1	2.322e-08	1e-12	1084.1	-76.3414
1084.2	9.317e-08	1e-12	1084.2	-70.3072
1084.3	1.333e-07	1e-12	1084.3	-68.7517
1084.4	2.51e-12	1e-12	1084.4	-116.003
1084.5	7.334e-08	1e-12	1084.5	-71.3466
1084.6	2.51e-12	1e-12	1084.6	-116.003
1084.7	2.51e-12	1e-12	1084.7	-116.003
1084.8	2.51e-12	1e-12	1084.8	-116.003
1084.9	5.238e-08	1e-12	1084.9	-72.8083
1085	2.51e-12	1e-12	1085	-116.003
1085.1	9.904e-08	1e-12	1085.1	-70.0419
1085.2	2.173e-07	1e-12	1085.2	-66.6294
1085.3	1.379e-07	1e-12	1085.3	-68.6044
1085.4	1.144e-08	1e-12	1085.4	-79.4157
1085.5	7.866e-08	1e-12	1085.5	-71.0425
1085.6	2.51e-12	1e-12	1085.6	-116.003
1085.7	4.716e-08	1e-12	1085.7	-73.2643
1085.8	3.802e-08	1e-12	1085.8	-74.1999
1085.9	2.51e-12	1e-12	1085.9	-116.003
1086	2.51e-12	1e-12	1086	-116.003
1086.1	2.51e-12	1e-12	1086.1	-116.003
1086.2	2.51e-12	1e-12	1086.2	-116.003
1086.3	2.51e-12	1e-12	1086.3	-116.003
1086.4	2.51e-12	1e-12	1086.4	-116.003
1086.5	2.51e-12	1e-12	1086.5	-116.003
1086.6	5.23e-08	1e-12	1086.6	-72.815
1086.7	1.641e-07	1e-12	1086.7	-67.8489
1086.8	4.63e-08	1e-12	1086.8	-73.3442
1086.9	2.51e-12	1e-12	1086.9	-116.003
1087	5.715e-08	1e-12	1087	-72.4298
1087.1	2.51e-12	1e-12	1087.1	-116.003
1087.2	2.51e-12	1e-12	1087.2	-116.003
1087.3	2.51e-12	1e-12	1087.3	-116.003
1087.4	1.369e-07	1e-12	1087.4	-68.636
1087.5	4.711e-08	1e-12	1087.5	-73.2689
1087.6	2.51e-12	1e-12	1087.6	-116.003
1087.7	2.51e-12	1e-12	1087.7	-116.003
1087.8	2.51e-12	1e-12	1087.8	-116.003
1087.9	1.629e-08	1e-12	1087.9	-77.8808
1088	1.206e-07	1e-12	1088	-69.1865
1088.1	2.086e-08	1e-12	1088.1	-76.8069
1088.2	1.382e-07	1e-12	1088.2	-68.5949
1088.3	2.51e-12	1e-12	1088.3	-116.003
1088.4	7.996e-09	1e-12	1088.4	-80.9713
1088.5	2.51e-12	1e-12	1088.5	-116.003
1088.6	5.855e-08	1e-12	1088.6	-72.3247
1088.7	2.51e-12	1e-12	1088.7	-116.003
1088.8	1.168e-07	1e-12	1088.8	-69.3256
1088.9	2.51e-12	1e-12	1088.9	-116.003
1089	2.51e-12	1e-12	1089	-116.003
1089.1	4.4e-08	1e-12	1089.1	-73.5655
1089.2	2.73e-07	1e-12	1089.2	-65.6384
1089.3	2.51e-12	1e-12	1089.3	-116.003

## Sheet: OSC 170
-0.00125	-0.0024	-1250	-2.4
-0.0012499	-0.00256	-1249.9	-2.56
-0.0012498	-0.00272	-1249.8	-2.72
-0.0012497	-0.0024	-1249.7	-2.4
-0.0012496	-0.00248	-1249.6	-2.48
-0.0012495	-0.0024	-1249.5	-2.4
-0.0012494	-0.00224	-1249.4	-2.24												Memory Length	25000
-0.0012493	-0.00256	-1249.3	-2.56												Trigger Level	16.0mV
-0.0012492	-0.0024	-1249.2	-2.4												Source	CH1
-0.0012491	-0.0024	-1249.1	-2.4												Probe Ratio	1
-0.001249	-0.00232	-1249	-2.32												Vertical Units	V
-0.0012489	-0.00256	-1248.9	-2.56												Vertical Scale	0.05
-0.0012488	-0.0028	-1248.8	-2.8												Vertical Position	-0.012
-0.0012487	-0.00256	-1248.7	-2.56												Horizontal Units	S
-0.0012486	-0.00232	-1248.6	-2.32												Horizontal Scale	2e-05
-0.0012485	-0.00248	-1248.5	-2.48												Horizontal Position	0
-0.0012484	-0.00232	-1248.4	-2.32												Horizontal Mode	Main
-0.0012483	-0.0024	-1248.3	-2.4												Sampling Period	1e-08
-0.0012482	-0.0024	-1248.2	-2.4												Firmware	V1.17
-0.0012481	-0.00272	-1248.1	-2.72												Time	2017-02-22 13:25:20
-0.001248	-0.0024	-1248	-2.4												Mode	Detail
-0.0012479	-0.00232	-1247.9	-2.32												Waveform Data
-0.0012478	-0.00256	-1247.8	-2.56
-0.0012477	-0.00248	-1247.7	-2.48
-0.0012476	-0.00224	-1247.6	-2.24
-0.0012475	-0.00232	-1247.5	-2.32
-0.0012474	-0.00232	-1247.4	-2.32
-0.0012473	-0.0024	-1247.3	-2.4
-0.0012472	-0.00248	-1247.2	-2.48
-0.0012471	-0.00256	-1247.1	-2.56
-0.001247	-0.00248	-1247	-2.48
-0.0012469	-0.00248	-1246.9	-2.48
-0.0012468	-0.00264	-1246.8	-2.64
-0.0012467	-0.0024	-1246.7	-2.4
-0.0012466	-0.00216	-1246.6	-2.16
-0.0012465	-0.00232	-1246.5	-2.32
-0.0012464	-0.00256	-1246.4	-2.56
-0.0012463	-0.00248	-1246.3	-2.48
-0.0012462	-0.00232	-1246.2	-2.32
-0.0012461	-0.00256	-1246.1	-2.56
-0.001246	-0.00256	-1246	-2.56
-0.0012459	-0.00248	-1245.9	-2.48
-0.0012458	-0.00264	-1245.8	-2.64
-0.0012457	-0.00232	-1245.7	-2.32
-0.0012456	-0.00248	-1245.6	-2.48
-0.0012455	-0.00232	-1245.5	-2.32
-0.0012454	-0.00256	-1245.4	-2.56
-0.0012453	-0.0024	-1245.3	-2.4
-0.0012452	-0.00264	-1245.2	-2.64
-0.0012451	-0.00224	-1245.1	-2.24
-0.001245	-0.00248	-1245	-2.48
-0.0012449	-0.00264	-1244.9	-2.64
-0.0012448	-0.00248	-1244.8	-2.48
-0.0012447	-0.00248	-1244.7	-2.48
-0.0012446	-0.00256	-1244.6	-2.56
-0.0012445	-0.0024	-1244.5	-2.4
-0.0012444	-0.00264	-1244.4	-2.64
-0.0012443	-0.00248	-1244.3	-2.48
-0.0012442	-0.0024	-1244.2	-2.4
-0.0012441	-0.00248	-1244.1	-2.48
-0.001244	-0.0024	-1244	-2.4
-0.0012439	-0.00232	-1243.9	-2.32
-0.0012438	-0.00232	-1243.8	-2.32
-0.0012437	-0.0028	-1243.7	-2.8
-0.0012436	-0.00248	-1243.6	-2.48
-0.0012435	-0.00224	-1243.5	-2.24
-0.0012434	-0.00216	-1243.4	-2.16
-0.0012433	-0.0024	-1243.3	-2.4
-0.0012432	-0.0024	-1243.2	-2.4
-0.0012431	-0.00232	-1243.1	-2.32
-0.001243	-0.0024	-1243	-2.4
-0.0012429	-0.00248	-1242.9	-2.48
-0.0012428	-0.0024	-1242.8	-2.4
-0.0012427	-0.00224	-1242.7	-2.24
-0.0012426	-0.0024	-1242.6	-2.4
-0.0012425	-0.00224	-1242.5	-2.24
-0.0012424	-0.00216	-1242.4	-2.16
-0.0012423	-0.00224	-1242.3	-2.24
-0.0012422	-0.0024	-1242.2	-2.4
-0.0012421	-0.00248	-1242.1	-2.48
-0.001242	-0.00224	-1242	-2.24
-0.0012419	-0.00232	-1241.9	-2.32
-0.0012418	-0.00256	-1241.8	-2.56
-0.0012417	-0.00232	-1241.7	-2.32
-0.0012416	-0.00256	-1241.6	-2.56
-0.0012415	-0.00232	-1241.5	-2.32
-0.0012414	-0.0024	-1241.4	-2.4
-0.0012413	-0.00264	-1241.3	-2.64
-0.0012412	-0.00264	-1241.2	-2.64
-0.0012411	-0.00232	-1241.1	-2.32
-0.001241	-0.00224	-1241	-2.24
-0.0012409	-0.00256	-1240.9	-2.56
-0.0012408	-0.00232	-1240.8	-2.32
-0.0012407	-0.00264	-1240.7	-2.64
-0.0012406	-0.00256	-1240.6	-2.56
-0.0012405	-0.0024	-1240.5	-2.4
-0.0012404	-0.00232	-1240.4	-2.32
-0.0012403	-0.00256	-1240.3	-2.56
-0.0012402	-0.00224	-1240.2	-2.24
-0.0012401	-0.0024	-1240.1	-2.4
-0.00124	-0.00248	-1240	-2.48
-0.0012399	-0.00248	-1239.9	-2.48
-0.0012398	-0.0024	-1239.8	-2.4
-0.0012397	-0.00256	-1239.7	-2.56
-0.0012396	-0.00248	-1239.6	-2.48
-0.0012395	-0.00208	-1239.5	-2.08
-0.0012394	-0.0024	-1239.4	-2.4
-0.0012393	-0.00216	-1239.3	-2.16
-0.0012392	-0.00248	-1239.2	-2.48
-0.0012391	-0.00248	-1239.1	-2.48
-0.001239	-0.00216	-1239	-2.16
-0.0012389	-0.00232	-1238.9	-2.32
-0.0012388	-0.00232	-1238.8	-2.32
-0.0012387	-0.0024	-1238.7	-2.4
-0.0012386	-0.00216	-1238.6	-2.16
-0.0012385	-0.0024	-1238.5	-2.4
-0.0012384	-0.00232	-1238.4	-2.32
-0.0012383	-0.00248	-1238.3	-2.48
-0.0012382	-0.00232	-1238.2	-2.32
-0.0012381	-0.00224	-1238.1	-2.24
-0.001238	-0.00232	-1238	-2.32
-0.0012379	-0.0024	-1237.9	-2.4
-0.0012378	-0.00248	-1237.8	-2.48
-0.0012377	-0.0024	-1237.7	-2.4
-0.0012376	-0.00232	-1237.6	-2.32
-0.0012375	-0.00248	-1237.5	-2.48
-0.0012374	-0.00232	-1237.4	-2.32
-0.0012373	-0.00216	-1237.3	-2.16
-0.0012372	-0.0024	-1237.2	-2.4
-0.0012371	-0.00232	-1237.1	-2.32
-0.001237	-0.00224	-1237	-2.24
-0.0012369	-0.00208	-1236.9	-2.08
-0.0012368	-0.00232	-1236.8	-2.32
-0.0012367	-0.00232	-1236.7	-2.32
-0.0012366	-0.00248	-1236.6	-2.48
-0.0012365	-0.00224	-1236.5	-2.24
-0.0012364	-0.00248	-1236.4	-2.48
-0.0012363	-0.00224	-1236.3	-2.24
-0.0012362	-0.00216	-1236.2	-2.16
-0.0012361	-0.00216	-1236.1	-2.16
-0.001236	-0.00256	-1236	-2.56
-0.0012359	-0.00232	-1235.9	-2.32
-0.0012358	-0.00232	-1235.8	-2.32
-0.0012357	-0.00216	-1235.7	-2.16
-0.0012356	-0.00216	-1235.6	-2.16
-0.0012355	-0.00208	-1235.5	-2.08
-0.0012354	-0.00232	-1235.4	-2.32
-0.0012353	-0.00216	-1235.3	-2.16
-0.0012352	-0.0024	-1235.2	-2.4
-0.0012351	-0.00216	-1235.1	-2.16
-0.001235	-0.00224	-1235	-2.24
-0.0012349	-0.00216	-1234.9	-2.16
-0.0012348	-0.00224	-1234.8	-2.24
-0.0012347	-0.00224	-1234.7	-2.24
-0.0012346	-0.00224	-1234.6	-2.24
-0.0012345	-0.0024	-1234.5	-2.4
-0.0012344	-0.00192	-1234.4	-1.92
-0.0012343	-0.0024	-1234.3	-2.4
-0.0012342	-0.00224	-1234.2	-2.24
-0.0012341	-0.00208	-1234.1	-2.08
-0.001234	-0.00216	-1234	-2.16
-0.0012339	-0.00224	-1233.9	-2.24
-0.0012338	-0.00232	-1233.8	-2.32
-0.0012337	-0.00216	-1233.7	-2.16
-0.0012336	-0.00208	-1233.6	-2.08
-0.0012335	-0.00216	-1233.5	-2.16
-0.0012334	-0.00232	-1233.4	-2.32
-0.0012333	-0.00216	-1233.3	-2.16
-0.0012332	-0.002	-1233.2	-2
-0.0012331	-0.00208	-1233.1	-2.08
-0.001233	-0.00232	-1233	-2.32
-0.0012329	-0.00224	-1232.9	-2.24
-0.0012328	-0.00216	-1232.8	-2.16
-0.0012327	-0.00216	-1232.7	-2.16
-0.0012326	-0.00208	-1232.6	-2.08
-0.0012325	-0.00232	-1232.5	-2.32
-0.0012324	-0.00208	-1232.4	-2.08
-0.0012323	-0.00232	-1232.3	-2.32
-0.0012322	-0.002	-1232.2	-2
-0.0012321	-0.00216	-1232.1	-2.16
-0.001232	-0.00184	-1232	-1.84
-0.0012319	-0.00216	-1231.9	-2.16
-0.0012318	-0.00208	-1231.8	-2.08
-0.0012317	-0.00216	-1231.7	-2.16
-0.0012316	-0.002	-1231.6	-2
-0.0012315	-0.0024	-1231.5	-2.4
-0.0012314	-0.00208	-1231.4	-2.08
-0.0012313	-0.00216	-1231.3	-2.16
-0.0012312	-0.00216	-1231.2	-2.16
-0.0012311	-0.00216	-1231.1	-2.16
-0.001231	-0.00192	-1231	-1.92
-0.0012309	-0.00216	-1230.9	-2.16
-0.0012308	-0.002	-1230.8	-2
-0.0012307	-0.00208	-1230.7	-2.08
-0.0012306	-0.00216	-1230.6	-2.16
-0.0012305	-0.00216	-1230.5	-2.16
-0.0012304	-0.002	-1230.4	-2
-0.0012303	-0.00216	-1230.3	-2.16
-0.0012302	-0.00224	-1230.2	-2.24
-0.0012301	-0.00192	-1230.1	-1.92
-0.00123	-0.00184	-1230	-1.84
-0.0012299	-0.00192	-1229.9	-1.92
-0.0012298	-0.00184	-1229.8	-1.84
-0.0012297	-0.00168	-1229.7	-1.68
-0.0012296	-0.00192	-1229.6	-1.92
-0.0012295	-0.002	-1229.5	-2
-0.0012294	-0.002	-1229.4	-2
-0.0012293	-0.00192	-1229.3	-1.92
-0.0012292	-0.00184	-1229.2	-1.84
-0.0012291	-0.002	-1229.1	-2
-0.001229	-0.00184	-1229	-1.84
-0.0012289	-0.00168	-1228.9	-1.68
-0.0012288	-0.00216	-1228.8	-2.16
-0.0012287	-0.00192	-1228.7	-1.92
-0.0012286	-0.00168	-1228.6	-1.68
-0.0012285	-0.002	-1228.5	-2
-0.0012284	-0.00184	-1228.4	-1.84
-0.0012283	-0.00184	-1228.3	-1.84
-0.0012282	-0.00168	-1228.2	-1.68
-0.0012281	-0.00184	-1228.1	-1.84
-0.001228	-0.00176	-1228	-1.76
-0.0012279	-0.00168	-1227.9	-1.68
-0.0012278	-0.00152	-1227.8	-1.52
-0.0012277	-0.00128	-1227.7	-1.28
-0.0012276	-0.0016	-1227.6	-1.6
-0.0012275	-0.00184	-1227.5	-1.84
-0.0012274	-0.00176	-1227.4	-1.76
-0.0012273	-0.00144	-1227.3	-1.44
-0.0012272	-0.00168	-1227.2	-1.68
-0.0012271	-0.00176	-1227.1	-1.76
-0.001227	-0.0016	-1227	-1.6
-0.0012269	-0.0016	-1226.9	-1.6
-0.0012268	-0.00144	-1226.8	-1.44
-0.0012267	-0.00152	-1226.7	-1.52
-0.0012266	-0.00152	-1226.6	-1.52
-0.0012265	-0.00144	-1226.5	-1.44
-0.0012264	-0.00144	-1226.4	-1.44
-0.0012263	-0.00144	-1226.3	-1.44
-0.0012262	-0.0016	-1226.2	-1.6
-0.0012261	-0.00136	-1226.1	-1.36
-0.001226	-0.0016	-1226	-1.6
-0.0012259	-0.00128	-1225.9	-1.28
-0.0012258	-0.00136	-1225.8	-1.36
-0.0012257	-0.00144	-1225.7	-1.44
-0.0012256	-0.00112	-1225.6	-1.12
-0.0012255	-0.0012	-1225.5	-1.2
-0.0012254	-0.00136	-1225.4	-1.36
-0.0012253	-0.00128	-1225.3	-1.28
-0.0012252	-0.00136	-1225.2	-1.36
-0.0012251	-0.00088	-1225.1	-0.88
-0.001225	-0.0012	-1225	-1.2
-0.0012249	-0.00112	-1224.9	-1.12
-0.0012248	-0.00088	-1224.8	-0.88
-0.0012247	-0.00096	-1224.7	-0.96
-0.0012246	-0.00056	-1224.6	-0.56
-0.0012245	-0.00104	-1224.5	-1.04
-0.0012244	-0.00088	-1224.4	-0.88
-0.0012243	-0.00056	-1224.3	-0.56
-0.0012242	-0.0008	-1224.2	-0.8
-0.0012241	-0.0008	-1224.1	-0.8
-0.001224	-0.00048	-1224	-0.48
-0.0012239	-0.00064	-1223.9	-0.64
-0.0012238	-0.0008	-1223.8	-0.8
-0.0012237	-0.0004	-1223.7	-0.4
-0.0012236	-0.00032	-1223.6	-0.32
-0.0012235	-0.00056	-1223.5	-0.56
-0.0012234	-0.00048	-1223.4	-0.48
-0.0012233	-0.00064	-1223.3	-0.64
-0.0012232	-0.00016	-1223.2	-0.16
-0.0012231	-0.00032	-1223.1	-0.32
-0.001223	-8e-05	-1223	-0.08
-0.0012229	-0.00016	-1222.9	-0.16
-0.0012228	0	-1222.8	0
-0.0012227	-0.00032	-1222.7	-0.32
-0.0012226	-8e-05	-1222.6	-0.08
-0.0012225	8e-05	-1222.5	0.08
-0.0012224	-8e-05	-1222.4	-0.08
-0.0012223	0.00024	-1222.3	0.24
-0.0012222	0.00016	-1222.2	0.16
-0.0012221	8e-05	-1222.1	0.08
-0.001222	0.00048	-1222	0.48
-0.0012219	0.00056	-1221.9	0.56
-0.0012218	0.00048	-1221.8	0.48
-0.0012217	0.0008	-1221.7	0.8
-0.0012216	0.00064	-1221.6	0.64
-0.0012215	0.00064	-1221.5	0.64
-0.0012214	0.00064	-1221.4	0.64
-0.0012213	0.00096	-1221.3	0.96
-0.0012212	0.00104	-1221.2	1.04
-0.0012211	0.00104	-1221.1	1.04
-0.001221	0.00136	-1221	1.36
-0.0012209	0.00128	-1220.9	1.28
-0.0012208	0.00136	-1220.8	1.36
-0.0012207	0.00128	-1220.7	1.28
-0.0012206	0.0016	-1220.6	1.6
-0.0012205	0.0016	-1220.5	1.6
-0.0012204	0.00136	-1220.4	1.36
-0.0012203	0.0016	-1220.3	1.6
-0.0012202	0.0016	-1220.2	1.6
-0.0012201	0.00192	-1220.1	1.92
-0.00122	0.00176	-1220	1.76
-0.0012199	0.00184	-1219.9	1.84
-0.0012198	0.00192	-1219.8	1.92
-0.0012197	0.002	-1219.7	2
-0.0012196	0.002	-1219.6	2
-0.0012195	0.00224	-1219.5	2.24
-0.0012194	0.00248	-1219.4	2.48
-0.0012193	0.00248	-1219.3	2.48
-0.0012192	0.00264	-1219.2	2.64
-0.0012191	0.00232	-1219.1	2.32
-0.001219	0.00264	-1219	2.64
-0.0012189	0.00256	-1218.9	2.56
-0.0012188	0.00256	-1218.8	2.56
-0.0012187	0.00264	-1218.7	2.64
-0.0012186	0.0028	-1218.6	2.8
-0.0012185	0.00264	-1218.5	2.64
-0.0012184	0.00304	-1218.4	3.04
-0.0012183	0.00288	-1218.3	2.88
-0.0012182	0.0028	-1218.2	2.8
-0.0012181	0.0028	-1218.1	2.8
-0.001218	0.00312	-1218	3.12
-0.0012179	0.00288	-1217.9	2.88
-0.0012178	0.00296	-1217.8	2.96
-0.0012177	0.00304	-1217.7	3.04
-0.0012176	0.0032	-1217.6	3.2
-0.0012175	0.00304	-1217.5	3.04
-0.0012174	0.00304	-1217.4	3.04
-0.0012173	0.00336	-1217.3	3.36
-0.0012172	0.0032	-1217.2	3.2
-0.0012171	0.0032	-1217.1	3.2
-0.001217	0.00304	-1217	3.04
-0.0012169	0.00304	-1216.9	3.04
-0.0012168	0.0032	-1216.8	3.2
-0.0012167	0.00328	-1216.7	3.28
-0.0012166	0.00296	-1216.6	2.96
-0.0012165	0.00296	-1216.5	2.96
-0.0012164	0.00304	-1216.4	3.04
-0.0012163	0.00272	-1216.3	2.72
-0.0012162	0.00312	-1216.2	3.12
-0.0012161	0.00296	-1216.1	2.96
-0.001216	0.00272	-1216	2.72
-0.0012159	0.00288	-1215.9	2.88
-0.0012158	0.00288	-1215.8	2.88
-0.0012157	0.00272	-1215.7	2.72
-0.0012156	0.00248	-1215.6	2.48
-0.0012155	0.0028	-1215.5	2.8
-0.0012154	0.0024	-1215.4	2.4
-0.0012153	0.0024	-1215.3	2.4
-0.0012152	0.00224	-1215.2	2.24
-0.0012151	0.0024	-1215.1	2.4
-0.001215	0.002	-1215	2
-0.0012149	0.00232	-1214.9	2.32
-0.0012148	0.002	-1214.8	2
-0.0012147	0.00192	-1214.7	1.92
-0.0012146	0.00192	-1214.6	1.92
-0.0012145	0.00176	-1214.5	1.76
-0.0012144	0.00168	-1214.4	1.68
-0.0012143	0.0016	-1214.3	1.6
-0.0012142	0.00144	-1214.2	1.44
-0.0012141	0.00136	-1214.1	1.36
-0.001214	0.00128	-1214	1.28
-0.0012139	0.00128	-1213.9	1.28
-0.0012138	0.00112	-1213.8	1.12
-0.0012137	0.00088	-1213.7	0.88
-0.0012136	0.00096	-1213.6	0.96
-0.0012135	0.0008	-1213.5	0.8
-0.0012134	0.00048	-1213.4	0.48
-0.0012133	0.00056	-1213.3	0.56
-0.0012132	0.00064	-1213.2	0.64
-0.0012131	0.00048	-1213.1	0.48
-0.001213	0.00032	-1213	0.32
-0.0012129	0.00016	-1212.9	0.16
-0.0012128	0.0004	-1212.8	0.4
-0.0012127	0.00024	-1212.7	0.24
-0.0012126	0	-1212.6	0
-0.0012125	-8e-05	-1212.5	-0.08
-0.0012124	-8e-05	-1212.4	-0.08
-0.0012123	-0.00032	-1212.3	-0.32
-0.0012122	-0.00032	-1212.2	-0.32
-0.0012121	-0.00024	-1212.1	-0.24
-0.001212	-0.00032	-1212	-0.32
-0.0012119	-0.0004	-1211.9	-0.4
-0.0012118	-0.00048	-1211.8	-0.48
-0.0012117	-0.00072	-1211.7	-0.72
-0.0012116	-0.00088	-1211.6	-0.88
-0.0012115	-0.00072	-1211.5	-0.72
-0.0012114	-0.00096	-1211.4	-0.96
-0.0012113	-0.0008	-1211.3	-0.8
-0.0012112	-0.00096	-1211.2	-0.96
-0.0012111	-0.0012	-1211.1	-1.2
-0.001211	-0.0008	-1211	-0.8
-0.0012109	-0.00128	-1210.9	-1.28
-0.0012108	-0.00128	-1210.8	-1.28
-0.0012107	-0.00112	-1210.7	-1.12
-0.0012106	-0.00128	-1210.6	-1.28
-0.0012105	-0.00136	-1210.5	-1.36
-0.0012104	-0.00144	-1210.4	-1.44
-0.0012103	-0.00152	-1210.3	-1.52
-0.0012102	-0.00152	-1210.2	-1.52
-0.0012101	-0.00168	-1210.1	-1.68
-0.00121	-0.00176	-1210	-1.76
-0.0012099	-0.00176	-1209.9	-1.76
-0.0012098	-0.00152	-1209.8	-1.52
-0.0012097	-0.0016	-1209.7	-1.6
-0.0012096	-0.00192	-1209.6	-1.92
-0.0012095	-0.00176	-1209.5	-1.76
-0.0012094	-0.00168	-1209.4	-1.68
-0.0012093	-0.00192	-1209.3	-1.92
-0.0012092	-0.00184	-1209.2	-1.84
-0.0012091	-0.00184	-1209.1	-1.84
-0.001209	-0.00208	-1209	-2.08
-0.0012089	-0.00168	-1208.9	-1.68
-0.0012088	-0.00216	-1208.8	-2.16
-0.0012087	-0.00192	-1208.7	-1.92
-0.0012086	-0.00176	-1208.6	-1.76
-0.0012085	-0.00192	-1208.5	-1.92
-0.0012084	-0.0024	-1208.4	-2.4
-0.0012083	-0.00232	-1208.3	-2.32
-0.0012082	-0.00216	-1208.2	-2.16
-0.0012081	-0.00216	-1208.1	-2.16
-0.001208	-0.00232	-1208	-2.32
-0.0012079	-0.002	-1207.9	-2
-0.0012078	-0.00216	-1207.8	-2.16
-0.0012077	-0.00216	-1207.7	-2.16
-0.0012076	-0.00232	-1207.6	-2.32
-0.0012075	-0.002	-1207.5	-2
-0.0012074	-0.0024	-1207.4	-2.4
-0.0012073	-0.00248	-1207.3	-2.48
-0.0012072	-0.00224	-1207.2	-2.24
-0.0012071	-0.0024	-1207.1	-2.4
-0.001207	-0.00248	-1207	-2.48
-0.0012069	-0.0024	-1206.9	-2.4
-0.0012068	-0.00256	-1206.8	-2.56
-0.0012067	-0.00256	-1206.7	-2.56
-0.0012066	-0.0024	-1206.6	-2.4
-0.0012065	-0.00232	-1206.5	-2.32
-0.0012064	-0.00232	-1206.4	-2.32
-0.0012063	-0.0024	-1206.3	-2.4
-0.0012062	-0.00248	-1206.2	-2.48
-0.0012061	-0.00232	-1206.1	-2.32
-0.001206	-0.0024	-1206	-2.4
-0.0012059	-0.00232	-1205.9	-2.32
-0.0012058	-0.00272	-1205.8	-2.72
-0.0012057	-0.00256	-1205.7	-2.56
-0.0012056	-0.00248	-1205.6	-2.48
-0.0012055	-0.00232	-1205.5	-2.32
-0.0012054	-0.0024	-1205.4	-2.4
-0.0012053	-0.00256	-1205.3	-2.56
-0.0012052	-0.00256	-1205.2	-2.56
-0.0012051	-0.00264	-1205.1	-2.64
-0.001205	-0.00248	-1205	-2.48
-0.0012049	-0.00248	-1204.9	-2.48
-0.0012048	-0.00248	-1204.8	-2.48
-0.0012047	-0.00248	-1204.7	-2.48
-0.0012046	-0.0024	-1204.6	-2.4
-0.0012045	-0.00248	-1204.5	-2.48
-0.0012044	-0.0024	-1204.4	-2.4
-0.0012043	-0.00256	-1204.3	-2.56
-0.0012042	-0.00232	-1204.2	-2.32
-0.0012041	-0.0024	-1204.1	-2.4
-0.001204	-0.0024	-1204	-2.4
-0.0012039	-0.00256	-1203.9	-2.56
-0.0012038	-0.00256	-1203.8	-2.56
-0.0012037	-0.00272	-1203.7	-2.72
-0.0012036	-0.00232	-1203.6	-2.32
-0.0012035	-0.00248	-1203.5	-2.48
-0.0012034	-0.00248	-1203.4	-2.48
-0.0012033	-0.00232	-1203.3	-2.32
-0.0012032	-0.00256	-1203.2	-2.56
-0.0012031	-0.00256	-1203.1	-2.56
-0.001203	-0.00248	-1203	-2.48
-0.0012029	-0.00288	-1202.9	-2.88
-0.0012028	-0.00256	-1202.8	-2.56
-0.0012027	-0.00248	-1202.7	-2.48
-0.0012026	-0.00232	-1202.6	-2.32
-0.0012025	-0.00272	-1202.5	-2.72
-0.0012024	-0.0024	-1202.4	-2.4
-0.0012023	-0.00248	-1202.3	-2.48
-0.0012022	-0.00232	-1202.2	-2.32
-0.0012021	-0.00256	-1202.1	-2.56
-0.001202	-0.00264	-1202	-2.64
-0.0012019	-0.00248	-1201.9	-2.48
-0.0012018	-0.00256	-1201.8	-2.56
-0.0012017	-0.00248	-1201.7	-2.48
-0.0012016	-0.00264	-1201.6	-2.64
-0.0012015	-0.00264	-1201.5	-2.64
-0.0012014	-0.00264	-1201.4	-2.64
-0.0012013	-0.0028	-1201.3	-2.8
-0.0012012	-0.00248	-1201.2	-2.48
-0.0012011	-0.00264	-1201.1	-2.64
-0.001201	-0.0028	-1201	-2.8
-0.0012009	-0.00264	-1200.9	-2.64
-0.0012008	-0.00248	-1200.8	-2.48
-0.0012007	-0.0024	-1200.7	-2.4
-0.0012006	-0.00248	-1200.6	-2.48
-0.0012005	-0.00264	-1200.5	-2.64
-0.0012004	-0.0024	-1200.4	-2.4
-0.0012003	-0.00248	-1200.3	-2.48
-0.0012002	-0.0028	-1200.2	-2.8
-0.0012001	-0.00256	-1200.1	-2.56
-0.0012	-0.00264	-1200	-2.64
-0.0011999	-0.00256	-1199.9	-2.56
-0.0011998	-0.00288	-1199.8	-2.88
-0.0011997	-0.00256	-1199.7	-2.56
-0.0011996	-0.00248	-1199.6	-2.48
-0.0011995	-0.00248	-1199.5	-2.48
-0.0011994	-0.0028	-1199.4	-2.8
-0.0011993	-0.00272	-1199.3	-2.72
-0.0011992	-0.0024	-1199.2	-2.4
-0.0011991	-0.00256	-1199.1	-2.56
-0.001199	-0.00264	-1199	-2.64
-0.0011989	-0.00304	-1198.9	-3.04
-0.0011988	-0.00232	-1198.8	-2.32
-0.0011987	-0.00232	-1198.7	-2.32
-0.0011986	-0.00256	-1198.6	-2.56
-0.0011985	-0.00248	-1198.5	-2.48
-0.0011984	-0.00256	-1198.4	-2.56
-0.0011983	-0.00256	-1198.3	-2.56
-0.0011982	-0.00256	-1198.2	-2.56
-0.0011981	-0.0024	-1198.1	-2.4
-0.001198	-0.00256	-1198	-2.56
-0.0011979	-0.00248	-1197.9	-2.48
-0.0011978	-0.00264	-1197.8	-2.64
-0.0011977	-0.00248	-1197.7	-2.48
-0.0011976	-0.00248	-1197.6	-2.48
-0.0011975	-0.00288	-1197.5	-2.88
-0.0011974	-0.00232	-1197.4	-2.32
-0.0011973	-0.00256	-1197.3	-2.56
-0.0011972	-0.00232	-1197.2	-2.32
-0.0011971	-0.00248	-1197.1	-2.48
-0.001197	-0.00264	-1197	-2.64
-0.0011969	-0.0024	-1196.9	-2.4
-0.0011968	-0.00264	-1196.8	-2.64
-0.0011967	-0.0024	-1196.7	-2.4
-0.0011966	-0.0024	-1196.6	-2.4
-0.0011965	-0.0024	-1196.5	-2.4
-0.0011964	-0.00256	-1196.4	-2.56
-0.0011963	-0.0024	-1196.3	-2.4
-0.0011962	-0.00248	-1196.2	-2.48
-0.0011961	-0.00256	-1196.1	-2.56
-0.001196	-0.0028	-1196	-2.8
-0.0011959	-0.00272	-1195.9	-2.72
-0.0011958	-0.00256	-1195.8	-2.56
-0.0011957	-0.00264	-1195.7	-2.64
-0.0011956	-0.00232	-1195.6	-2.32
-0.0011955	-0.0024	-1195.5	-2.4
-0.0011954	-0.00232	-1195.4	-2.32
-0.0011953	-0.00256	-1195.3	-2.56
-0.0011952	-0.0024	-1195.2	-2.4
-0.0011951	-0.0024	-1195.1	-2.4
-0.001195	-0.00264	-1195	-2.64
-0.0011949	-0.00272	-1194.9	-2.72
-0.0011948	-0.00224	-1194.8	-2.24
-0.0011947	-0.00248	-1194.7	-2.48
-0.0011946	-0.00256	-1194.6	-2.56
-0.0011945	-0.0024	-1194.5	-2.4
-0.0011944	-0.0028	-1194.4	-2.8
-0.0011943	-0.0024	-1194.3	-2.4
-0.0011942	-0.00256	-1194.2	-2.56
-0.0011941	-0.0024	-1194.1	-2.4
-0.001194	-0.0024	-1194	-2.4
-0.0011939	-0.00264	-1193.9	-2.64
-0.0011938	-0.00256	-1193.8	-2.56
-0.0011937	-0.00248	-1193.7	-2.48
-0.0011936	-0.00232	-1193.6	-2.32
-0.0011935	-0.00264	-1193.5	-2.64
-0.0011934	-0.00272	-1193.4	-2.72
-0.0011933	-0.0024	-1193.3	-2.4
-0.0011932	-0.00248	-1193.2	-2.48
-0.0011931	-0.0024	-1193.1	-2.4
-0.001193	-0.00248	-1193	-2.48
-0.0011929	-0.0024	-1192.9	-2.4
-0.0011928	-0.00248	-1192.8	-2.48
-0.0011927	-0.00232	-1192.7	-2.32
-0.0011926	-0.00256	-1192.6	-2.56
-0.0011925	-0.0024	-1192.5	-2.4
-0.0011924	-0.00232	-1192.4	-2.32
-0.0011923	-0.00248	-1192.3	-2.48
-0.0011922	-0.0024	-1192.2	-2.4
-0.0011921	-0.0024	-1192.1	-2.4
-0.001192	-0.0024	-1192	-2.4
-0.0011919	-0.00224	-1191.9	-2.24
-0.0011918	-0.0024	-1191.8	-2.4
-0.0011917	-0.0024	-1191.7	-2.4
-0.0011916	-0.00256	-1191.6	-2.56
-0.0011915	-0.0024	-1191.5	-2.4
-0.0011914	-0.00224	-1191.4	-2.24
-0.0011913	-0.0028	-1191.3	-2.8
-0.0011912	-0.00232	-1191.2	-2.32
-0.0011911	-0.00232	-1191.1	-2.32
-0.001191	-0.00248	-1191	-2.48
-0.0011909	-0.00248	-1190.9	-2.48
-0.0011908	-0.00232	-1190.8	-2.32
-0.0011907	-0.00256	-1190.7	-2.56
-0.0011906	-0.00256	-1190.6	-2.56
-0.0011905	-0.0024	-1190.5	-2.4
-0.0011904	-0.00232	-1190.4	-2.32
-0.0011903	-0.00256	-1190.3	-2.56
-0.0011902	-0.00288	-1190.2	-2.88
-0.0011901	-0.00248	-1190.1	-2.48
-0.00119	-0.00248	-1190	-2.48
-0.0011899	-0.0024	-1189.9	-2.4
-0.0011898	-0.00224	-1189.8	-2.24
-0.0011897	-0.00232	-1189.7	-2.32
-0.0011896	-0.00248	-1189.6	-2.48
-0.0011895	-0.00248	-1189.5	-2.48
-0.0011894	-0.00232	-1189.4	-2.32
-0.0011893	-0.0024	-1189.3	-2.4
-0.0011892	-0.00256	-1189.2	-2.56
-0.0011891	-0.00256	-1189.1	-2.56
-0.001189	-0.00232	-1189	-2.32
-0.0011889	-0.0028	-1188.9	-2.8
-0.0011888	-0.0024	-1188.8	-2.4
-0.0011887	-0.00256	-1188.7	-2.56
-0.0011886	-0.00248	-1188.6	-2.48
-0.0011885	-0.0024	-1188.5	-2.4
-0.0011884	-0.00232	-1188.4	-2.32
-0.0011883	-0.00256	-1188.3	-2.56
-0.0011882	-0.00232	-1188.2	-2.32
-0.0011881	-0.0024	-1188.1	-2.4
-0.001188	-0.00232	-1188	-2.32
-0.0011879	-0.00256	-1187.9	-2.56
-0.0011878	-0.00208	-1187.8	-2.08
-0.0011877	-0.0024	-1187.7	-2.4
-0.0011876	-0.00248	-1187.6	-2.48
-0.0011875	-0.00256	-1187.5	-2.56
-0.0011874	-0.00216	-1187.4	-2.16
-0.0011873	-0.00248	-1187.3	-2.48
-0.0011872	-0.00248	-1187.2	-2.48
-0.0011871	-0.00224	-1187.1	-2.24
-0.001187	-0.00248	-1187	-2.48
-0.0011869	-0.0024	-1186.9	-2.4
-0.0011868	-0.00248	-1186.8	-2.48
-0.0011867	-0.00224	-1186.7	-2.24
-0.0011866	-0.00248	-1186.6	-2.48
-0.0011865	-0.00248	-1186.5	-2.48
-0.0011864	-0.00224	-1186.4	-2.24
-0.0011863	-0.0024	-1186.3	-2.4
-0.0011862	-0.00248	-1186.2	-2.48
-0.0011861	-0.0024	-1186.1	-2.4
-0.001186	-0.0024	-1186	-2.4
-0.0011859	-0.00224	-1185.9	-2.24
-0.0011858	-0.0024	-1185.8	-2.4
-0.0011857	-0.00224	-1185.7	-2.24
-0.0011856	-0.00232	-1185.6	-2.32
-0.0011855	-0.00216	-1185.5	-2.16
-0.0011854	-0.00224	-1185.4	-2.24
-0.0011853	-0.0024	-1185.3	-2.4
-0.0011852	-0.00232	-1185.2	-2.32
-0.0011851	-0.00264	-1185.1	-2.64
-0.001185	-0.00232	-1185	-2.32
-0.0011849	-0.00224	-1184.9	-2.24
-0.0011848	-0.0024	-1184.8	-2.4
-0.0011847	-0.00256	-1184.7	-2.56
-0.0011846	-0.00256	-1184.6	-2.56
-0.0011845	-0.00216	-1184.5	-2.16
-0.0011844	-0.00248	-1184.4	-2.48
-0.0011843	-0.0024	-1184.3	-2.4
-0.0011842	-0.0024	-1184.2	-2.4
-0.0011841	-0.00224	-1184.1	-2.24
-0.001184	-0.00248	-1184	-2.48
-0.0011839	-0.00264	-1183.9	-2.64
-0.0011838	-0.00256	-1183.8	-2.56
-0.0011837	-0.00216	-1183.7	-2.16
-0.0011836	-0.00256	-1183.6	-2.56
-0.0011835	-0.00232	-1183.5	-2.32
-0.0011834	-0.00248	-1183.4	-2.48
-0.0011833	-0.00232	-1183.3	-2.32
-0.0011832	-0.00216	-1183.2	-2.16
-0.0011831	-0.00232	-1183.1	-2.32
-0.001183	-0.0024	-1183	-2.4
-0.0011829	-0.00232	-1182.9	-2.32
-0.0011828	-0.00248	-1182.8	-2.48
-0.0011827	-0.00224	-1182.7	-2.24
-0.0011826	-0.00232	-1182.6	-2.32
-0.0011825	-0.00232	-1182.5	-2.32
-0.0011824	-0.00224	-1182.4	-2.24
-0.0011823	-0.00232	-1182.3	-2.32
-0.0011822	-0.00232	-1182.2	-2.32
-0.0011821	-0.00208	-1182.1	-2.08
-0.001182	-0.00224	-1182	-2.24
-0.0011819	-0.00224	-1181.9	-2.24
-0.0011818	-0.00208	-1181.8	-2.08
-0.0011817	-0.0024	-1181.7	-2.4
-0.0011816	-0.00248	-1181.6	-2.48
-0.0011815	-0.00232	-1181.5	-2.32
-0.0011814	-0.00216	-1181.4	-2.16
-0.0011813	-0.00248	-1181.3	-2.48
-0.0011812	-0.00232	-1181.2	-2.32
-0.0011811	-0.0024	-1181.1	-2.4
-0.001181	-0.0024	-1181	-2.4
-0.0011809	-0.00248	-1180.9	-2.48
-0.0011808	-0.00224	-1180.8	-2.24
-0.0011807	-0.00224	-1180.7	-2.24
-0.0011806	-0.00232	-1180.6	-2.32
-0.0011805	-0.00224	-1180.5	-2.24
-0.0011804	-0.0024	-1180.4	-2.4
-0.0011803	-0.00216	-1180.3	-2.16
-0.0011802	-0.00232	-1180.2	-2.32
-0.0011801	-0.00256	-1180.1	-2.56
-0.00118	-0.0024	-1180	-2.4
-0.0011799	-0.00232	-1179.9	-2.32
-0.0011798	-0.00256	-1179.8	-2.56
-0.0011797	-0.00232	-1179.7	-2.32
-0.0011796	-0.00224	-1179.6	-2.24
-0.0011795	-0.00216	-1179.5	-2.16
-0.0011794	-0.00208	-1179.4	-2.08
-0.0011793	-0.00232	-1179.3	-2.32
-0.0011792	-0.0024	-1179.2	-2.4
-0.0011791	-0.00208	-1179.1	-2.08
-0.001179	-0.00208	-1179	-2.08
-0.0011789	-0.0024	-1178.9	-2.4
-0.0011788	-0.0024	-1178.8	-2.4
-0.0011787	-0.0024	-1178.7	-2.4
-0.0011786	-0.0024	-1178.6	-2.4
-0.0011785	-0.00216	-1178.5	-2.16
-0.0011784	-0.00224	-1178.4	-2.24
-0.0011783	-0.0024	-1178.3	-2.4
-0.0011782	-0.00208	-1178.2	-2.08
-0.0011781	-0.002	-1178.1	-2
-0.001178	-0.002	-1178	-2
-0.0011779	-0.00224	-1177.9	-2.24
-0.0011778	-0.00224	-1177.8	-2.24
-0.0011777	-0.002	-1177.7	-2
-0.0011776	-0.00216	-1177.6	-2.16
-0.0011775	-0.00232	-1177.5	-2.32
-0.0011774	-0.00224	-1177.4	-2.24
-0.0011773	-0.00208	-1177.3	-2.08
-0.0011772	-0.00192	-1177.2	-1.92
-0.0011771	-0.002	-1177.1	-2
-0.001177	-0.00216	-1177	-2.16
-0.0011769	-0.00208	-1176.9	-2.08
-0.0011768	-0.00224	-1176.8	-2.24
-0.0011767	-0.002	-1176.7	-2
-0.0011766	-0.00224	-1176.6	-2.24
-0.0011765	-0.00216	-1176.5	-2.16
-0.0011764	-0.00224	-1176.4	-2.24
-0.0011763	-0.00208	-1176.3	-2.08
-0.0011762	-0.002	-1176.2	-2
-0.0011761	-0.00224	-1176.1	-2.24
-0.001176	-0.00216	-1176	-2.16
-0.0011759	-0.00224	-1175.9	-2.24
-0.0011758	-0.00192	-1175.8	-1.92
-0.0011757	-0.00208	-1175.7	-2.08
-0.0011756	-0.00208	-1175.6	-2.08
-0.0011755	-0.0024	-1175.5	-2.4
-0.0011754	-0.00208	-1175.4	-2.08
-0.0011753	-0.00232	-1175.3	-2.32
-0.0011752	-0.002	-1175.2	-2
-0.0011751	-0.00208	-1175.1	-2.08
-0.001175	-0.002	-1175	-2
-0.0011749	-0.00224	-1174.9	-2.24
-0.0011748	-0.00208	-1174.8	-2.08
-0.0011747	-0.002	-1174.7	-2
-0.0011746	-0.002	-1174.6	-2
-0.0011745	-0.00216	-1174.5	-2.16
-0.0011744	-0.00184	-1174.4	-1.84
-0.0011743	-0.00192	-1174.3	-1.92
-0.0011742	-0.00184	-1174.2	-1.84
-0.0011741	-0.00208	-1174.1	-2.08
-0.001174	-0.002	-1174	-2
-0.0011739	-0.00184	-1173.9	-1.84
-0.0011738	-0.00192	-1173.8	-1.92
-0.0011737	-0.00176	-1173.7	-1.76
-0.0011736	-0.00208	-1173.6	-2.08
-0.0011735	-0.00168	-1173.5	-1.68
-0.0011734	-0.00168	-1173.4	-1.68
-0.0011733	-0.00224	-1173.3	-2.24
-0.0011732	-0.00192	-1173.2	-1.92
-0.0011731	-0.00184	-1173.1	-1.84
-0.001173	-0.00192	-1173	-1.92
-0.0011729	-0.00192	-1172.9	-1.92
-0.0011728	-0.00176	-1172.8	-1.76
-0.0011727	-0.00184	-1172.7	-1.84
-0.0011726	-0.002	-1172.6	-2
-0.0011725	-0.00184	-1172.5	-1.84
-0.0011724	-0.00184	-1172.4	-1.84
-0.0011723	-0.0016	-1172.3	-1.6
-0.0011722	-0.00136	-1172.2	-1.36
-0.0011721	-0.0016	-1172.1	-1.6
-0.001172	-0.00168	-1172	-1.68
-0.0011719	-0.00168	-1171.9	-1.68
-0.0011718	-0.00176	-1171.8	-1.76
-0.0011717	-0.00176	-1171.7	-1.76
-0.0011716	-0.00168	-1171.6	-1.68
-0.0011715	-0.00144	-1171.5	-1.44
-0.0011714	-0.0016	-1171.4	-1.6
-0.0011713	-0.00152	-1171.3	-1.52
-0.0011712	-0.00144	-1171.2	-1.44
-0.0011711	-0.00152	-1171.1	-1.52
-0.001171	-0.00144	-1171	-1.44
-0.0011709	-0.00168	-1170.9	-1.68
-0.0011708	-0.00152	-1170.8	-1.52
-0.0011707	-0.00144	-1170.7	-1.44
-0.0011706	-0.00168	-1170.6	-1.68
-0.0011705	-0.00136	-1170.5	-1.36
-0.0011704	-0.0012	-1170.4	-1.2
-0.0011703	-0.0016	-1170.3	-1.6
-0.0011702	-0.00144	-1170.2	-1.44
-0.0011701	-0.00112	-1170.1	-1.12
-0.00117	-0.00096	-1170	-0.96
-0.0011699	-0.00136	-1169.9	-1.36
-0.0011698	-0.00112	-1169.8	-1.12
-0.0011697	-0.00136	-1169.7	-1.36
-0.0011696	-0.0012	-1169.6	-1.2
-0.0011695	-0.00096	-1169.5	-0.96
-0.0011694	-0.00096	-1169.4	-0.96
-0.0011693	-0.00088	-1169.3	-0.88
-0.0011692	-0.0008	-1169.2	-0.8
-0.0011691	-0.00112	-1169.1	-1.12
-0.001169	-0.00088	-1169	-0.88
-0.0011689	-0.00096	-1168.9	-0.96
-0.0011688	-0.00088	-1168.8	-0.88
-0.0011687	-0.0008	-1168.7	-0.8
-0.0011686	-0.00072	-1168.6	-0.72
-0.0011685	-0.0008	-1168.5	-0.8
-0.0011684	-0.00072	-1168.4	-0.72
-0.0011683	-0.00064	-1168.3	-0.64
-0.0011682	-0.00072	-1168.2	-0.72
-0.0011681	-0.0004	-1168.1	-0.4
-0.001168	-0.00048	-1168	-0.48
-0.0011679	-0.00056	-1167.9	-0.56
-0.0011678	-0.00056	-1167.8	-0.56
-0.0011677	-0.0004	-1167.7	-0.4
-0.0011676	-0.00024	-1167.6	-0.24
-0.0011675	-0.00032	-1167.5	-0.32
-0.0011674	0	-1167.4	0
-0.0011673	-0.00016	-1167.3	-0.16
-0.0011672	-0.00048	-1167.2	-0.48
-0.0011671	8e-05	-1167.1	0.08
-0.001167	0.00016	-1167	0.16
-0.0011669	0.00016	-1166.9	0.16
-0.0011668	0	-1166.8	0
-0.0011667	0.00016	-1166.7	0.16
-0.0011666	0.00016	-1166.6	0.16
-0.0011665	0.0004	-1166.5	0.4
-0.0011664	0.00048	-1166.4	0.48
-0.0011663	8e-05	-1166.3	0.08
-0.0011662	0.0004	-1166.2	0.4
-0.0011661	0.00088	-1166.1	0.88
-0.001166	0.00064	-1166	0.64
-0.0011659	0.00072	-1165.9	0.72
-0.0011658	0.0008	-1165.8	0.8
-0.0011657	0.00072	-1165.7	0.72
-0.0011656	0.00064	-1165.6	0.64
-0.0011655	0.00128	-1165.5	1.28
-0.0011654	0.0012	-1165.4	1.2
-0.0011653	0.00112	-1165.3	1.12
-0.0011652	0.00136	-1165.2	1.36
-0.0011651	0.0012	-1165.1	1.2
-0.001165	0.00136	-1165	1.36
-0.0011649	0.00136	-1164.9	1.36
-0.0011648	0.00176	-1164.8	1.76
-0.0011647	0.0016	-1164.7	1.6
-0.0011646	0.00168	-1164.6	1.68
-0.0011645	0.00184	-1164.5	1.84
-0.0011644	0.00176	-1164.4	1.76
-0.0011643	0.002	-1164.3	2
-0.0011642	0.00224	-1164.2	2.24
-0.0011641	0.00208	-1164.1	2.08
-0.001164	0.00224	-1164	2.24
-0.0011639	0.00208	-1163.9	2.08
-0.0011638	0.00248	-1163.8	2.48
-0.0011637	0.00224	-1163.7	2.24
-0.0011636	0.00248	-1163.6	2.48
-0.0011635	0.00272	-1163.5	2.72
-0.0011634	0.00256	-1163.4	2.56
-0.0011633	0.00248	-1163.3	2.48
-0.0011632	0.00272	-1163.2	2.72
-0.0011631	0.00256	-1163.1	2.56
-0.001163	0.0028	-1163	2.8
-0.0011629	0.00288	-1162.9	2.88
-0.0011628	0.00288	-1162.8	2.88
-0.0011627	0.00288	-1162.7	2.88
-0.0011626	0.00328	-1162.6	3.28
-0.0011625	0.00296	-1162.5	2.96
-0.0011624	0.00272	-1162.4	2.72
-0.0011623	0.00304	-1162.3	3.04
-0.0011622	0.00288	-1162.2	2.88
-0.0011621	0.00304	-1162.1	3.04
-0.001162	0.00304	-1162	3.04
-0.0011619	0.00312	-1161.9	3.12
-0.0011618	0.0028	-1161.8	2.8
-0.0011617	0.00296	-1161.7	2.96
-0.0011616	0.0032	-1161.6	3.2
-0.0011615	0.00304	-1161.5	3.04
-0.0011614	0.00312	-1161.4	3.12
-0.0011613	0.00296	-1161.3	2.96
-0.0011612	0.0032	-1161.2	3.2
-0.0011611	0.00288	-1161.1	2.88
-0.001161	0.00312	-1161	3.12
-0.0011609	0.00304	-1160.9	3.04
-0.0011608	0.0028	-1160.8	2.8
-0.0011607	0.00296	-1160.7	2.96
-0.0011606	0.00288	-1160.6	2.88
-0.0011605	0.00296	-1160.5	2.96
-0.0011604	0.00288	-1160.4	2.88
-0.0011603	0.00256	-1160.3	2.56
-0.0011602	0.00304	-1160.2	3.04
-0.0011601	0.00256	-1160.1	2.56
-0.00116	0.00248	-1160	2.48
-0.0011599	0.00232	-1159.9	2.32
-0.0011598	0.00248	-1159.8	2.48
-0.0011597	0.0024	-1159.7	2.4
-0.0011596	0.00224	-1159.6	2.24
-0.0011595	0.00216	-1159.5	2.16
-0.0011594	0.00224	-1159.4	2.24
-0.0011593	0.00216	-1159.3	2.16
-0.0011592	0.002	-1159.2	2
-0.0011591	0.00208	-1159.1	2.08
-0.001159	0.00192	-1159	1.92
-0.0011589	0.00168	-1158.9	1.68
-0.0011588	0.0016	-1158.8	1.6
-0.0011587	0.0016	-1158.7	1.6
-0.0011586	0.00168	-1158.6	1.68
-0.0011585	0.0012	-1158.5	1.2
-0.0011584	0.00136	-1158.4	1.36
-0.0011583	0.0012	-1158.3	1.2
-0.0011582	0.00088	-1158.2	0.88
-0.0011581	0.0012	-1158.1	1.2
-0.001158	0.00104	-1158	1.04
-0.0011579	0.00088	-1157.9	0.88
-0.0011578	0.00072	-1157.8	0.72
-0.0011577	0.00072	-1157.7	0.72
-0.0011576	0.00032	-1157.6	0.32
-0.0011575	0.00032	-1157.5	0.32
-0.0011574	0.00024	-1157.4	0.24
-0.0011573	0.0004	-1157.3	0.4
-0.0011572	-8e-05	-1157.2	-0.08
-0.0011571	8e-05	-1157.1	0.08
-0.001157	-0.00016	-1157	-0.16
-0.0011569	0	-1156.9	0
-0.0011568	-0.00016	-1156.8	-0.16
-0.0011567	-0.00024	-1156.7	-0.24
-0.0011566	-8e-05	-1156.6	-0.08
-0.0011565	-0.00032	-1156.5	-0.32
-0.0011564	-0.0004	-1156.4	-0.4
-0.0011563	-0.00048	-1156.3	-0.48
-0.0011562	-0.00096	-1156.2	-0.96
-0.0011561	-0.00064	-1156.1	-0.64
-0.001156	-0.00064	-1156	-0.64
-0.0011559	-0.00088	-1155.9	-0.88
-0.0011558	-0.00112	-1155.8	-1.12
-0.0011557	-0.00112	-1155.7	-1.12
-0.0011556	-0.00112	-1155.6	-1.12
-0.0011555	-0.00096	-1155.5	-0.96
-0.0011554	-0.0012	-1155.4	-1.2
-0.0011553	-0.0012	-1155.3	-1.2
-0.0011552	-0.00128	-1155.2	-1.28
-0.0011551	-0.00136	-1155.1	-1.36
-0.001155	-0.00144	-1155	-1.44
-0.0011549	-0.0016	-1154.9	-1.6
-0.0011548	-0.00144	-1154.8	-1.44
-0.0011547	-0.00144	-1154.7	-1.44
-0.0011546	-0.0016	-1154.6	-1.6
-0.0011545	-0.00184	-1154.5	-1.84
-0.0011544	-0.00168	-1154.4	-1.68
-0.0011543	-0.00176	-1154.3	-1.76
-0.0011542	-0.00176	-1154.2	-1.76
-0.0011541	-0.0016	-1154.1	-1.6
-0.001154	-0.00176	-1154	-1.76
-0.0011539	-0.00176	-1153.9	-1.76
-0.0011538	-0.00208	-1153.8	-2.08
-0.0011537	-0.00192	-1153.7	-1.92
-0.0011536	-0.00176	-1153.6	-1.76
-0.0011535	-0.00176	-1153.5	-1.76
-0.0011534	-0.00192	-1153.4	-1.92
-0.0011533	-0.00224	-1153.3	-2.24
-0.0011532	-0.00232	-1153.2	-2.32
-0.0011531	-0.00208	-1153.1	-2.08
-0.001153	-0.00232	-1153	-2.32
-0.0011529	-0.00224	-1152.9	-2.24
-0.0011528	-0.00208	-1152.8	-2.08
-0.0011527	-0.00216	-1152.7	-2.16
-0.0011526	-0.00208	-1152.6	-2.08
-0.0011525	-0.00216	-1152.5	-2.16
-0.0011524	-0.00232	-1152.4	-2.32
-0.0011523	-0.00248	-1152.3	-2.48
-0.0011522	-0.002	-1152.2	-2
-0.0011521	-0.00208	-1152.1	-2.08
-0.001152	-0.00184	-1152	-1.84
-0.0011519	-0.00232	-1151.9	-2.32
-0.0011518	-0.00232	-1151.8	-2.32
-0.0011517	-0.0024	-1151.7	-2.4
-0.0011516	-0.0024	-1151.6	-2.4
-0.0011515	-0.00248	-1151.5	-2.48
-0.0011514	-0.00232	-1151.4	-2.32
-0.0011513	-0.0024	-1151.3	-2.4
-0.0011512	-0.0024	-1151.2	-2.4
-0.0011511	-0.00224	-1151.1	-2.24
-0.001151	-0.0024	-1151	-2.4
-0.0011509	-0.00224	-1150.9	-2.24
-0.0011508	-0.00216	-1150.8	-2.16
-0.0011507	-0.00232	-1150.7	-2.32
-0.0011506	-0.00248	-1150.6	-2.48
-0.0011505	-0.00232	-1150.5	-2.32
-0.0011504	-0.0024	-1150.4	-2.4
-0.0011503	-0.0024	-1150.3	-2.4
-0.0011502	-0.00264	-1150.2	-2.64
-0.0011501	-0.00232	-1150.1	-2.32
-0.00115	-0.00256	-1150	-2.56
-0.0011499	-0.00216	-1149.9	-2.16
-0.0011498	-0.00232	-1149.8	-2.32
-0.0011497	-0.0024	-1149.7	-2.4
-0.0011496	-0.00256	-1149.6	-2.56
-0.0011495	-0.0024	-1149.5	-2.4
-0.0011494	-0.00216	-1149.4	-2.16
-0.0011493	-0.00264	-1149.3	-2.64
-0.0011492	-0.00256	-1149.2	-2.56
-0.0011491	-0.0024	-1149.1	-2.4
-0.001149	-0.0024	-1149	-2.4
-0.0011489	-0.0024	-1148.9	-2.4
-0.0011488	-0.00248	-1148.8	-2.48
-0.0011487	-0.00232	-1148.7	-2.32
-0.0011486	-0.00264	-1148.6	-2.64
-0.0011485	-0.00272	-1148.5	-2.72
-0.0011484	-0.0024	-1148.4	-2.4
-0.0011483	-0.00248	-1148.3	-2.48
-0.0011482	-0.00256	-1148.2	-2.56
-0.0011481	-0.00256	-1148.1	-2.56
-0.001148	-0.0024	-1148	-2.4
-0.0011479	-0.00256	-1147.9	-2.56
-0.0011478	-0.00248	-1147.8	-2.48
-0.0011477	-0.00256	-1147.7	-2.56
-0.0011476	-0.00264	-1147.6	-2.64
-0.0011475	-0.00256	-1147.5	-2.56
-0.0011474	-0.00256	-1147.4	-2.56
-0.0011473	-0.00264	-1147.3	-2.64
-0.0011472	-0.0024	-1147.2	-2.4
-0.0011471	-0.00256	-1147.1	-2.56
-0.001147	-0.0024	-1147	-2.4
-0.0011469	-0.00256	-1146.9	-2.56
-0.0011468	-0.00256	-1146.8	-2.56
-0.0011467	-0.00264	-1146.7	-2.64
-0.0011466	-0.00248	-1146.6	-2.48
-0.0011465	-0.00248	-1146.5	-2.48
-0.0011464	-0.00264	-1146.4	-2.64
-0.0011463	-0.00256	-1146.3	-2.56
-0.0011462	-0.0028	-1146.2	-2.8
-0.0011461	-0.0024	-1146.1	-2.4
-0.001146	-0.00248	-1146	-2.48
-0.0011459	-0.00248	-1145.9	-2.48
-0.0011458	-0.0024	-1145.8	-2.4
-0.0011457	-0.0028	-1145.7	-2.8
-0.0011456	-0.0024	-1145.6	-2.4
-0.0011455	-0.00264	-1145.5	-2.64
-0.0011454	-0.00264	-1145.4	-2.64
-0.0011453	-0.00256	-1145.3	-2.56
-0.0011452	-0.00256	-1145.2	-2.56
-0.0011451	-0.00256	-1145.1	-2.56
-0.001145	-0.00288	-1145	-2.88
-0.0011449	-0.00248	-1144.9	-2.48
-0.0011448	-0.00256	-1144.8	-2.56
-0.0011447	-0.00264	-1144.7	-2.64
-0.0011446	-0.00272	-1144.6	-2.72
-0.0011445	-0.00248	-1144.5	-2.48
-0.0011444	-0.00264	-1144.4	-2.64
-0.0011443	-0.00248	-1144.3	-2.48
-0.0011442	-0.00272	-1144.2	-2.72
-0.0011441	-0.00256	-1144.1	-2.56
-0.001144	-0.00248	-1144	-2.48
-0.0011439	-0.00256	-1143.9	-2.56
-0.0011438	-0.00256	-1143.8	-2.56
-0.0011437	-0.00256	-1143.7	-2.56
-0.0011436	-0.00256	-1143.6	-2.56
-0.0011435	-0.00216	-1143.5	-2.16
-0.0011434	-0.00248	-1143.4	-2.48
-0.0011433	-0.00256	-1143.3	-2.56
-0.0011432	-0.0028	-1143.2	-2.8
-0.0011431	-0.00256	-1143.1	-2.56
-0.001143	-0.00224	-1143	-2.24
-0.0011429	-0.00248	-1142.9	-2.48
-0.0011428	-0.0024	-1142.8	-2.4
-0.0011427	-0.00224	-1142.7	-2.24
-0.0011426	-0.00248	-1142.6	-2.48
-0.0011425	-0.0024	-1142.5	-2.4
-0.0011424	-0.00248	-1142.4	-2.48
-0.0011423	-0.00256	-1142.3	-2.56
-0.0011422	-0.00256	-1142.2	-2.56
-0.0011421	-0.0024	-1142.1	-2.4
-0.001142	-0.00256	-1142	-2.56
-0.0011419	-0.00256	-1141.9	-2.56
-0.0011418	-0.00248	-1141.8	-2.48
-0.0011417	-0.00264	-1141.7	-2.64
-0.0011416	-0.00256	-1141.6	-2.56
-0.0011415	-0.00248	-1141.5	-2.48
-0.0011414	-0.00248	-1141.4	-2.48
-0.0011413	-0.0024	-1141.3	-2.4
-0.0011412	-0.00264	-1141.2	-2.64
-0.0011411	-0.0024	-1141.1	-2.4
-0.001141	-0.00248	-1141	-2.48
-0.0011409	-0.00248	-1140.9	-2.48
-0.0011408	-0.00232	-1140.8	-2.32
-0.0011407	-0.00248	-1140.7	-2.48
-0.0011406	-0.00256	-1140.6	-2.56
-0.0011405	-0.00264	-1140.5	-2.64
-0.0011404	-0.0028	-1140.4	-2.8
-0.0011403	-0.0024	-1140.3	-2.4
-0.0011402	-0.00272	-1140.2	-2.72
-0.0011401	-0.00232	-1140.1	-2.32
-0.00114	-0.00216	-1140	-2.16
-0.0011399	-0.00256	-1139.9	-2.56
-0.0011398	-0.00248	-1139.8	-2.48
-0.0011397	-0.00264	-1139.7	-2.64
-0.0011396	-0.0024	-1139.6	-2.4
-0.0011395	-0.0024	-1139.5	-2.4
-0.0011394	-0.0024	-1139.4	-2.4
-0.0011393	-0.00256	-1139.3	-2.56
-0.0011392	-0.00272	-1139.2	-2.72
-0.0011391	-0.00256	-1139.1	-2.56
-0.001139	-0.0024	-1139	-2.4
-0.0011389	-0.00256	-1138.9	-2.56
-0.0011388	-0.00232	-1138.8	-2.32
-0.0011387	-0.0024	-1138.7	-2.4
-0.0011386	-0.0024	-1138.6	-2.4
-0.0011385	-0.0024	-1138.5	-2.4
-0.0011384	-0.0024	-1138.4	-2.4
-0.0011383	-0.00264	-1138.3	-2.64
-0.0011382	-0.00264	-1138.2	-2.64
-0.0011381	-0.00256	-1138.1	-2.56
-0.001138	-0.0024	-1138	-2.4
-0.0011379	-0.0024	-1137.9	-2.4
-0.0011378	-0.00224	-1137.8	-2.24
-0.0011377	-0.00272	-1137.7	-2.72
-0.0011376	-0.00248	-1137.6	-2.48
-0.0011375	-0.00248	-1137.5	-2.48
-0.0011374	-0.00248	-1137.4	-2.48
-0.0011373	-0.00224	-1137.3	-2.24
-0.0011372	-0.00248	-1137.2	-2.48
-0.0011371	-0.0024	-1137.1	-2.4
-0.001137	-0.0024	-1137	-2.4
-0.0011369	-0.00256	-1136.9	-2.56
-0.0011368	-0.00256	-1136.8	-2.56
-0.0011367	-0.00256	-1136.7	-2.56
-0.0011366	-0.0024	-1136.6	-2.4
-0.0011365	-0.00256	-1136.5	-2.56
-0.0011364	-0.00248	-1136.4	-2.48
-0.0011363	-0.00224	-1136.3	-2.24
-0.0011362	-0.00248	-1136.2	-2.48
-0.0011361	-0.0024	-1136.1	-2.4
-0.001136	-0.0024	-1136	-2.4
-0.0011359	-0.0024	-1135.9	-2.4
-0.0011358	-0.00256	-1135.8	-2.56
-0.0011357	-0.0024	-1135.7	-2.4
-0.0011356	-0.00256	-1135.6	-2.56
-0.0011355	-0.00232	-1135.5	-2.32
-0.0011354	-0.00232	-1135.4	-2.32
-0.0011353	-0.0024	-1135.3	-2.4
-0.0011352	-0.00208	-1135.2	-2.08
-0.0011351	-0.00256	-1135.1	-2.56
-0.001135	-0.00232	-1135	-2.32
-0.0011349	-0.00256	-1134.9	-2.56
-0.0011348	-0.00248	-1134.8	-2.48
-0.0011347	-0.0024	-1134.7	-2.4
-0.0011346	-0.00248	-1134.6	-2.48
-0.0011345	-0.00248	-1134.5	-2.48
-0.0011344	-0.00232	-1134.4	-2.32
-0.0011343	-0.0024	-1134.3	-2.4
-0.0011342	-0.00256	-1134.2	-2.56
-0.0011341	-0.00256	-1134.1	-2.56
-0.001134	-0.00248	-1134	-2.48
-0.0011339	-0.00256	-1133.9	-2.56
-0.0011338	-0.00256	-1133.8	-2.56
-0.0011337	-0.00248	-1133.7	-2.48
-0.0011336	-0.0024	-1133.6	-2.4
-0.0011335	-0.00248	-1133.5	-2.48
-0.0011334	-0.00224	-1133.4	-2.24
-0.0011333	-0.00264	-1133.3	-2.64
-0.0011332	-0.00248	-1133.2	-2.48
-0.0011331	-0.00248	-1133.1	-2.48
-0.001133	-0.0024	-1133	-2.4
-0.0011329	-0.0024	-1132.9	-2.4
-0.0011328	-0.0024	-1132.8	-2.4
-0.0011327	-0.00232	-1132.7	-2.32
-0.0011326	-0.0024	-1132.6	-2.4
-0.0011325	-0.00232	-1132.5	-2.32
-0.0011324	-0.00232	-1132.4	-2.32
-0.0011323	-0.00224	-1132.3	-2.24
-0.0011322	-0.00248	-1132.2	-2.48
-0.0011321	-0.00248	-1132.1	-2.48
-0.001132	-0.00256	-1132	-2.56
-0.0011319	-0.0024	-1131.9	-2.4
-0.0011318	-0.00224	-1131.8	-2.24
-0.0011317	-0.00248	-1131.7	-2.48
-0.0011316	-0.0024	-1131.6	-2.4
-0.0011315	-0.00256	-1131.5	-2.56
-0.0011314	-0.00256	-1131.4	-2.56
-0.0011313	-0.0024	-1131.3	-2.4
-0.0011312	-0.00272	-1131.2	-2.72
-0.0011311	-0.00256	-1131.1	-2.56
-0.001131	-0.0024	-1131	-2.4
-0.0011309	-0.00248	-1130.9	-2.48
-0.0011308	-0.0024	-1130.8	-2.4
-0.0011307	-0.00256	-1130.7	-2.56
-0.0011306	-0.00224	-1130.6	-2.24
-0.0011305	-0.00264	-1130.5	-2.64
-0.0011304	-0.00216	-1130.4	-2.16
-0.0011303	-0.00248	-1130.3	-2.48
-0.0011302	-0.0024	-1130.2	-2.4
-0.0011301	-0.00216	-1130.1	-2.16
-0.00113	-0.00256	-1130	-2.56
-0.0011299	-0.00256	-1129.9	-2.56
-0.0011298	-0.00232	-1129.8	-2.32
-0.0011297	-0.00248	-1129.7	-2.48
-0.0011296	-0.00224	-1129.6	-2.24
-0.0011295	-0.0024	-1129.5	-2.4
-0.0011294	-0.00232	-1129.4	-2.32
-0.0011293	-0.00248	-1129.3	-2.48
-0.0011292	-0.00256	-1129.2	-2.56
-0.0011291	-0.00248	-1129.1	-2.48
-0.001129	-0.00232	-1129	-2.32
-0.0011289	-0.0024	-1128.9	-2.4
-0.0011288	-0.0024	-1128.8	-2.4
-0.0011287	-0.00248	-1128.7	-2.48
-0.0011286	-0.00248	-1128.6	-2.48
-0.0011285	-0.00224	-1128.5	-2.24
-0.0011284	-0.0024	-1128.4	-2.4
-0.0011283	-0.00216	-1128.3	-2.16
-0.0011282	-0.00224	-1128.2	-2.24
-0.0011281	-0.00232	-1128.1	-2.32
-0.001128	-0.00224	-1128	-2.24
-0.0011279	-0.002	-1127.9	-2
-0.0011278	-0.00224	-1127.8	-2.24
-0.0011277	-0.00216	-1127.7	-2.16
-0.0011276	-0.00216	-1127.6	-2.16
-0.0011275	-0.00216	-1127.5	-2.16
-0.0011274	-0.0024	-1127.4	-2.4
-0.0011273	-0.00224	-1127.3	-2.24
-0.0011272	-0.0024	-1127.2	-2.4
-0.0011271	-0.00232	-1127.1	-2.32
-0.001127	-0.0024	-1127	-2.4
-0.0011269	-0.00248	-1126.9	-2.48
-0.0011268	-0.00232	-1126.8	-2.32
-0.0011267	-0.00232	-1126.7	-2.32
-0.0011266	-0.00248	-1126.6	-2.48
-0.0011265	-0.00248	-1126.5	-2.48
-0.0011264	-0.00224	-1126.4	-2.24
-0.0011263	-0.00208	-1126.3	-2.08
-0.0011262	-0.00232	-1126.2	-2.32
-0.0011261	-0.00248	-1126.1	-2.48
-0.001126	-0.00224	-1126	-2.24
-0.0011259	-0.00232	-1125.9	-2.32
-0.0011258	-0.00232	-1125.8	-2.32
-0.0011257	-0.00216	-1125.7	-2.16
-0.0011256	-0.00216	-1125.6	-2.16
-0.0011255	-0.00224	-1125.5	-2.24
-0.0011254	-0.00232	-1125.4	-2.32
-0.0011253	-0.00232	-1125.3	-2.32
-0.0011252	-0.0024	-1125.2	-2.4
-0.0011251	-0.00216	-1125.1	-2.16
-0.001125	-0.00232	-1125	-2.32
-0.0011249	-0.00232	-1124.9	-2.32
-0.0011248	-0.002	-1124.8	-2
-0.0011247	-0.00224	-1124.7	-2.24
-0.0011246	-0.00232	-1124.6	-2.32
-0.0011245	-0.00224	-1124.5	-2.24
-0.0011244	-0.00224	-1124.4	-2.24
-0.0011243	-0.00232	-1124.3	-2.32
-0.0011242	-0.0024	-1124.2	-2.4
-0.0011241	-0.00224	-1124.1	-2.24
-0.001124	-0.0024	-1124	-2.4
-0.0011239	-0.00224	-1123.9	-2.24
-0.0011238	-0.00232	-1123.8	-2.32
-0.0011237	-0.00216	-1123.7	-2.16
-0.0011236	-0.00216	-1123.6	-2.16
-0.0011235	-0.00232	-1123.5	-2.32
-0.0011234	-0.00216	-1123.4	-2.16
-0.0011233	-0.00216	-1123.3	-2.16
-0.0011232	-0.00248	-1123.2	-2.48
-0.0011231	-0.00232	-1123.1	-2.32
-0.001123	-0.00216	-1123	-2.16
-0.0011229	-0.00224	-1122.9	-2.24
-0.0011228	-0.00224	-1122.8	-2.24
-0.0011227	-0.00192	-1122.7	-1.92
-0.0011226	-0.00216	-1122.6	-2.16
-0.0011225	-0.00216	-1122.5	-2.16
-0.0011224	-0.00232	-1122.4	-2.32
-0.0011223	-0.00216	-1122.3	-2.16
-0.0011222	-0.00232	-1122.2	-2.32
-0.0011221	-0.002	-1122.1	-2
-0.001122	-0.00192	-1122	-1.92
-0.0011219	-0.00232	-1121.9	-2.32
-0.0011218	-0.00208	-1121.8	-2.08
-0.0011217	-0.00224	-1121.7	-2.24
-0.0011216	-0.0024	-1121.6	-2.4
-0.0011215	-0.00216	-1121.5	-2.16
-0.0011214	-0.00208	-1121.4	-2.08
-0.0011213	-0.00216	-1121.3	-2.16
-0.0011212	-0.00216	-1121.2	-2.16
-0.0011211	-0.00216	-1121.1	-2.16
-0.001121	-0.00232	-1121	-2.32
-0.0011209	-0.00184	-1120.9	-1.84
-0.0011208	-0.00216	-1120.8	-2.16
-0.0011207	-0.002	-1120.7	-2
-0.0011206	-0.00208	-1120.6	-2.08
-0.0011205	-0.00216	-1120.5	-2.16
-0.0011204	-0.00208	-1120.4	-2.08
-0.0011203	-0.00192	-1120.3	-1.92
-0.0011202	-0.00168	-1120.2	-1.68
-0.0011201	-0.0024	-1120.1	-2.4
-0.00112	-0.00216	-1120	-2.16
-0.0011199	-0.00232	-1119.9	-2.32
-0.0011198	-0.00232	-1119.8	-2.32
-0.0011197	-0.00208	-1119.7	-2.08
-0.0011196	-0.002	-1119.6	-2
-0.0011195	-0.00192	-1119.5	-1.92
-0.0011194	-0.00176	-1119.4	-1.76
-0.0011193	-0.00192	-1119.3	-1.92
-0.0011192	-0.00224	-1119.2	-2.24
-0.0011191	-0.00216	-1119.1	-2.16
-0.001119	-0.00192	-1119	-1.92
-0.0011189	-0.00208	-1118.9	-2.08
-0.0011188	-0.002	-1118.8	-2
-0.0011187	-0.00216	-1118.7	-2.16
-0.0011186	-0.002	-1118.6	-2
-0.0011185	-0.002	-1118.5	-2
-0.0011184	-0.002	-1118.4	-2
-0.0011183	-0.00184	-1118.3	-1.84
-0.0011182	-0.00208	-1118.2	-2.08
-0.0011181	-0.002	-1118.1	-2
-0.001118	-0.00208	-1118	-2.08
-0.0011179	-0.00192	-1117.9	-1.92
-0.0011178	-0.00176	-1117.8	-1.76
-0.0011177	-0.00184	-1117.7	-1.84
-0.0011176	-0.00176	-1117.6	-1.76
-0.0011175	-0.002	-1117.5	-2
-0.0011174	-0.00184	-1117.4	-1.84
-0.0011173	-0.00184	-1117.3	-1.84
-0.0011172	-0.00168	-1117.2	-1.68
-0.0011171	-0.0016	-1117.1	-1.6
-0.001117	-0.00168	-1117	-1.68
-0.0011169	-0.00184	-1116.9	-1.84
-0.0011168	-0.00184	-1116.8	-1.84
-0.0011167	-0.00176	-1116.7	-1.76
-0.0011166	-0.00152	-1116.6	-1.52
-0.0011165	-0.00184	-1116.5	-1.84
-0.0011164	-0.00184	-1116.4	-1.84
-0.0011163	-0.00144	-1116.3	-1.44
-0.0011162	-0.00144	-1116.2	-1.44
-0.0011161	-0.00176	-1116.1	-1.76
-0.001116	-0.00176	-1116	-1.76
-0.0011159	-0.0016	-1115.9	-1.6
-0.0011158	-0.0016	-1115.8	-1.6
-0.0011157	-0.00128	-1115.7	-1.28
-0.0011156	-0.00136	-1115.6	-1.36
-0.0011155	-0.00136	-1115.5	-1.36
-0.0011154	-0.00144	-1115.4	-1.44
-0.0011153	-0.00152	-1115.3	-1.52
-0.0011152	-0.00152	-1115.2	-1.52
-0.0011151	-0.00136	-1115.1	-1.36
-0.001115	-0.0012	-1115	-1.2
-0.0011149	-0.00128	-1114.9	-1.28
-0.0011148	-0.0012	-1114.8	-1.2
-0.0011147	-0.00136	-1114.7	-1.36
-0.0011146	-0.00136	-1114.6	-1.36
-0.0011145	-0.00136	-1114.5	-1.36
-0.0011144	-0.00128	-1114.4	-1.28
-0.0011143	-0.00128	-1114.3	-1.28
-0.0011142	-0.00112	-1114.2	-1.12
-0.0011141	-0.00112	-1114.1	-1.12
-0.001114	-0.00104	-1114	-1.04
-0.0011139	-0.00112	-1113.9	-1.12
-0.0011138	-0.00104	-1113.8	-1.04
-0.0011137	-0.00096	-1113.7	-0.96
-0.0011136	-0.00088	-1113.6	-0.88
-0.0011135	-0.0008	-1113.5	-0.8
-0.0011134	-0.00072	-1113.4	-0.72
-0.0011133	-0.00072	-1113.3	-0.72
-0.0011132	-0.00064	-1113.2	-0.64
-0.0011131	-0.00088	-1113.1	-0.88
-0.001113	-0.00064	-1113	-0.64
-0.0011129	-0.00056	-1112.9	-0.56
-0.0011128	-0.00056	-1112.8	-0.56
-0.0011127	-0.0008	-1112.7	-0.8
-0.0011126	-0.00024	-1112.6	-0.24
-0.0011125	-0.0004	-1112.5	-0.4
-0.0011124	-0.00024	-1112.4	-0.24
-0.0011123	-0.0004	-1112.3	-0.4
-0.0011122	-0.00056	-1112.2	-0.56
-0.0011121	-0.0004	-1112.1	-0.4
-0.001112	-0.00024	-1112	-0.24
-0.0011119	-0.00032	-1111.9	-0.32
-0.0011118	-0.00032	-1111.8	-0.32
-0.0011117	-8e-05	-1111.7	-0.08
-0.0011116	0.00016	-1111.6	0.16
-0.0011115	0	-1111.5	0
-0.0011114	0.0004	-1111.4	0.4
-0.0011113	0	-1111.3	0
-0.0011112	0.00032	-1111.2	0.32
-0.0011111	0.00032	-1111.1	0.32
-0.001111	0.00048	-1111	0.48
-0.0011109	0.00048	-1110.9	0.48
-0.0011108	0.0004	-1110.8	0.4
-0.0011107	0.00056	-1110.7	0.56
-0.0011106	0.00048	-1110.6	0.48
-0.0011105	0.00064	-1110.5	0.64
-0.0011104	0.0008	-1110.4	0.8
-0.0011103	0.00096	-1110.3	0.96
-0.0011102	0.00112	-1110.2	1.12
-0.0011101	0.00128	-1110.1	1.28
-0.00111	0.00096	-1110	0.96
-0.0011099	0.00088	-1109.9	0.88
-0.0011098	0.00136	-1109.8	1.36
-0.0011097	0.00112	-1109.7	1.12
-0.0011096	0.0012	-1109.6	1.2
-0.0011095	0.00136	-1109.5	1.36
-0.0011094	0.0016	-1109.4	1.6
-0.0011093	0.00144	-1109.3	1.44
-0.0011092	0.00184	-1109.2	1.84
-0.0011091	0.00184	-1109.1	1.84
-0.001109	0.00176	-1109	1.76
-0.0011089	0.00168	-1108.9	1.68
-0.0011088	0.00152	-1108.8	1.52
-0.0011087	0.00224	-1108.7	2.24
-0.0011086	0.00216	-1108.6	2.16
-0.0011085	0.00208	-1108.5	2.08
-0.0011084	0.00208	-1108.4	2.08
-0.0011083	0.00232	-1108.3	2.32
-0.0011082	0.00264	-1108.2	2.64
-0.0011081	0.00264	-1108.1	2.64
-0.001108	0.00248	-1108	2.48
-0.0011079	0.00248	-1107.9	2.48
-0.0011078	0.00248	-1107.8	2.48
-0.0011077	0.00272	-1107.7	2.72
-0.0011076	0.00272	-1107.6	2.72
-0.0011075	0.0028	-1107.5	2.8
-0.0011074	0.00272	-1107.4	2.72
-0.0011073	0.00296	-1107.3	2.96
-0.0011072	0.00288	-1107.2	2.88
-0.0011071	0.00304	-1107.1	3.04
-0.001107	0.00304	-1107	3.04
-0.0011069	0.0032	-1106.9	3.2
-0.0011068	0.00288	-1106.8	2.88
-0.0011067	0.00296	-1106.7	2.96
-0.0011066	0.00304	-1106.6	3.04
-0.0011065	0.00288	-1106.5	2.88
-0.0011064	0.00344	-1106.4	3.44
-0.0011063	0.00312	-1106.3	3.12
-0.0011062	0.00304	-1106.2	3.04
-0.0011061	0.0032	-1106.1	3.2
-0.001106	0.0032	-1106	3.2
-0.0011059	0.00312	-1105.9	3.12
-0.0011058	0.00304	-1105.8	3.04
-0.0011057	0.00312	-1105.7	3.12
-0.0011056	0.00304	-1105.6	3.04
-0.0011055	0.00328	-1105.5	3.28
-0.0011054	0.00312	-1105.4	3.12
-0.0011053	0.00312	-1105.3	3.12
-0.0011052	0.00288	-1105.2	2.88
-0.0011051	0.00288	-1105.1	2.88
-0.001105	0.00304	-1105	3.04
-0.0011049	0.0028	-1104.9	2.8
-0.0011048	0.00296	-1104.8	2.96
-0.0011047	0.00272	-1104.7	2.72
-0.0011046	0.00248	-1104.6	2.48
-0.0011045	0.00256	-1104.5	2.56
-0.0011044	0.0024	-1104.4	2.4
-0.0011043	0.00256	-1104.3	2.56
-0.0011042	0.00216	-1104.2	2.16
-0.0011041	0.00224	-1104.1	2.24
-0.001104	0.00208	-1104	2.08
-0.0011039	0.00208	-1103.9	2.08
-0.0011038	0.00208	-1103.8	2.08
-0.0011037	0.00192	-1103.7	1.92
-0.0011036	0.002	-1103.6	2
-0.0011035	0.00168	-1103.5	1.68
-0.0011034	0.002	-1103.4	2
-0.0011033	0.00184	-1103.3	1.84
-0.0011032	0.00152	-1103.2	1.52
-0.0011031	0.00144	-1103.1	1.44
-0.001103	0.00128	-1103	1.28
-0.0011029	0.00136	-1102.9	1.36
-0.0011028	0.00112	-1102.8	1.12
-0.0011027	0.00128	-1102.7	1.28
-0.0011026	0.00112	-1102.6	1.12
-0.0011025	0.00112	-1102.5	1.12
-0.0011024	0.00088	-1102.4	0.88
-0.0011023	0.00072	-1102.3	0.72
-0.0011022	0.00088	-1102.2	0.88
-0.0011021	0.00064	-1102.1	0.64
-0.001102	0.00032	-1102	0.32
-0.0011019	0.00032	-1101.9	0.32
-0.0011018	0.00024	-1101.8	0.24
-0.0011017	0.00016	-1101.7	0.16
-0.0011016	-8e-05	-1101.6	-0.08
-0.0011015	-0.00024	-1101.5	-0.24
-0.0011014	-0.00016	-1101.4	-0.16
-0.0011013	0	-1101.3	0
-0.0011012	-0.00016	-1101.2	-0.16
-0.0011011	-0.00016	-1101.1	-0.16
-0.001101	-0.0004	-1101	-0.4
-0.0011009	-0.00032	-1100.9	-0.32
-0.0011008	-0.00048	-1100.8	-0.48
-0.0011007	-0.00064	-1100.7	-0.64
-0.0011006	-0.00064	-1100.6	-0.64
-0.0011005	-0.00064	-1100.5	-0.64
-0.0011004	-0.00072	-1100.4	-0.72
-0.0011003	-0.00096	-1100.3	-0.96
-0.0011002	-0.00096	-1100.2	-0.96
-0.0011001	-0.00104	-1100.1	-1.04
-0.0011	-0.0012	-1100	-1.2
-0.0010999	-0.00112	-1099.9	-1.12
-0.0010998	-0.00096	-1099.8	-0.96
-0.0010997	-0.00136	-1099.7	-1.36
-0.0010996	-0.00144	-1099.6	-1.44
-0.0010995	-0.00128	-1099.5	-1.28
-0.0010994	-0.00136	-1099.4	-1.36
-0.0010993	-0.00144	-1099.3	-1.44
-0.0010992	-0.00136	-1099.2	-1.36
-0.0010991	-0.00192	-1099.1	-1.92
-0.001099	-0.00152	-1099	-1.52
-0.0010989	-0.00176	-1098.9	-1.76
-0.0010988	-0.0016	-1098.8	-1.6
-0.0010987	-0.00184	-1098.7	-1.84
-0.0010986	-0.00176	-1098.6	-1.76
-0.0010985	-0.00184	-1098.5	-1.84
-0.0010984	-0.00184	-1098.4	-1.84
-0.0010983	-0.00176	-1098.3	-1.76
-0.0010982	-0.00176	-1098.2	-1.76
-0.0010981	-0.002	-1098.1	-2
-0.001098	-0.002	-1098	-2
-0.0010979	-0.002	-1097.9	-2
-0.0010978	-0.00184	-1097.8	-1.84
-0.0010977	-0.00192	-1097.7	-1.92
-0.0010976	-0.002	-1097.6	-2
-0.0010975	-0.00208	-1097.5	-2.08
-0.0010974	-0.00216	-1097.4	-2.16
-0.0010973	-0.00224	-1097.3	-2.24
-0.0010972	-0.00216	-1097.2	-2.16
-0.0010971	-0.00208	-1097.1	-2.08
-0.001097	-0.00232	-1097	-2.32
-0.0010969	-0.00224	-1096.9	-2.24
-0.0010968	-0.002	-1096.8	-2
-0.0010967	-0.00216	-1096.7	-2.16
-0.0010966	-0.00208	-1096.6	-2.08
-0.0010965	-0.0024	-1096.5	-2.4
-0.0010964	-0.0024	-1096.4	-2.4
-0.0010963	-0.00208	-1096.3	-2.08
-0.0010962	-0.002	-1096.2	-2
-0.0010961	-0.00208	-1096.1	-2.08
-0.001096	-0.00216	-1096	-2.16
-0.0010959	-0.00256	-1095.9	-2.56
-0.0010958	-0.00248	-1095.8	-2.48
-0.0010957	-0.00224	-1095.7	-2.24
-0.0010956	-0.00248	-1095.6	-2.48
-0.0010955	-0.00224	-1095.5	-2.24
-0.0010954	-0.00232	-1095.4	-2.32
-0.0010953	-0.00232	-1095.3	-2.32
-0.0010952	-0.00232	-1095.2	-2.32
-0.0010951	-0.0024	-1095.1	-2.4
-0.001095	-0.0024	-1095	-2.4
-0.0010949	-0.0024	-1094.9	-2.4
-0.0010948	-0.00248	-1094.8	-2.48
-0.0010947	-0.00248	-1094.7	-2.48
-0.0010946	-0.00232	-1094.6	-2.32
-0.0010945	-0.00248	-1094.5	-2.48
-0.0010944	-0.00224	-1094.4	-2.24
-0.0010943	-0.00232	-1094.3	-2.32
-0.0010942	-0.00224	-1094.2	-2.24
-0.0010941	-0.00248	-1094.1	-2.48
-0.001094	-0.00264	-1094	-2.64
-0.0010939	-0.00248	-1093.9	-2.48
-0.0010938	-0.0024	-1093.8	-2.4
-0.0010937	-0.00248	-1093.7	-2.48
-0.0010936	-0.00256	-1093.6	-2.56
-0.0010935	-0.0024	-1093.5	-2.4
-0.0010934	-0.00264	-1093.4	-2.64
-0.0010933	-0.00248	-1093.3	-2.48
-0.0010932	-0.0024	-1093.2	-2.4
-0.0010931	-0.00248	-1093.1	-2.48
-0.001093	-0.00256	-1093	-2.56
-0.0010929	-0.00256	-1092.9	-2.56
-0.0010928	-0.00248	-1092.8	-2.48
-0.0010927	-0.00264	-1092.7	-2.64
-0.0010926	-0.00256	-1092.6	-2.56
-0.0010925	-0.00264	-1092.5	-2.64
-0.0010924	-0.00248	-1092.4	-2.48
-0.0010923	-0.00248	-1092.3	-2.48
-0.0010922	-0.00248	-1092.2	-2.48
-0.0010921	-0.00256	-1092.1	-2.56
-0.001092	-0.00232	-1092	-2.32
-0.0010919	-0.0024	-1091.9	-2.4
-0.0010918	-0.0024	-1091.8	-2.4
-0.0010917	-0.00264	-1091.7	-2.64
-0.0010916	-0.00264	-1091.6	-2.64
-0.0010915	-0.0024	-1091.5	-2.4
-0.0010914	-0.00256	-1091.4	-2.56
-0.0010913	-0.00272	-1091.3	-2.72
-0.0010912	-0.00248	-1091.2	-2.48
-0.0010911	-0.00256	-1091.1	-2.56
-0.001091	-0.00264	-1091	-2.64
-0.0010909	-0.00256	-1090.9	-2.56
-0.0010908	-0.0024	-1090.8	-2.4
-0.0010907	-0.0024	-1090.7	-2.4
-0.0010906	-0.00256	-1090.6	-2.56
-0.0010905	-0.00256	-1090.5	-2.56
-0.0010904	-0.00256	-1090.4	-2.56
-0.0010903	-0.00256	-1090.3	-2.56
-0.0010902	-0.00264	-1090.2	-2.64
-0.0010901	-0.00248	-1090.1	-2.48
-0.00109	-0.00256	-1090	-2.56
-0.0010899	-0.00256	-1089.9	-2.56
-0.0010898	-0.00256	-1089.8	-2.56
-0.0010897	-0.00256	-1089.7	-2.56
-0.0010896	-0.00264	-1089.6	-2.64
-0.0010895	-0.00264	-1089.5	-2.64
-0.0010894	-0.00248	-1089.4	-2.48
-0.0010893	-0.00272	-1089.3	-2.72
-0.0010892	-0.0024	-1089.2	-2.4
-0.0010891	-0.00264	-1089.1	-2.64
-0.001089	-0.00264	-1089	-2.64
-0.0010889	-0.00256	-1088.9	-2.56
-0.0010888	-0.00264	-1088.8	-2.64
-0.0010887	-0.00224	-1088.7	-2.24
-0.0010886	-0.00256	-1088.6	-2.56
-0.0010885	-0.0024	-1088.5	-2.4
-0.0010884	-0.00264	-1088.4	-2.64
-0.0010883	-0.00256	-1088.3	-2.56
-0.0010882	-0.00256	-1088.2	-2.56
-0.0010881	-0.00256	-1088.1	-2.56
-0.001088	-0.00264	-1088	-2.64
-0.0010879	-0.00288	-1087.9	-2.88
-0.0010878	-0.00272	-1087.8	-2.72
-0.0010877	-0.00248	-1087.7	-2.48
-0.0010876	-0.00232	-1087.6	-2.32
-0.0010875	-0.00256	-1087.5	-2.56
-0.0010874	-0.00256	-1087.4	-2.56
-0.0010873	-0.00248	-1087.3	-2.48
-0.0010872	-0.00248	-1087.2	-2.48
-0.0010871	-0.00264	-1087.1	-2.64
-0.001087	-0.0024	-1087	-2.4
-0.0010869	-0.0024	-1086.9	-2.4
-0.0010868	-0.00248	-1086.8	-2.48
-0.0010867	-0.00248	-1086.7	-2.48
-0.0010866	-0.00264	-1086.6	-2.64
-0.0010865	-0.00248	-1086.5	-2.48
-0.0010864	-0.00232	-1086.4	-2.32
-0.0010863	-0.0024	-1086.3	-2.4
-0.0010862	-0.00248	-1086.2	-2.48
-0.0010861	-0.00248	-1086.1	-2.48
-0.001086	-0.00224	-1086	-2.24
-0.0010859	-0.00248	-1085.9	-2.48
-0.0010858	-0.00248	-1085.8	-2.48
-0.0010857	-0.00224	-1085.7	-2.24
-0.0010856	-0.00248	-1085.6	-2.48
-0.0010855	-0.00248	-1085.5	-2.48
-0.0010854	-0.0024	-1085.4	-2.4
-0.0010853	-0.00256	-1085.3	-2.56
-0.0010852	-0.0024	-1085.2	-2.4
-0.0010851	-0.0024	-1085.1	-2.4
-0.001085	-0.00256	-1085	-2.56
-0.0010849	-0.0024	-1084.9	-2.4
-0.0010848	-0.00248	-1084.8	-2.48
-0.0010847	-0.00256	-1084.7	-2.56
-0.0010846	-0.0024	-1084.6	-2.4
-0.0010845	-0.00248	-1084.5	-2.48
-0.0010844	-0.00248	-1084.4	-2.48
-0.0010843	-0.0024	-1084.3	-2.4
-0.0010842	-0.00248	-1084.2	-2.48
-0.0010841	-0.00248	-1084.1	-2.48
-0.001084	-0.00256	-1084	-2.56
-0.0010839	-0.00264	-1083.9	-2.64
-0.0010838	-0.0024	-1083.8	-2.4
-0.0010837	-0.00256	-1083.7	-2.56
-0.0010836	-0.00248	-1083.6	-2.48
-0.0010835	-0.00248	-1083.5	-2.48
-0.0010834	-0.00264	-1083.4	-2.64
-0.0010833	-0.0024	-1083.3	-2.4
-0.0010832	-0.00256	-1083.2	-2.56
-0.0010831	-0.00248	-1083.1	-2.48
-0.001083	-0.0024	-1083	-2.4
-0.0010829	-0.0024	-1082.9	-2.4
-0.0010828	-0.00264	-1082.8	-2.64
-0.0010827	-0.0024	-1082.7	-2.4
-0.0010826	-0.00248	-1082.6	-2.48
-0.0010825	-0.00224	-1082.5	-2.24
-0.0010824	-0.00256	-1082.4	-2.56
-0.0010823	-0.00248	-1082.3	-2.48
-0.0010822	-0.00224	-1082.2	-2.24
-0.0010821	-0.00232	-1082.1	-2.32
-0.001082	-0.0024	-1082	-2.4
-0.0010819	-0.00224	-1081.9	-2.24
-0.0010818	-0.00232	-1081.8	-2.32
-0.0010817	-0.00256	-1081.7	-2.56
-0.0010816	-0.00248	-1081.6	-2.48
-0.0010815	-0.00224	-1081.5	-2.24
-0.0010814	-0.00248	-1081.4	-2.48
-0.0010813	-0.00248	-1081.3	-2.48
-0.0010812	-0.00248	-1081.2	-2.48
-0.0010811	-0.00256	-1081.1	-2.56
-0.001081	-0.00256	-1081	-2.56
-0.0010809	-0.00248	-1080.9	-2.48
-0.0010808	-0.00216	-1080.8	-2.16
-0.0010807	-0.00248	-1080.7	-2.48
-0.0010806	-0.00248	-1080.6	-2.48
-0.0010805	-0.0024	-1080.5	-2.4
-0.0010804	-0.00224	-1080.4	-2.24
-0.0010803	-0.00224	-1080.3	-2.24
-0.0010802	-0.00264	-1080.2	-2.64
-0.0010801	-0.0024	-1080.1	-2.4
-0.00108	-0.00232	-1080	-2.32
-0.0010799	-0.00232	-1079.9	-2.32
-0.0010798	-0.00256	-1079.8	-2.56
-0.0010797	-0.00232	-1079.7	-2.32
-0.0010796	-0.00256	-1079.6	-2.56
-0.0010795	-0.00248	-1079.5	-2.48
-0.0010794	-0.00224	-1079.4	-2.24
-0.0010793	-0.0024	-1079.3	-2.4
-0.0010792	-0.00248	-1079.2	-2.48
-0.0010791	-0.00248	-1079.1	-2.48
-0.001079	-0.00248	-1079	-2.48
-0.0010789	-0.00264	-1078.9	-2.64
-0.0010788	-0.00208	-1078.8	-2.08
-0.0010787	-0.00224	-1078.7	-2.24
-0.0010786	-0.00224	-1078.6	-2.24
-0.0010785	-0.00272	-1078.5	-2.72
-0.0010784	-0.00208	-1078.4	-2.08
-0.0010783	-0.00224	-1078.3	-2.24
-0.0010782	-0.00256	-1078.2	-2.56
-0.0010781	-0.0024	-1078.1	-2.4
-0.001078	-0.00224	-1078	-2.24
-0.0010779	-0.00232	-1077.9	-2.32
-0.0010778	-0.00256	-1077.8	-2.56
-0.0010777	-0.0024	-1077.7	-2.4
-0.0010776	-0.0024	-1077.6	-2.4
-0.0010775	-0.00264	-1077.5	-2.64
-0.0010774	-0.0024	-1077.4	-2.4
-0.0010773	-0.00248	-1077.3	-2.48
-0.0010772	-0.00248	-1077.2	-2.48
-0.0010771	-0.00224	-1077.1	-2.24
-0.001077	-0.00248	-1077	-2.48
-0.0010769	-0.00264	-1076.9	-2.64
-0.0010768	-0.00216	-1076.8	-2.16
-0.0010767	-0.00224	-1076.7	-2.24
-0.0010766	-0.0024	-1076.6	-2.4
-0.0010765	-0.00224	-1076.5	-2.24
-0.0010764	-0.00256	-1076.4	-2.56
-0.0010763	-0.0024	-1076.3	-2.4
-0.0010762	-0.00232	-1076.2	-2.32
-0.0010761	-0.0024	-1076.1	-2.4
-0.001076	-0.00232	-1076	-2.32
-0.0010759	-0.00224	-1075.9	-2.24
-0.0010758	-0.00256	-1075.8	-2.56
-0.0010757	-0.00256	-1075.7	-2.56
-0.0010756	-0.00232	-1075.6	-2.32
-0.0010755	-0.00248	-1075.5	-2.48
-0.0010754	-0.00232	-1075.4	-2.32
-0.0010753	-0.00224	-1075.3	-2.24
-0.0010752	-0.0024	-1075.2	-2.4
-0.0010751	-0.0024	-1075.1	-2.4
-0.001075	-0.0024	-1075	-2.4
-0.0010749	-0.00216	-1074.9	-2.16
-0.0010748	-0.00256	-1074.8	-2.56
-0.0010747	-0.00232	-1074.7	-2.32
-0.0010746	-0.00256	-1074.6	-2.56
-0.0010745	-0.0024	-1074.5	-2.4
-0.0010744	-0.00224	-1074.4	-2.24
-0.0010743	-0.00216	-1074.3	-2.16
-0.0010742	-0.00248	-1074.2	-2.48
-0.0010741	-0.00232	-1074.1	-2.32
-0.001074	-0.00232	-1074	-2.32
-0.0010739	-0.00232	-1073.9	-2.32
-0.0010738	-0.00256	-1073.8	-2.56
-0.0010737	-0.00232	-1073.7	-2.32
-0.0010736	-0.00248	-1073.6	-2.48
-0.0010735	-0.00256	-1073.5	-2.56
-0.0010734	-0.0024	-1073.4	-2.4
-0.0010733	-0.00216	-1073.3	-2.16
-0.0010732	-0.00248	-1073.2	-2.48
-0.0010731	-0.0024	-1073.1	-2.4
-0.001073	-0.0024	-1073	-2.4
-0.0010729	-0.0024	-1072.9	-2.4
-0.0010728	-0.00232	-1072.8	-2.32
-0.0010727	-0.00248	-1072.7	-2.48
-0.0010726	-0.00232	-1072.6	-2.32
-0.0010725	-0.0024	-1072.5	-2.4
-0.0010724	-0.00264	-1072.4	-2.64
-0.0010723	-0.00224	-1072.3	-2.24
-0.0010722	-0.00224	-1072.2	-2.24
-0.0010721	-0.00232	-1072.1	-2.32
-0.001072	-0.00216	-1072	-2.16
-0.0010719	-0.002	-1071.9	-2
-0.0010718	-0.00232	-1071.8	-2.32
-0.0010717	-0.00216	-1071.7	-2.16
-0.0010716	-0.00216	-1071.6	-2.16
-0.0010715	-0.00248	-1071.5	-2.48
-0.0010714	-0.0024	-1071.4	-2.4
-0.0010713	-0.0024	-1071.3	-2.4
-0.0010712	-0.00232	-1071.2	-2.32
-0.0010711	-0.00224	-1071.1	-2.24
-0.001071	-0.00216	-1071	-2.16
-0.0010709	-0.00224	-1070.9	-2.24
-0.0010708	-0.00232	-1070.8	-2.32
-0.0010707	-0.00224	-1070.7	-2.24
-0.0010706	-0.00216	-1070.6	-2.16
-0.0010705	-0.00224	-1070.5	-2.24
-0.0010704	-0.00224	-1070.4	-2.24
-0.0010703	-0.00224	-1070.3	-2.24
-0.0010702	-0.0024	-1070.2	-2.4
-0.0010701	-0.00216	-1070.1	-2.16
-0.00107	-0.00224	-1070	-2.24
-0.0010699	-0.00208	-1069.9	-2.08
-0.0010698	-0.00224	-1069.8	-2.24
-0.0010697	-0.00232	-1069.7	-2.32
-0.0010696	-0.0024	-1069.6	-2.4
-0.0010695	-0.00216	-1069.5	-2.16
-0.0010694	-0.00232	-1069.4	-2.32
-0.0010693	-0.0024	-1069.3	-2.4
-0.0010692	-0.0024	-1069.2	-2.4
-0.0010691	-0.00216	-1069.1	-2.16
-0.001069	-0.00208	-1069	-2.08
-0.0010689	-0.00216	-1068.9	-2.16
-0.0010688	-0.00216	-1068.8	-2.16
-0.0010687	-0.00208	-1068.7	-2.08
-0.0010686	-0.00216	-1068.6	-2.16
-0.0010685	-0.00232	-1068.5	-2.32
-0.0010684	-0.002	-1068.4	-2
-0.0010683	-0.00208	-1068.3	-2.08
-0.0010682	-0.00232	-1068.2	-2.32
-0.0010681	-0.00224	-1068.1	-2.24
-0.001068	-0.00232	-1068	-2.32
-0.0010679	-0.00224	-1067.9	-2.24
-0.0010678	-0.00216	-1067.8	-2.16
-0.0010677	-0.00208	-1067.7	-2.08
-0.0010676	-0.00216	-1067.6	-2.16
-0.0010675	-0.00216	-1067.5	-2.16
-0.0010674	-0.00208	-1067.4	-2.08
-0.0010673	-0.00192	-1067.3	-1.92
-0.0010672	-0.00256	-1067.2	-2.56
-0.0010671	-0.00224	-1067.1	-2.24
-0.001067	-0.00216	-1067	-2.16
-0.0010669	-0.00224	-1066.9	-2.24
-0.0010668	-0.00224	-1066.8	-2.24
-0.0010667	-0.00224	-1066.7	-2.24
-0.0010666	-0.00224	-1066.6	-2.24
-0.0010665	-0.00232	-1066.5	-2.32
-0.0010664	-0.00248	-1066.4	-2.48
-0.0010663	-0.00208	-1066.3	-2.08
-0.0010662	-0.00224	-1066.2	-2.24
-0.0010661	-0.00216	-1066.1	-2.16
-0.001066	-0.00224	-1066	-2.24
-0.0010659	-0.00216	-1065.9	-2.16
-0.0010658	-0.00216	-1065.8	-2.16
-0.0010657	-0.00224	-1065.7	-2.24
-0.0010656	-0.00224	-1065.6	-2.24
-0.0010655	-0.00224	-1065.5	-2.24
-0.0010654	-0.00216	-1065.4	-2.16
-0.0010653	-0.00232	-1065.3	-2.32
-0.0010652	-0.00216	-1065.2	-2.16
-0.0010651	-0.00216	-1065.1	-2.16
-0.001065	-0.002	-1065	-2
-0.0010649	-0.00208	-1064.9	-2.08
-0.0010648	-0.002	-1064.8	-2
-0.0010647	-0.00208	-1064.7	-2.08
-0.0010646	-0.00184	-1064.6	-1.84
-0.0010645	-0.00224	-1064.5	-2.24
-0.0010644	-0.00192	-1064.4	-1.92
-0.0010643	-0.00184	-1064.3	-1.84
-0.0010642	-0.00176	-1064.2	-1.76
-0.0010641	-0.00208	-1064.1	-2.08
-0.001064	-0.00216	-1064	-2.16
-0.0010639	-0.00192	-1063.9	-1.92
-0.0010638	-0.00208	-1063.8	-2.08
-0.0010637	-0.002	-1063.7	-2
-0.0010636	-0.00184	-1063.6	-1.84
-0.0010635	-0.002	-1063.5	-2
-0.0010634	-0.00192	-1063.4	-1.92
-0.0010633	-0.00216	-1063.3	-2.16
-0.0010632	-0.002	-1063.2	-2
-0.0010631	-0.00192	-1063.1	-1.92
-0.001063	-0.00176	-1063	-1.76
-0.0010629	-0.00184	-1062.9	-1.84
-0.0010628	-0.00184	-1062.8	-1.84
-0.0010627	-0.00184	-1062.7	-1.84
-0.0010626	-0.00216	-1062.6	-2.16
-0.0010625	-0.00176	-1062.5	-1.76
-0.0010624	-0.00192	-1062.4	-1.92
-0.0010623	-0.002	-1062.3	-2
-0.0010622	-0.00184	-1062.2	-1.84
-0.0010621	-0.00176	-1062.1	-1.76
-0.001062	-0.00152	-1062	-1.52
-0.0010619	-0.00168	-1061.9	-1.68
-0.0010618	-0.00184	-1061.8	-1.84
-0.0010617	-0.00184	-1061.7	-1.84
-0.0010616	-0.00184	-1061.6	-1.84
-0.0010615	-0.00168	-1061.5	-1.68
-0.0010614	-0.00184	-1061.4	-1.84
-0.0010613	-0.00176	-1061.3	-1.76
-0.0010612	-0.00176	-1061.2	-1.76
-0.0010611	-0.00176	-1061.1	-1.76
-0.001061	-0.00176	-1061	-1.76
-0.0010609	-0.00176	-1060.9	-1.76
-0.0010608	-0.00184	-1060.8	-1.84
-0.0010607	-0.0016	-1060.7	-1.6
-0.0010606	-0.00168	-1060.6	-1.68
-0.0010605	-0.00168	-1060.5	-1.68
-0.0010604	-0.00144	-1060.4	-1.44
-0.0010603	-0.0016	-1060.3	-1.6
-0.0010602	-0.00144	-1060.2	-1.44
-0.0010601	-0.00176	-1060.1	-1.76
-0.00106	-0.0016	-1060	-1.6
-0.0010599	-0.00128	-1059.9	-1.28
-0.0010598	-0.00152	-1059.8	-1.52
-0.0010597	-0.00152	-1059.7	-1.52
-0.0010596	-0.00152	-1059.6	-1.52
-0.0010595	-0.0016	-1059.5	-1.6
-0.0010594	-0.00144	-1059.4	-1.44
-0.0010593	-0.00152	-1059.3	-1.52
-0.0010592	-0.00144	-1059.2	-1.44
-0.0010591	-0.00136	-1059.1	-1.36
-0.001059	-0.0012	-1059	-1.2
-0.0010589	-0.00112	-1058.9	-1.12
-0.0010588	-0.00096	-1058.8	-0.96
-0.0010587	-0.00112	-1058.7	-1.12
-0.0010586	-0.00128	-1058.6	-1.28
-0.0010585	-0.0012	-1058.5	-1.2
-0.0010584	-0.00128	-1058.4	-1.28
-0.0010583	-0.00112	-1058.3	-1.12
-0.0010582	-0.00112	-1058.2	-1.12
-0.0010581	-0.00096	-1058.1	-0.96
-0.001058	-0.00088	-1058	-0.88
-0.0010579	-0.00088	-1057.9	-0.88
-0.0010578	-0.00096	-1057.8	-0.96
-0.0010577	-0.00072	-1057.7	-0.72
-0.0010576	-0.0008	-1057.6	-0.8
-0.0010575	-0.00088	-1057.5	-0.88
-0.0010574	-0.0004	-1057.4	-0.4
-0.0010573	-0.00032	-1057.3	-0.32
-0.0010572	-0.00064	-1057.2	-0.64
-0.0010571	-0.0004	-1057.1	-0.4
-0.001057	-0.00072	-1057	-0.72
-0.0010569	-0.00056	-1056.9	-0.56
-0.0010568	-0.00056	-1056.8	-0.56
-0.0010567	-8e-05	-1056.7	-0.08
-0.0010566	-8e-05	-1056.6	-0.08
-0.0010565	-0.0004	-1056.5	-0.4
-0.0010564	-0.00024	-1056.4	-0.24
-0.0010563	0	-1056.3	0
-0.0010562	-8e-05	-1056.2	-0.08
-0.0010561	0.00024	-1056.1	0.24
-0.001056	0.00024	-1056	0.24
-0.0010559	8e-05	-1055.9	0.08
-0.0010558	0.00016	-1055.8	0.16
-0.0010557	0.00016	-1055.7	0.16
-0.0010556	0.00024	-1055.6	0.24
-0.0010555	0.00032	-1055.5	0.32
-0.0010554	0.00032	-1055.4	0.32
-0.0010553	0.00032	-1055.3	0.32
-0.0010552	0.0004	-1055.2	0.4
-0.0010551	0.00048	-1055.1	0.48
-0.001055	0.00048	-1055	0.48
-0.0010549	0.0008	-1054.9	0.8
-0.0010548	0.00072	-1054.8	0.72
-0.0010547	0.00088	-1054.7	0.88
-0.0010546	0.00096	-1054.6	0.96
-0.0010545	0.00104	-1054.5	1.04
-0.0010544	0.00112	-1054.4	1.12
-0.0010543	0.00136	-1054.3	1.36
-0.0010542	0.00144	-1054.2	1.44
-0.0010541	0.00152	-1054.1	1.52
-0.001054	0.00144	-1054	1.44
-0.0010539	0.00144	-1053.9	1.44
-0.0010538	0.00152	-1053.8	1.52
-0.0010537	0.0016	-1053.7	1.6
-0.0010536	0.00184	-1053.6	1.84
-0.0010535	0.00192	-1053.5	1.92
-0.0010534	0.002	-1053.4	2
-0.0010533	0.00184	-1053.3	1.84
-0.0010532	0.00208	-1053.2	2.08
-0.0010531	0.00192	-1053.1	1.92
-0.001053	0.00208	-1053	2.08
-0.0010529	0.0024	-1052.9	2.4
-0.0010528	0.00224	-1052.8	2.24
-0.0010527	0.00248	-1052.7	2.48
-0.0010526	0.0024	-1052.6	2.4
-0.0010525	0.00248	-1052.5	2.48
-0.0010524	0.00248	-1052.4	2.48
-0.0010523	0.00248	-1052.3	2.48
-0.0010522	0.00264	-1052.2	2.64
-0.0010521	0.00248	-1052.1	2.48
-0.001052	0.00272	-1052	2.72
-0.0010519	0.0028	-1051.9	2.8
-0.0010518	0.00296	-1051.8	2.96
-0.0010517	0.00304	-1051.7	3.04
-0.0010516	0.0028	-1051.6	2.8
-0.0010515	0.00288	-1051.5	2.88
-0.0010514	0.00296	-1051.4	2.96
-0.0010513	0.00304	-1051.3	3.04
-0.0010512	0.00304	-1051.2	3.04
-0.0010511	0.0032	-1051.1	3.2
-0.001051	0.00304	-1051	3.04
-0.0010509	0.00328	-1050.9	3.28
-0.0010508	0.00328	-1050.8	3.28
-0.0010507	0.00296	-1050.7	2.96
-0.0010506	0.00328	-1050.6	3.28
-0.0010505	0.0032	-1050.5	3.2
-0.0010504	0.00312	-1050.4	3.12
-0.0010503	0.00304	-1050.3	3.04
-0.0010502	0.00328	-1050.2	3.28
-0.0010501	0.0032	-1050.1	3.2
[truncated: 23,000 more rows]

## Sheet: OSC 235
0	-3.1	0	-3.1
1	-3.29	0.998004	-3.29
2	-5.98	1.99601	-5.98
3	-11.07	2.99401	-11.07
4	-16.99	3.99202	-16.99
5	-22.84	4.99002	-22.84
6	-28.1	5.98802	-28.1
7	-33.11	6.98603	-33.11
8	-37.66	7.98403	-37.66
9	-41.86	8.98204	-41.86
10	-45.87	9.98004	-45.87
11	-49.4	10.978	-49.4
12	-52.78	11.976	-52.78
13	-55.81	12.9741	-55.81
14	-58.75	13.9721	-58.75
15	-61.34	14.9701	-61.34
16	-63.85	15.9681	-63.85
17	-66.15	16.9661	-66.15
18	-68.41	17.9641	-68.41
19	-70.5	18.9621	-70.5
20	-72.52	19.9601	-72.52			PEAK	-46.61
21	-74.04	20.9581	-74.04			MIN	-81.3
22	-75.14	21.9561	-75.14			SNR	34.69
23	-75.54	22.9541	-75.54
24	-75.75	23.9521	-75.75
25	-74.34	24.9501	-74.34
26	-70.92	25.9481	-70.92
27	-66.47	26.9461	-66.47
28	-61.62	27.9441	-61.62
29	-57.09	28.9421	-57.09
30	-52.42	29.9401	-52.42
31	-48.89	30.9381	-48.89
32	-46.82	31.9361	-46.82
33	-46.61	32.9341	-46.61
34	-47.08	33.9321	-47.08
35	-50.11	34.9301	-50.11
36	-55.21	35.9281	-55.21
37	-61.17	36.9261	-61.17
38	-66.72	37.9242	-66.72
39	-71.61	38.9222	-71.61
40	-75.85	39.9202	-75.85
41	-79.32	40.9182	-79.32
42	-81.24	41.9162	-81.24
43	-81.22	42.9142	-81.22
44	-81.3	43.9122	-81.3
45	-82.19	44.9102	-82.19
46	-83.69	45.9082	-83.69
47	-83.6	46.9062	-83.6
48	-82.78	47.9042	-82.78
49	-82.98	48.9022	-82.98
50	-82.54	49.9002	-82.54
51	-83.86	50.8982	-83.86
52	-84.63	51.8962	-84.63
53	-82.4	52.8942	-82.4
54	-82.85	53.8922	-82.85
55	-83.21	54.8902	-83.21
56	-82.44	55.8882	-82.44
57	-80.38	56.8862	-80.38
58	-77	57.8842	-77
59	-72.84	58.8822	-72.84
60	-68.19	59.8802	-68.19
61	-63.42	60.8782	-63.42
62	-58.71	61.8762	-58.71
63	-54.15	62.8743	-54.15
64	-50.49	63.8723	-50.49
65	-48.33	64.8703	-48.33
66	-48.06	65.8683	-48.06
67	-48.5	66.8663	-48.5
68	-51.43	67.8643	-51.43
69	-56.41	68.8623	-56.41
70	-62.23	69.8603	-62.23
71	-67.89	70.8583	-67.89
72	-73.28	71.8563	-73.28
73	-77.68	72.8543	-77.68
74	-81.87	73.8523	-81.87
75	-83.79	74.8503	-83.79
76	-84.99	75.8483	-84.99
77	-84.8	76.8463	-84.8
78	-84.85	77.8443	-84.85
79	-86.36	78.8423	-86.36
80	-85.89	79.8403	-85.89
81	-85.72	80.8383	-85.72
82	-86.71	81.8363	-86.71
83	-86.87	82.8343	-86.87
84	-87.09	83.8323	-87.09
85	-87.26	84.8303	-87.26
86	-87.39	85.8283	-87.39
87	-86.46	86.8263	-86.46
88	-85.73	87.8244	-85.73
89	-85.24	88.8224	-85.24
90	-83.78	89.8204	-83.78
91	-80.01	90.8184	-80.01
92	-75.53	91.8164	-75.53
93	-70.89	92.8144	-70.89
94	-65.81	93.8124	-65.81
95	-61.17	94.8104	-61.17
96	-56.61	95.8084	-56.61
97	-52.96	96.8064	-52.96
98	-50.81	97.8044	-50.81
99	-50.49	98.8024	-50.49
100	-50.84	99.8004	-50.84
101	-53.47	100.798	-53.47
102	-58.59	101.796	-58.59
103	-64.23	102.794	-64.23
104	-69.89	103.792	-69.89
105	-75.47	104.79	-75.47
106	-80.14	105.788	-80.14
107	-84.21	106.786	-84.21
108	-86.82	107.784	-86.82
109	-87.95	108.782	-87.95
110	-88.87	109.78	-88.87
111	-89.76	110.778	-89.76
112	-89.02	111.776	-89.02
113	-89.83	112.774	-89.83
114	-89.65	113.772	-89.65
115	-90.91	114.77	-90.91
116	-89.77	115.768	-89.77
117	-89.6	116.766	-89.6
118	-89.11	117.764	-89.11
119	-89.37	118.762	-89.37
120	-89.49	119.76	-89.49
121	-89.23	120.758	-89.23
122	-88.79	121.756	-88.79
123	-85.95	122.754	-85.95
124	-83.16	123.752	-83.16
125	-78.86	124.751	-78.86
126	-74.25	125.749	-74.25
127	-69.31	126.747	-69.31
128	-64.34	127.745	-64.34
129	-59.86	128.743	-59.86
130	-56.15	129.741	-56.15
131	-53.91	130.739	-53.91
132	-53.5	131.737	-53.5
133	-53.82	132.735	-53.82
134	-56.36	133.733	-56.36
135	-61.16	134.731	-61.16
136	-66.97	135.729	-66.97
137	-72.9	136.727	-72.9
138	-78.1	137.725	-78.1
139	-83.05	138.723	-83.05
140	-86.93	139.721	-86.93
141	-89.23	140.719	-89.23
142	-89.9	141.717	-89.9
143	-90.89	142.715	-90.89
144	-91.07	143.713	-91.07
145	-90.93	144.711	-90.93
146	-91.25	145.709	-91.25
147	-92.35	146.707	-92.35
148	-91.91	147.705	-91.91
149	-92.62	148.703	-92.62
150	-91.79	149.701	-91.79
151	-91.74	150.699	-91.74
152	-91.55	151.697	-91.55
153	-91.52	152.695	-91.52
154	-91.93	153.693	-91.93
155	-90.69	154.691	-90.69
156	-89.66	155.689	-89.66
157	-86.34	156.687	-86.34
158	-82.88	157.685	-82.88
159	-78.06	158.683	-78.06
160	-73.28	159.681	-73.28
161	-68.41	160.679	-68.41
162	-63.76	161.677	-63.76
163	-60.1	162.675	-60.1
164	-57.81	163.673	-57.81
165	-57.35	164.671	-57.35
166	-57.6	165.669	-57.6
167	-59.97	166.667	-59.97
168	-64.64	167.665	-64.64
169	-70.45	168.663	-70.45
170	-76.26	169.661	-76.26
171	-81.53	170.659	-81.53
172	-85.87	171.657	-85.87
173	-89.84	172.655	-89.84
174	-92.77	173.653	-92.77
175	-93.24	174.651	-93.24
176	-93.33	175.649	-93.33
177	-92.88	176.647	-92.88
178	-93.53	177.645	-93.53
179	-94.22	178.643	-94.22
180	-94.06	179.641	-94.06
181	-92.36	180.639	-92.36
182	-92.47	181.637	-92.47
183	-93.41	182.635	-93.41
184	-94.5	183.633	-94.5
185	-93.83	184.631	-93.83
186	-94.2	185.629	-94.2
187	-93.59	186.627	-93.59
188	-93.46	187.625	-93.46
189	-92.56	188.623	-92.56
190	-90.64	189.621	-90.64
191	-87.12	190.619	-87.12
192	-82.54	191.617	-82.54
193	-78.03	192.615	-78.03
194	-72.85	193.613	-72.85
195	-68.37	194.611	-68.37
196	-64.66	195.609	-64.66
197	-62.3	196.607	-62.3
198	-61.79	197.605	-61.79
199	-62	198.603	-62
200	-64.35	199.601	-64.35
201	-68.96	200.599	-68.96
202	-74.71	201.597	-74.71
203	-80.52	202.595	-80.52
204	-85.76	203.593	-85.76
205	-90.26	204.591	-90.26
206	-92.37	205.589	-92.37
207	-93.53	206.587	-93.53
208	-94.45	207.585	-94.45
209	-94.65	208.583	-94.65
210	-94.35	209.581	-94.35
211	-94.41	210.579	-94.41
212	-94.72	211.577	-94.72
213	-95.6	212.575	-95.6
214	-95.29	213.573	-95.29
215	-94.89	214.571	-94.89
216	-95.37	215.569	-95.37
217	-95.03	216.567	-95.03
218	-96.17	217.565	-96.17
219	-95.16	218.563	-95.16
220	-95.47	219.561	-95.47
221	-95.39	220.559	-95.39
222	-95.96	221.557	-95.96
223	-93.94	222.555	-93.94
224	-91.2	223.553	-91.2
225	-87.39	224.551	-87.39
226	-83.08	225.549	-83.08
227	-78.63	226.547	-78.63
228	-73.83	227.545	-73.83
229	-70.16	228.543	-70.16
230	-67.64	229.541	-67.64
231	-67.07	230.539	-67.07
232	-67.33	231.537	-67.33
233	-69.69	232.535	-69.69
234	-74.38	233.533	-74.38
235	-79.9	234.531	-79.9
236	-85.36	235.529	-85.36
237	-90.18	236.527	-90.18
238	-93.34	237.525	-93.34
239	-94.55	238.523	-94.55
240	-95.58	239.521	-95.58
241	-95.6	240.519	-95.6
242	-95.76	241.517	-95.76
243	-95.77	242.515	-95.77
244	-95.14	243.513	-95.14
245	-96.31	244.511	-96.31
246	-95.93	245.509	-95.93
247	-96.04	246.507	-96.04
248	-96.07	247.505	-96.07
249	-95.68	248.503	-95.68
250	-95.4	249.501	-95.4
251	-95.74	250.499	-95.74
252	-95.74	251.497	-95.74
253	-95.41	252.495	-95.41
254	-95.96	253.493	-95.96
255	-95.69	254.491	-95.69
256	-95.01	255.489	-95.01
257	-94.18	256.487	-94.18
258	-92.36	257.485	-92.36
259	-89.03	258.483	-89.03
260	-84.58	259.481	-84.58
261	-79.96	260.479	-79.96
262	-76.38	261.477	-76.38
263	-73.96	262.475	-73.96
264	-73.12	263.473	-73.12
265	-73.42	264.471	-73.42
266	-75.56	265.469	-75.56
267	-80.05	266.467	-80.05
268	-85.58	267.465	-85.58
269	-90.26	268.463	-90.26
270	-93.69	269.461	-93.69
271	-94.89	270.459	-94.89
272	-95.61	271.457	-95.61
273	-96.41	272.455	-96.41
274	-96.08	273.453	-96.08
275	-95.4	274.451	-95.4
276	-96.84	275.449	-96.84
277	-96.39	276.447	-96.39
278	-96.01	277.445	-96.01
279	-95.97	278.443	-95.97
280	-96.35	279.441	-96.35
281	-96.44	280.439	-96.44
282	-96.7	281.437	-96.7
283	-96.11	282.435	-96.11
284	-97.19	283.433	-97.19
285	-96.49	284.431	-96.49
286	-95.78	285.429	-95.78
287	-95.44	286.427	-95.44
288	-96.2	287.425	-96.2
289	-97.28	288.423	-97.28
290	-95.66	289.421	-95.66
291	-95.62	290.419	-95.62
292	-93.88	291.417	-93.88
293	-89.84	292.415	-89.84
294	-85.97	293.413	-85.97
295	-82.49	294.411	-82.49
296	-79.98	295.409	-79.98
297	-78.82	296.407	-78.82
298	-79.24	297.405	-79.24
299	-81.47	298.403	-81.47
300	-85.67	299.401	-85.67
301	-90.24	300.399	-90.24
302	-94.26	301.397	-94.26
303	-96.36	302.395	-96.36
304	-96.82	303.393	-96.82
305	-97.03	304.391	-97.03
306	-96.85	305.389	-96.85
307	-97.17	306.387	-97.17
308	-96.87	307.385	-96.87
309	-96.97	308.383	-96.97
310	-97.6	309.381	-97.6
311	-97.88	310.379	-97.88
312	-96.23	311.377	-96.23
313	-96.81	312.375	-96.81
314	-96.9	313.373	-96.9
315	-96.36	314.371	-96.36
316	-97.61	315.369	-97.61
317	-96.79	316.367	-96.79
318	-98.08	317.365	-98.08
319	-98.16	318.363	-98.16
320	-97.32	319.361	-97.32
321	-97.02	320.359	-97.02
322	-97.16	321.357	-97.16
323	-98.03	322.355	-98.03
324	-96.83	323.353	-96.83
325	-96.61	324.351	-96.61
326	-93.72	325.349	-93.72
327	-90.18	326.347	-90.18
328	-86.4	327.345	-86.4
329	-83.81	328.343	-83.81
330	-83.09	329.341	-83.09
331	-83.29	330.339	-83.29
332	-85.45	331.337	-85.45
333	-89.32	332.335	-89.32
334	-93.31	333.333	-93.31
335	-95.96	334.331	-95.96
336	-97.31	335.329	-97.31
337	-97.93	336.327	-97.93
338	-97.48	337.325	-97.48
339	-97.1	338.323	-97.1
340	-97.45	339.321	-97.45
341	-97.09	340.319	-97.09
342	-97.87	341.317	-97.87
343	-98.24	342.315	-98.24
344	-98.16	343.313	-98.16
345	-97.93	344.311	-97.93
346	-98.7	345.309	-98.7
347	-98.87	346.307	-98.87
348	-98.92	347.305	-98.92
349	-98.46	348.303	-98.46
350	-97.87	349.301	-97.87
351	-98.13	350.299	-98.13
352	-97.93	351.297	-97.93
353	-98.3	352.295	-98.3
354	-97.14	353.293	-97.14
355	-98.74	354.291	-98.74
356	-98.51	355.289	-98.51
357	-98.04	356.287	-98.04
358	-95.68	357.285	-95.68
359	-93.88	358.283	-93.88
360	-90.9	359.281	-90.9
361	-87.9	360.279	-87.9
362	-85.02	361.277	-85.02
363	-84.11	362.275	-84.11
364	-84.42	363.273	-84.42
365	-86.58	364.271	-86.58
366	-90.42	365.269	-90.42
367	-94.29	366.267	-94.29
368	-96.53	367.265	-96.53
369	-97.78	368.263	-97.78
370	-98.94	369.261	-98.94
371	-98.98	370.259	-98.98
372	-98.26	371.257	-98.26
373	-97.84	372.255	-97.84
374	-97.61	373.253	-97.61
375	-99.04	374.252	-99.04
376	-98.47	375.25	-98.47
377	-97.81	376.248	-97.81
378	-97.93	377.246	-97.93
379	-98.32	378.244	-98.32
380	-97.75	379.242	-97.75
381	-98.19	380.24	-98.19
382	-98.09	381.238	-98.09
383	-98.79	382.236	-98.79
384	-96.82	383.234	-96.82
385	-96.64	384.232	-96.64
386	-96.65	385.23	-96.65
387	-98.49	386.228	-98.49
388	-98.99	387.226	-98.99
389	-99.27	388.224	-99.27
390	-97.19	389.222	-97.19
391	-95.48	390.22	-95.48
392	-92.75	391.218	-92.75
393	-89.41	392.216	-89.41
394	-85.72	393.214	-85.72
395	-83.31	394.212	-83.31
396	-82.24	395.21	-82.24
397	-82.62	396.208	-82.62
398	-84.39	397.206	-84.39
399	-88.22	398.204	-88.22
400	-92.79	399.202	-92.79
401	-96.63	400.2	-96.63
402	-98.2	401.198	-98.2
403	-99.17	402.196	-99.17
404	-98.84	403.194	-98.84
405	-99.09	404.192	-99.09
406	-98.22	405.19	-98.22
407	-98.42	406.188	-98.42
408	-98.82	407.186	-98.82
409	-98.17	408.184	-98.17
410	-99	409.182	-99
411	-99.26	410.18	-99.26
412	-97.99	411.178	-97.99
413	-98.05	412.176	-98.05
414	-99.25	413.174	-99.25
415	-98.54	414.172	-98.54
416	-99.38	415.17	-99.38
417	-99.11	416.168	-99.11
418	-99.15	417.166	-99.15
419	-98.01	418.164	-98.01
420	-97.88	419.162	-97.88
421	-98.02	420.16	-98.02
422	-97.8	421.158	-97.8
423	-96.93	422.156	-96.93
424	-93.69	423.154	-93.69
425	-91.1	424.152	-91.1
426	-87.38	425.15	-87.38
427	-83.55	426.148	-83.55
428	-80.77	427.146	-80.77
429	-79.8	428.144	-79.8
430	-79.89	429.142	-79.89
431	-81.79	430.14	-81.79
432	-85.69	431.138	-85.69
433	-90.46	432.136	-90.46
434	-95.07	433.134	-95.07
435	-98.24	434.132	-98.24
436	-98.44	435.13	-98.44
437	-98.75	436.128	-98.75
438	-99.32	437.126	-99.32
439	-98.18	438.124	-98.18
440	-98.22	439.122	-98.22
441	-98.36	440.12	-98.36
442	-99.02	441.118	-99.02
443	-99.24	442.116	-99.24
444	-98.38	443.114	-98.38
445	-98.64	444.112	-98.64
446	-98.42	445.11	-98.42
447	-97.92	446.108	-97.92
448	-98.96	447.106	-98.96
449	-99.24	448.104	-99.24
450	-99.58	449.102	-99.58
451	-98.2	450.1	-98.2
452	-97.31	451.098	-97.31
453	-99.27	452.096	-99.27
454	-99.13	453.094	-99.13
455	-98.52	454.092	-98.52
456	-97.17	455.09	-97.17
457	-94.46	456.088	-94.46
458	-89.79	457.086	-89.79
459	-85.68	458.084	-85.68
460	-82.11	459.082	-82.11
461	-79.15	460.08	-79.15
462	-78.28	461.078	-78.28
463	-78.32	462.076	-78.32
464	-79.9	463.074	-79.9
465	-83.5	464.072	-83.5
466	-88.66	465.07	-88.66
467	-93.78	466.068	-93.78
468	-96.73	467.066	-96.73
469	-99.12	468.064	-99.12
470	-99.21	469.062	-99.21
471	-98.64	470.06	-98.64
472	-99.46	471.058	-99.46
473	-99.82	472.056	-99.82
474	-99.95	473.054	-99.95
475	-98.78	474.052	-98.78
476	-99.26	475.05	-99.26
477	-99.04	476.048	-99.04
478	-99.34	477.046	-99.34
479	-98.71	478.044	-98.71
480	-98.65	479.042	-98.65
481	-98.69	480.04	-98.69
482	-98.11	481.038	-98.11
483	-99	482.036	-99
484	-99.35	483.034	-99.35
485	-100.85	484.032	-100.85
486	-98.64	485.03	-98.64
487	-98.81	486.028	-98.81
488	-98.2	487.026	-98.2
489	-96.9	488.024	-96.9
490	-93.3	489.022	-93.3
491	-89.69	490.02	-89.69
492	-85.01	491.018	-85.01
493	-81.18	492.016	-81.18
494	-78.47	493.014	-78.47
495	-77.3	494.012	-77.3
496	-77.44	495.01	-77.44
497	-79.07	496.008	-79.07
498	-82.36	497.006	-82.36
499	-87.76	498.004	-87.76
500	-92.5	499.002	-92.5

[truncated: 17 more sheets: RF 200, RF230, RF270, RF 340, RF 360, RF 370, RF 230, RF 250, RF 260, RF 390, RF 400, RF 400-1, Sheet1, Sheet2, Sheet3, Sheet4, Sheet5]
