# Supplementary material for: Ultrafast fiber laser at 1570 nm based on organic material as saturable absorber
Source: Sci Rep. 2022 Aug 2;12:13288. doi: 10.1038/s41598-022-17724-9 (PMC9345930; doi:10.1038/s41598-022-17724-9)
Supplement: Supplementary file 8 — Supplementary Information 8. [file 41598_2022_17724_MOESM8_ESM.xlsx]

## Sheet: tung
R1	R2	R1	R2	Peak Power	Power Intensity (R1)	(R1-R2)/R1		ML Source:	V2O5 Film SA		0.0262683	0.936904	0.85446
(dBm)	(dBm)	(mW)	(mW)	(W)	(MW/cm2)	(Normalized)		Pulsewidth (ps)	0.46		0.0330698	0.929205	0.834806
-45	-57	3.16228e-05	1.99526e-06	0.0113647	0.0262683	0.936904		Rep. Rate (MHz)	6.049		0.0416324	0.880326	0.811383
-44	-55.5	3.98107e-05	2.81838e-06	0.0143073	0.0330698	0.929205		Wavelength (nm)	1569.95		0.0524121	0.858746	0.78386
-43	-52.22	5.01187e-05	5.99791e-06	0.0180119	0.0416324	0.880326					0.065983	0.813791	0.752093
-42	-50.5	6.30957e-05	8.91251e-06	0.0226756	0.0524121	0.858746					0.0830676	0.765577	0.716239
-41	-48.3	7.94328e-05	1.47911e-05	0.0285469	0.065983	0.813791					0.104576	0.711597	0.6769
-40	-46.3	0.0001	2.34423e-05	0.0359384	0.0830676	0.765577					0.131653	0.668869	0.63524
-39	-44.4	0.000125893	3.63078e-05	0.0452437	0.104576	0.711597					0.165742	0.610955	0.593046
-38	-42.8	0.000158489	5.24807e-05	0.0569585	0.131653	0.668869					0.208656	0.563484	0.552641
-37	-41.1	0.000199526	7.76247e-05	0.0717065	0.165742	0.610955					0.262683	0.535485	0.516577
-36	-39.6	0.000251189	0.000109648	0.0902731	0.208656	0.563484					0.330698	0.4812	0.48711
-35	-38.33	0.000316228	0.000146893	0.113647	0.262683	0.535485					0.416324	0.475193	0.465556
-34	-36.85	0.000398107	0.000206538	0.143073	0.330698	0.4812					0.524121	0.444096	0.451833
-33	-35.8	0.000501187	0.000263027	0.180119	0.416324	0.475193					0.65983	0.447923	0.444489
-32	-34.55	0.000630957	0.000350752	0.226756	0.524121	0.444096					0.830676	0.450459	0.441325
-31	-33.58	0.000794328	0.000438531	0.285469	0.65983	0.447923					1.04576	0.438952	0.440285				A(I) =α0 × exp(−I/Isat) + αns
-30	-32.6	0.001	0.000549541	0.359384	0.830676	0.450459					1.31653	0.450459	0.440041
-29	-31.51	0.00125893	0.000706318	0.452437	1.04576	0.438952					1.65742	0.435063	0.440004				α0 = saturable absoption (modulation depth)					0.94	0.44	0.5
-28	-30.6	0.00158489	0.000870964	0.569585	1.31653	0.450459					2.08656	0.444096	0.44				αns = non-saturable absorption							0.44
-27	-29.48	0.00199526	0.0011272	0.717065	1.65742	0.435063					2.62683	0.454242	0.44				Isat = saturation intensity					0.5		0.14
-26	-28.55	0.00251189	0.00139637	0.902731	2.08656	0.444096					3.30698	0.437659	0.44
-25	-27.63	0.00316228	0.00172584	1.13647	2.62683	0.454242					4.16324	0.120977	0.44
-24	-26.5	0.00398107	0.00223872	1.43073	3.30698	0.437659					5.24121	0.120977	0.44
-23	-23.56	0.00501187	0.00440555	1.80119	4.16324	0.120977					6.5983	0.120977	0.44
-22	-22.56	0.00630957	0.00554626	2.26756	5.24121	0.120977					8.30676	0.120977	0.44
-21	-21.56	0.00794328	0.00698232	2.85469	6.5983	0.120977					10.4576	0.120977	0.44
-20	-20.56	0.01	0.00879023	3.59384	8.30676	0.120977					13.1653	0.120977	0.44
-19	-19.56	0.0125893	0.0110662	4.52437	10.4576	0.120977					16.5742	0.120977	0.44
-18	-18.56	0.0158489	0.0139316	5.69585	13.1653	0.120977					20.8656	0.120977	0.44
-17	-17.56	0.0199526	0.0175388	7.17065	16.5742	0.120977					26.2683	0.120977	0.44
-16	-16.56	0.0251189	0.02208	9.02731	20.8656	0.120977					33.0698	0.120977	0.44
-15	-15.56	0.0316228	0.0277971	11.3647	26.2683	0.120977					41.6324	0.120977	0.44
-14	-14.56	0.0398107	0.0349945	14.3073	33.0698	0.120977					52.4121	0.120977	0.44
-13	-13.56	0.0501187	0.0440555	18.0119	41.6324	0.120977					65.983	0.120977	0.44
-12	-12.56	0.0630957	0.0554626	22.6756	52.4121	0.120977					83.0676	0.120977	0.44
-11	-11.56	0.0794328	0.0698232	28.5469	65.983	0.120977					104.576	0.120977	0.44
-10	-10.56	0.1	0.0879023	35.9384	83.0676	0.120977					131.653	0.120977	0.44
-9	-9.56	0.125893	0.110662	45.2437	104.576	0.120977					165.742	0.120977	0.44
-8	-8.56	0.158489	0.139316	56.9585	131.653	0.120977					208.656	0.120977	0.44
-7	-7.56	0.199526	0.175388	71.7065	165.742	0.120977					262.683	0.120977	0.44
-6	-6.56	0.251189	0.2208	90.2731	208.656	0.120977					330.698	0.120977	0.44
-5	-5.56	0.316228	0.277971	113.647	262.683	0.120977					416.324	0.120977	0.44
-4	-4.56	0.398107	0.349945	143.073	330.698	0.120977					524.121	0.120977	0.44
-3	-3.56	0.501187	0.440555	180.119	416.324	0.120977					659.83	0.120977	0.44
-2	-2.56	0.630957	0.554626	226.756	524.121	0.120977					830.676	0	0.44
-1	-1.56	0.794328	0.698232	285.469	659.83	0.120977					1045.76	0	0.44
0	0	1	1	359.384	830.676	0					0	0	0.94
1	1	1.25893	1.25893	452.437	1045.76	0					0	0	0.94
