# Supplementary material for: Ultrafast fiber laser at 1570 nm based on organic material as saturable absorber
Source: Sci Rep. 2022 Aug 2;12:13288. doi: 10.1038/s41598-022-17724-9 (PMC9345930; doi:10.1038/s41598-022-17724-9)
Supplement: Supplementary file 9 — Supplementary Information 9. [file 41598_2022_17724_MOESM9_ESM.xlsx]

## Sheet: OSC
																																															Memory Length	25000
																																															Trigger Level	600uV
																																															Source	CH1
																																															Probe Ratio	0.5
																																															Vertical Units	V
																																															Vertical Scale	0.001
																																															Vertical Position	-0.00192
																																															Horizontal Units	S
																																															Horizontal Scale	5e-07
																																															Horizontal Position	0
																																															Horizontal Mode	Main
																																															Sampling Period	2.5e-10
																																															Firmware	V1.07
																																															Time	2020-03-11 17:21:25
																																															Mode	Detail
																																															Waveform Data
																																															-0.000125	0.0012	1e-08
																																															-0.00012499	0.001	1e-08
																																															-0.00012498	0.00096	1e-08
																																															-0.00012497	0.00092	1e-08
																																															-0.00012496	0.00096	1e-08
																																															-0.00012495	0.00096	1e-08
																																															-0.00012494	0.00092	1e-08
																																															-0.00012493	0.00084	1e-08
																																															-0.00012492	0.00076	1e-08
																																															-0.00012491	0.00076	1e-08
																																															-0.0001249	0.00076	1e-08
																																															-0.00012489	0.00076	1e-08
																																															-0.00012488	0.0008	1e-08
																																															-0.00012487	0.0008	1e-08
																																															-0.00012486	0.00076	1e-08
																																															-0.00012485	0.00072	1e-08
																																															-0.00012484	0.00068	1e-08
																																															-0.00012483	0.00064	1e-08
																																															-0.00012482	0.0006	1e-08
																																															-0.00012481	0.0006	1e-08
																																															-0.0001248	0.00064	1e-08
																																															-0.00012479	0.00068	1e-08
																																															-0.00012478	0.00072	1e-08
																																															-0.00012477	0.00072	1e-08
																																															-0.00012476	0.00068	1e-08
																																															-0.00012475	0.00064	1e-08
																																															-0.00012474	0.0006	1e-08
																																															-0.00012473	0.00052	1e-08
																																															-0.00012472	0.00056	1e-08
																																															-0.00012471	0.0006	1e-08
																																															-0.0001247	0.0006	1e-08
																																															-0.00012469	0.0006	1e-08
																																															-0.00012468	0.0006	1e-08
																																															-0.00012467	0.00056	1e-08
																																															-0.00012466	0.00048	1e-08
																																															-0.00012465	0.0004	1e-08
																																															-0.00012464	0.00044	1e-08
																																															-0.00012463	0.00052	1e-08
																																															-0.00012462	0.00048	1e-08
																																															-0.00012461	0.00048	1e-08
																																															-0.0001246	0.00044	1e-08
																																															-0.00012459	0.0004	1e-08
																																															-0.00012458	0.00036	1e-08
																																															-0.00012457	0.00028	1e-08
																																															-0.00012456	0.00036	1e-08
																																															-0.00012455	0.00036	1e-08
																																															-0.00012454	0.00036	1e-08
																																															-0.00012453	0.0004	1e-08
																																															-0.00012452	0.00044	1e-08
																																															-0.00012451	0.00044	1e-08
																																															-0.0001245	0.0004	1e-08
																																															-0.00012449	0.00036	1e-08
																																															-0.00012448	0.00036	1e-08
																																															-0.00012447	0.00032	1e-08
																																															-0.00012446	0.00032	1e-08
																																															-0.00012445	0.00036	1e-08
																																															-0.00012444	0.0004	1e-08
																																															-0.00012443	0.0004	1e-08
																																															-0.00012442	0.0004	1e-08
																																															-0.00012441	0.00036	1e-08
																																															-0.0001244	0.00028	1e-08
																																															-0.00012439	0.00016	1e-08
																																															-0.00012438	0.00012	1e-08
																																															-0.00012437	0.00016	1e-08
																																															-0.00012436	0.0002	1e-08
																																															-0.00012435	0.00016	1e-08
																																															-0.00012434	0.0002	1e-08
																																															-0.00012433	0.0002	1e-08
																																															-0.00012432	0.00024	1e-08
																																															-0.00012431	0.0002	1e-08
																																															-0.0001243	0.0002	1e-08
																																															-0.00012429	0.0002	1e-08
																																															-0.00012428	0.0002	1e-08
																																															-0.00012427	0.00012	1e-08
																																															-0.00012426	0.00012	1e-08
																																															-0.00012425	0.00012	1e-08
																																															-0.00012424	0.00016	1e-08
																																															-0.00012423	0.0002	1e-08
																																															-0.00012422	0.0002	1e-08
																																															-0.00012421	0.0002	1e-08
																																															-0.0001242	0.00016	1e-08
																																															-0.00012419	0.00016	1e-08
																																															-0.00012418	0.00016	1e-08
																																															-0.00012417	0.0002	1e-08
																																															-0.00012416	0.00016	1e-08
																																															-0.00012415	0.00012	1e-08
																																															-0.00012414	0.00012	1e-08
																																															-0.00012413	8e-05	1e-08
																																															-0.00012412	8e-05	1e-08
																																															-0.00012411	8e-05	1e-08
																																															-0.0001241	0.00012	1e-08
																																															-0.00012409	0.00016	1e-08
																																															-0.00012408	0.00016	1e-08
																																															-0.00012407	8e-05	1e-08
																																															-0.00012406	4e-05	1e-08
																																															-0.00012405	8e-05	1e-08
																																															-0.00012404	0.00016	1e-08
																																															-0.00012403	0.00016	1e-08
																																															-0.00012402	0.00016	1e-08
																																															-0.00012401	0.00012	1e-08
																																															-0.000124	4e-05	1e-08
																																															-0.00012399	0	1e-08
																																															-0.00012398	0	1e-08
																																															-0.00012397	4e-05	1e-08
																																															-0.00012396	4e-05	1e-08
																																															-0.00012395	0	1e-08
																																															-0.00012394	0	1e-08
																																															-0.00012393	4e-05	1e-08
																																															-0.00012392	8e-05	1e-08
																																															-0.00012391	4e-05	1e-08
																																															-0.0001239	0	1e-08
																																															-0.00012389	4e-05	1e-08
																																															-0.00012388	8e-05	1e-08
																																															-0.00012387	8e-05	1e-08
																																															-0.00012386	8e-05	1e-08
																																															-0.00012385	0.00012	1e-08
																																															-0.00012384	0.00012	1e-08
																																															-0.00012383	8e-05	1e-08
																																															-0.00012382	0	1e-08
																																															-0.00012381	-4e-05	1e-08
																																															-0.0001238	0	1e-08
																																															-0.00012379	4e-05	1e-08
																																															-0.00012378	4e-05	1e-08
																																															-0.00012377	0	1e-08
																																															-0.00012376	4e-05	1e-08
																																															-0.00012375	4e-05	1e-08
																																															-0.00012374	0	1e-08
																																															-0.00012373	-4e-05	1e-08
																																															-0.00012372	-4e-05	1e-08
																																															-0.00012371	-4e-05	1e-08
																																															-0.0001237	0	1e-08
																																															-0.00012369	8e-05	1e-08
																																															-0.00012368	8e-05	1e-08
																																															-0.00012367	8e-05	1e-08
																																															-0.00012366	4e-05	1e-08
																																															-0.00012365	0	1e-08
																																															-0.00012364	-4e-05	1e-08
																																															-0.00012363	-8e-05	1e-08
																																															-0.00012362	-0.00012	1e-08
																																															-0.00012361	-8e-05	1e-08
																																															-0.0001236	-4e-05	1e-08
																																															-0.00012359	-4e-05	1e-08
																																															-0.00012358	-8e-05	1e-08
																																															-0.00012357	-8e-05	1e-08
																																															-0.00012356	-4e-05	1e-08
																																															-0.00012355	-4e-05	1e-08
																																															-0.00012354	-4e-05	1e-08
																																															-0.00012353	-8e-05	1e-08
																																															-0.00012352	0	1e-08
																																															-0.00012351	0	1e-08
																																															-0.0001235	4e-05	1e-08
																																															-0.00012349	4e-05	1e-08
																																															-0.00012348	0	1e-08
																																															-0.00012347	-8e-05	1e-08
																																															-0.00012346	-0.00012	1e-08
																																															-0.00012345	-0.00012	1e-08
																																															-0.00012344	-0.00012	1e-08
																																															-0.00012343	-0.00012	1e-08
																																															-0.00012342	-8e-05	1e-08
																																															-0.00012341	-8e-05	1e-08
																																															-0.0001234	-8e-05	1e-08
																																															-0.00012339	-8e-05	1e-08
																																															-0.00012338	-4e-05	1e-08
																																															-0.00012337	-8e-05	1e-08
																																															-0.00012336	-8e-05	1e-08
																																															-0.00012335	-4e-05	1e-08
																																															-0.00012334	4e-05	1e-08
																																															-0.00012333	8e-05	1e-08
																																															-0.00012332	0.00012	1e-08
																																															-0.00012331	4e-05	1e-08
																																															-0.0001233	-4e-05	1e-08
																																															-0.00012329	-0.00012	1e-08
																																															-0.00012328	-0.00016	1e-08
																																															-0.00012327	-0.00016	1e-08
																																															-0.00012326	-0.00012	1e-08
																																															-0.00012325	0	1e-08
																																															-0.00012324	0.00012	1e-08
																																															-0.00012323	8e-05	1e-08
																																															-0.00012322	8e-05	1e-08
																																															-0.00012321	0	1e-08
																																															-0.0001232	0	1e-08
																																															-0.00012319	-8e-05	1e-08
																																															-0.00012318	-8e-05	1e-08
																																															-0.00012317	-0.00012	1e-08
																																															-0.00012316	-8e-05	1e-08
																																															-0.00012315	-4e-05	1e-08
																																															-0.00012314	0	1e-08
																																															-0.00012313	0	1e-08
																																															-0.00012312	0	1e-08
																																															-0.00012311	-4e-05	1e-08
																																															-0.0001231	-0.00012	1e-08
																																															-0.00012309	-0.00012	1e-08
																																															-0.00012308	-0.00012	1e-08
																																															-0.00012307	-0.00012	1e-08
																																															-0.00012306	-0.00012	1e-08
																																															-0.00012305	-0.00012	1e-08
																																															-0.00012304	-4e-05	1e-08
																																															-0.00012303	4e-05	1e-08
																																															-0.00012302	4e-05	1e-08
																																															-0.00012301	4e-05	1e-08
																																															-0.000123	0	1e-08
																																															-0.00012299	-8e-05	1e-08
																																															-0.00012298	-8e-05	1e-08
																																															-0.00012297	-0.00012	1e-08
																																															-0.00012296	-0.00012	1e-08
																																															-0.00012295	-0.00012	1e-08
																																															-0.00012294	-0.00012	1e-08
																																															-0.00012293	-0.00012	1e-08
																																															-0.00012292	-0.00012	1e-08
																																															-0.00012291	-8e-05	1e-08
																																															-0.0001229	-0.00012	1e-08
																																															-0.00012289	-0.00012	1e-08
																																															-0.00012288	-8e-05	1e-08
																																															-0.00012287	-8e-05	1e-08
																																															-0.00012286	-8e-05	1e-08
																																															-0.00012285	-0.00012	1e-08
																																															-0.00012284	-0.00012	1e-08
																																															-0.00012283	-0.00016	1e-08
																																															-0.00012282	-0.00016	1e-08
																																															-0.00012281	-0.00012	1e-08
																																															-0.0001228	-8e-05	1e-08
																																															-0.00012279	-4e-05	1e-08
																																															-0.00012278	0	1e-08
																																															-0.00012277	0	1e-08
																																															-0.00012276	-8e-05	1e-08
																																															-0.00012275	-0.00016	1e-08
																																															-0.00012274	-0.0002	1e-08
																																															-0.00012273	-0.0002	1e-08
																																															-0.00012272	-0.00016	1e-08
																																															-0.00012271	-8e-05	1e-08
																																															-0.0001227	0	1e-08
																																															-0.00012269	0	1e-08
																																															-0.00012268	-4e-05	1e-08
																																															-0.00012267	-8e-05	1e-08
																																															-0.00012266	-4e-05	1e-08
																																															-0.00012265	-4e-05	1e-08
																																															-0.00012264	-4e-05	1e-08
																																															-0.00012263	-8e-05	1e-08
																																															-0.00012262	-8e-05	1e-08
																																															-0.00012261	-8e-05	1e-08
																																															-0.0001226	-0.00012	1e-08
																																															-0.00012259	-0.00012	1e-08
																																															-0.00012258	-0.00012	1e-08
																																															-0.00012257	-8e-05	1e-08
																																															-0.00012256	-8e-05	1e-08
																																															-0.00012255	-0.00012	1e-08
																																															-0.00012254	-0.00012	1e-08
																																															-0.00012253	-8e-05	1e-08
																																															-0.00012252	-0.00012	1e-08
																																															-0.00012251	-0.00012	1e-08
																																															-0.0001225	-0.00012	1e-08
																																															-0.00012249	-0.00012	1e-08
																																															-0.00012248	-8e-05	1e-08
																																															-0.00012247	-8e-05	1e-08
																																															-0.00012246	-0.00012	1e-08
																																															-0.00012245	-8e-05	1e-08
																																															-0.00012244	-4e-05	1e-08
																																															-0.00012243	-8e-05	1e-08
																																															-0.00012242	-4e-05	1e-08
																																															-0.00012241	-8e-05	1e-08
																																															-0.0001224	-8e-05	1e-08
																																															-0.00012239	-8e-05	1e-08
																																															-0.00012238	-4e-05	1e-08
																																															-0.00012237	0	1e-08
																																															-0.00012236	0	1e-08
																																															-0.00012235	-4e-05	1e-08
																																															-0.00012234	-8e-05	1e-08
																																															-0.00012233	-0.00012	1e-08
																																															-0.00012232	-0.00012	1e-08
																																															-0.00012231	-0.00016	1e-08
																																															-0.0001223	-0.00016	1e-08
																																															-0.00012229	-0.00016	1e-08
																																															-0.00012228	-0.00012	1e-08
																																															-0.00012227	-8e-05	1e-08
																																															-0.00012226	-8e-05	1e-08
																																															-0.00012225	-8e-05	1e-08
																																															-0.00012224	-8e-05	1e-08
																																															-0.00012223	-8e-05	1e-08
																																															-0.00012222	-0.00012	1e-08
																																															-0.00012221	-0.00012	1e-08
																																															-0.0001222	-0.00012	1e-08
																																															-0.00012219	-0.00012	1e-08
																																															-0.00012218	-8e-05	1e-08
																																															-0.00012217	-4e-05	1e-08
																																															-0.00012216	-4e-05	1e-08
																																															-0.00012215	-0.00012	1e-08
																																															-0.00012214	-0.00016	1e-08
																																															-0.00012213	-0.00012	1e-08
																																															-0.00012212	-8e-05	1e-08
																																															-0.00012211	-8e-05	1e-08
																																															-0.0001221	-8e-05	1e-08
																																															-0.00012209	-8e-05	1e-08
																																															-0.00012208	-8e-05	1e-08
																																															-0.00012207	-8e-05	1e-08
																																															-0.00012206	-8e-05	1e-08
																																															-0.00012205	-8e-05	1e-08
																																															-0.00012204	-8e-05	1e-08
																																															-0.00012203	-0.00012	1e-08
																																															-0.00012202	-0.00016	1e-08
																																															-0.00012201	-0.00016	1e-08
																																															-0.000122	-0.00012	1e-08
																																															-0.00012199	-8e-05	1e-08
																																															-0.00012198	-8e-05	1e-08
																																															-0.00012197	-0.00016	1e-08
																																															-0.00012196	-0.0002	1e-08
																																															-0.00012195	-0.0002	1e-08
																																															-0.00012194	-0.00012	1e-08
																																															-0.00012193	-4e-05	1e-08
																																															-0.00012192	0	1e-08
																																															-0.00012191	-4e-05	1e-08
																																															-0.0001219	-8e-05	1e-08
																																															-0.00012189	-4e-05	1e-08
																																															-0.00012188	-4e-05	1e-08
																																															-0.00012187	-8e-05	1e-08
																																															-0.00012186	-0.00016	1e-08
																																															-0.00012185	-0.00016	1e-08
																																															-0.00012184	-0.00012	1e-08
																																															-0.00012183	-0.00016	1e-08
																																															-0.00012182	-8e-05	1e-08
																																															-0.00012181	-8e-05	1e-08
																																															-0.0001218	-8e-05	1e-08
																																															-0.00012179	-0.00016	1e-08
																																															-0.00012178	-0.00016	1e-08
																																															-0.00012177	-0.00012	1e-08
																																															-0.00012176	-8e-05	1e-08
																																															-0.00012175	0	1e-08
																																															-0.00012174	0	1e-08
																																															-0.00012173	-4e-05	1e-08
																																															-0.00012172	-0.00012	1e-08
																																															-0.00012171	-0.00016	1e-08
																																															-0.0001217	-0.00012	1e-08
																																															-0.00012169	-8e-05	1e-08
																																															-0.00012168	-4e-05	1e-08
																																															-0.00012167	4e-05	1e-08
																																															-0.00012166	8e-05	1e-08
																																															-0.00012165	0	1e-08
																																															-0.00012164	-8e-05	1e-08
																																															-0.00012163	-0.00016	1e-08
																																															-0.00012162	-0.0002	1e-08
																																															-0.00012161	-0.0002	1e-08
																																															-0.0001216	-0.0002	1e-08
																																															-0.00012159	-0.0002	1e-08
																																															-0.00012158	-0.0002	1e-08
																																															-0.00012157	-0.00012	1e-08
																																															-0.00012156	-8e-05	1e-08
																																															-0.00012155	-0.00012	1e-08
																																															-0.00012154	-0.00016	1e-08
																																															-0.00012153	-0.0002	1e-08
																																															-0.00012152	-0.00016	1e-08
																																															-0.00012151	-0.00016	1e-08
																																															-0.0001215	-8e-05	1e-08
																																															-0.00012149	0	1e-08
																																															-0.00012148	4e-05	1e-08
																																															-0.00012147	0	1e-08
																																															-0.00012146	-0.00012	1e-08
																																															-0.00012145	-0.00016	1e-08
																																															-0.00012144	-0.0002	1e-08
																																															-0.00012143	-0.0002	1e-08
																																															-0.00012142	-0.00012	1e-08
																																															-0.00012141	-4e-05	1e-08
																																															-0.0001214	-4e-05	1e-08
																																															-0.00012139	-8e-05	1e-08
																																															-0.00012138	-0.00012	1e-08
																																															-0.00012137	-0.00012	1e-08
																																															-0.00012136	-0.00012	1e-08
																																															-0.00012135	-0.00012	1e-08
																																															-0.00012134	-0.00012	1e-08
																																															-0.00012133	-0.00012	1e-08
																																															-0.00012132	-0.00012	1e-08
																																															-0.00012131	-0.00012	1e-08
																																															-0.0001213	-0.00012	1e-08
																																															-0.00012129	-0.00012	1e-08
																																															-0.00012128	-0.00012	1e-08
																																															-0.00012127	-0.00016	1e-08
																																															-0.00012126	-0.00016	1e-08
																																															-0.00012125	-0.00016	1e-08
																																															-0.00012124	-0.00012	1e-08
																																															-0.00012123	-0.00012	1e-08
																																															-0.00012122	-8e-05	1e-08
																																															-0.00012121	0	1e-08
																																															-0.0001212	4e-05	1e-08
																																															-0.00012119	-4e-05	1e-08
																																															-0.00012118	-0.00012	1e-08
																																															-0.00012117	-0.00016	1e-08
																																															-0.00012116	-0.00012	1e-08
																																															-0.00012115	-0.00012	1e-08
																																															-0.00012114	-8e-05	1e-08
																																															-0.00012113	-4e-05	1e-08
																																															-0.00012112	-8e-05	1e-08
																																															-0.00012111	-0.00016	1e-08
																																															-0.0001211	-0.00016	1e-08
																																															-0.00012109	-8e-05	1e-08
																																															-0.00012108	-8e-05	1e-08
																																															-0.00012107	-8e-05	1e-08
																																															-0.00012106	-8e-05	1e-08
																																															-0.00012105	-8e-05	1e-08
																																															-0.00012104	-0.00012	1e-08
																																															-0.00012103	-0.00016	1e-08
																																															-0.00012102	-0.00016	1e-08
																																															-0.00012101	-0.00016	1e-08
																																															-0.000121	-0.00012	1e-08
																																															-0.00012099	-0.00012	1e-08
																																															-0.00012098	-4e-05	1e-08
																																															-0.00012097	-4e-05	1e-08
																																															-0.00012096	-8e-05	1e-08
																																															-0.00012095	-0.00012	1e-08
																																															-0.00012094	-0.00012	1e-08
																																															-0.00012093	-8e-05	1e-08
																																															-0.00012092	-8e-05	1e-08
																																															-0.00012091	-4e-05	1e-08
																																															-0.0001209	-8e-05	1e-08
																																															-0.00012089	-0.00012	1e-08
																																															-0.00012088	-0.00012	1e-08
																																															-0.00012087	-0.00012	1e-08
																																															-0.00012086	-4e-05	1e-08
																																															-0.00012085	-4e-05	1e-08
																																															-0.00012084	-4e-05	1e-08
																																															-0.00012083	-8e-05	1e-08
																																															-0.00012082	-8e-05	1e-08
																																															-0.00012081	-0.00012	1e-08
																																															-0.0001208	-0.00016	1e-08
																																															-0.00012079	-0.0002	1e-08
																																															-0.00012078	-0.00012	1e-08
																																															-0.00012077	-8e-05	1e-08
																																															-0.00012076	-8e-05	1e-08
																																															-0.00012075	-0.00012	1e-08
																																															-0.00012074	-8e-05	1e-08
																																															-0.00012073	0	1e-08
																																															-0.00012072	0	1e-08
																																															-0.00012071	0	1e-08
																																															-0.0001207	-4e-05	1e-08
																																															-0.00012069	-0.00012	1e-08
																																															-0.00012068	-0.00016	1e-08
																																															-0.00012067	-0.0002	1e-08
																																															-0.00012066	-0.0002	1e-08
																																															-0.00012065	-0.00016	1e-08
																																															-0.00012064	-8e-05	1e-08
																																															-0.00012063	-4e-05	1e-08
																																															-0.00012062	-4e-05	1e-08
																																															-0.00012061	-8e-05	1e-08
																																															-0.0001206	-8e-05	1e-08
																																															-0.00012059	-0.00016	1e-08
																																															-0.00012058	-0.0002	1e-08
																																															-0.00012057	-0.0002	1e-08
																																															-0.00012056	-0.00016	1e-08
																																															-0.00012055	-0.00012	1e-08
																																															-0.00012054	-8e-05	1e-08
																																															-0.00012053	-4e-05	1e-08
																																															-0.00012052	0	1e-08
																																															-0.00012051	-8e-05	1e-08
																																															-0.0001205	-0.00012	1e-08
																																															-0.00012049	-0.00016	1e-08
																																															-0.00012048	-0.00016	1e-08
																																															-0.00012047	-0.0002	1e-08
																																															-0.00012046	-0.00016	1e-08
																																															-0.00012045	-0.00012	1e-08
																																															-0.00012044	-0.00012	1e-08
																																															-0.00012043	-0.00012	1e-08
																																															-0.00012042	-0.00012	1e-08
																																															-0.00012041	-0.00012	1e-08
																																															-0.0001204	-0.00012	1e-08
																																															-0.00012039	-0.00012	1e-08
																																															-0.00012038	-0.00012	1e-08
																																															-0.00012037	-0.00012	1e-08
																																															-0.00012036	-0.00012	1e-08
																																															-0.00012035	-0.00012	1e-08
																																															-0.00012034	-0.00016	1e-08
																																															-0.00012033	-0.00012	1e-08
																																															-0.00012032	-0.00012	1e-08
																																															-0.00012031	-0.00012	1e-08
																																															-0.0001203	-0.00012	1e-08
																																															-0.00012029	-0.00012	1e-08
																																															-0.00012028	-0.00012	1e-08
																																															-0.00012027	-8e-05	1e-08
																																															-0.00012026	-4e-05	1e-08
																																															-0.00012025	-4e-05	1e-08
																																															-0.00012024	-4e-05	1e-08
																																															-0.00012023	-8e-05	1e-08
																																															-0.00012022	-4e-05	1e-08
																																															-0.00012021	-4e-05	1e-08
																																															-0.0001202	-8e-05	1e-08
																																															-0.00012019	-8e-05	1e-08
																																															-0.00012018	-8e-05	1e-08
																																															-0.00012017	-8e-05	1e-08
																																															-0.00012016	-0.00012	1e-08
																																															-0.00012015	-0.00016	1e-08
																																															-0.00012014	-0.00012	1e-08
																																															-0.00012013	-0.00016	1e-08
																																															-0.00012012	-0.00016	1e-08
																																															-0.00012011	-0.00016	1e-08
																																															-0.0001201	-0.00012	1e-08
																																															-0.00012009	-8e-05	1e-08
																																															-0.00012008	-0.00012	1e-08
																																															-0.00012007	-0.00016	1e-08
																																															-0.00012006	-0.00012	1e-08
																																															-0.00012005	-0.00012	1e-08
																																															-0.00012004	-0.00016	1e-08
																																															-0.00012003	-0.00012	1e-08
																																															-0.00012002	-8e-05	1e-08
																																															-0.00012001	-4e-05	1e-08
																																															-0.00012	-4e-05	1e-08
																																															-0.00011999	-0.00012	1e-08
																																															-0.00011998	-0.00016	1e-08
																																															-0.00011997	-0.00016	1e-08
																																															-0.00011996	-0.00012	1e-08
																																															-0.00011995	-8e-05	1e-08
																																															-0.00011994	-4e-05	1e-08
																																															-0.00011993	0	1e-08
																																															-0.00011992	4e-05	1e-08
																																															-0.00011991	8e-05	1e-08
																																															-0.0001199	8e-05	1e-08
																																															-0.00011989	0	1e-08
																																															-0.00011988	0	1e-08
																																															-0.00011987	-8e-05	1e-08
																																															-0.00011986	-8e-05	1e-08
																																															-0.00011985	-0.00012	1e-08
																																															-0.00011984	-0.00012	1e-08
																																															-0.00011983	-0.00012	1e-08
																																															-0.00011982	-0.00012	1e-08
																																															-0.00011981	-0.00012	1e-08
																																															-0.0001198	-0.00016	1e-08
																																															-0.00011979	-0.0002	1e-08
																																															-0.00011978	-0.0002	1e-08
																																															-0.00011977	-0.00012	1e-08
																																															-0.00011976	-8e-05	1e-08
																																															-0.00011975	-4e-05	1e-08
																																															-0.00011974	-4e-05	1e-08
																																															-0.00011973	-8e-05	1e-08
																																															-0.00011972	-0.00012	1e-08
																																															-0.00011971	-0.00016	1e-08
																																															-0.0001197	-0.00016	1e-08
																																															-0.00011969	-0.00016	1e-08
																																															-0.00011968	-0.00012	1e-08
																																															-0.00011967	-8e-05	1e-08
																																															-0.00011966	-8e-05	1e-08
																																															-0.00011965	-4e-05	1e-08
																																															-0.00011964	0	1e-08
																																															-0.00011963	-8e-05	1e-08
																																															-0.00011962	-8e-05	1e-08
																																															-0.00011961	-4e-05	1e-08
																																															-0.0001196	-4e-05	1e-08
																																															-0.00011959	-4e-05	1e-08
																																															-0.00011958	-4e-05	1e-08
																																															-0.00011957	-8e-05	1e-08
																																															-0.00011956	-8e-05	1e-08
																																															-0.00011955	-0.00012	1e-08
																																															-0.00011954	-0.00012	1e-08
																																															-0.00011953	-8e-05	1e-08
																																															-0.00011952	-8e-05	1e-08
																																															-0.00011951	-4e-05	1e-08
																																															-0.0001195	-4e-05	1e-08
																																															-0.00011949	-8e-05	1e-08
																																															-0.00011948	-0.00012	1e-08
																																															-0.00011947	-0.00016	1e-08
																																															-0.00011946	-0.00012	1e-08
																																															-0.00011945	-0.00016	1e-08
																																															-0.00011944	-0.0002	1e-08
																																															-0.00011943	-0.00028	1e-08
																																															-0.00011942	-0.00024	1e-08
																																															-0.00011941	-0.00016	1e-08
																																															-0.0001194	-8e-05	1e-08
																																															-0.00011939	-4e-05	1e-08
																																															-0.00011938	0	1e-08
																																															-0.00011937	0	1e-08
																																															-0.00011936	-4e-05	1e-08
																																															-0.00011935	-8e-05	1e-08
																																															-0.00011934	-0.00012	1e-08
																																															-0.00011933	-0.00016	1e-08
																																															-0.00011932	-0.0002	1e-08
																																															-0.00011931	-0.0002	1e-08
																																															-0.0001193	-0.00012	1e-08
																																															-0.00011929	-0.00012	1e-08
																																															-0.00011928	-8e-05	1e-08
																																															-0.00011927	-8e-05	1e-08
																																															-0.00011926	-4e-05	1e-08
																																															-0.00011925	-4e-05	1e-08
																																															-0.00011924	-4e-05	1e-08
																																															-0.00011923	-0.00012	1e-08
																																															-0.00011922	-0.00012	1e-08
																																															-0.00011921	-8e-05	1e-08
																																															-0.0001192	-4e-05	1e-08
																																															-0.00011919	0	1e-08
																																															-0.00011918	0	1e-08
																																															-0.00011917	-4e-05	1e-08
																																															-0.00011916	-0.00012	1e-08
																																															-0.00011915	-0.00028	1e-08
																																															-0.00011914	-0.00024	1e-08
																																															-0.00011913	-0.00016	1e-08
																																															-0.00011912	-0.00012	1e-08
																																															-0.00011911	-8e-05	1e-08
																																															-0.0001191	-8e-05	1e-08
																																															-0.00011909	-8e-05	1e-08
																																															-0.00011908	-8e-05	1e-08
																																															-0.00011907	0	1e-08
																																															-0.00011906	0.0002	1e-08
																																															-0.00011905	0.00088	1e-08
																																															-0.00011904	0.00176	1e-08
																																															-0.00011903	0.00276	1e-08
																																															-0.00011902	0.00328	1e-08
																																															-0.00011901	0.00348	1e-08
																																															-0.000119	0.0032	1e-08
																																															-0.00011899	0.00288	1e-08
																																															-0.00011898	0.00272	1e-08
																																															-0.00011897	0.00276	1e-08
																																															-0.00011896	0.003	1e-08
																																															-0.00011895	0.0034	1e-08
																																															-0.00011894	0.00364	1e-08
																																															-0.00011893	0.00376	1e-08
																																															-0.00011892	0.00356	1e-08
																																															-0.00011891	0.00312	1e-08
																																															-0.0001189	0.00268	1e-08
																																															-0.00011889	0.00248	1e-08
																																															-0.00011888	0.00252	1e-08
																																															-0.00011887	0.0028	1e-08
																																															-0.00011886	0.00292	1e-08
																																															-0.00011885	0.003	1e-08
																																															-0.00011884	0.00284	1e-08
																																															-0.00011883	0.0026	1e-08
																																															-0.00011882	0.0024	1e-08
																																															-0.00011881	0.00232	1e-08
																																															-0.0001188	0.00228	1e-08
																																															-0.00011879	0.00236	1e-08
																																															-0.00011878	0.0024	1e-08
																																															-0.00011877	0.00236	1e-08
																																															-0.00011876	0.00228	1e-08
																																															-0.00011875	0.00216	1e-08
																																															-0.00011874	0.00204	1e-08
																																															-0.00011873	0.00196	1e-08
																																															-0.00011872	0.00192	1e-08
																																															-0.00011871	0.00196	1e-08
																																															-0.0001187	0.00196	1e-08
																																															-0.00011869	0.00196	1e-08
																																															-0.00011868	0.00192	1e-08
																																															-0.00011867	0.00188	1e-08
																																															-0.00011866	0.00184	1e-08
																																															-0.00011865	0.00176	1e-08
																																															-0.00011864	0.00172	1e-08
																																															-0.00011863	0.00172	1e-08
																																															-0.00011862	0.00168	1e-08
																																															-0.00011861	0.00164	1e-08
																																															-0.0001186	0.00152	1e-08
																																															-0.00011859	0.00144	1e-08
																																															-0.00011858	0.0014	1e-08
																																															-0.00011857	0.00136	1e-08
																																															-0.00011856	0.0014	1e-08
																																															-0.00011855	0.0014	1e-08
																																															-0.00011854	0.0014	1e-08
																																															-0.00011853	0.00136	1e-08
																																															-0.00011852	0.00136	1e-08
																																															-0.00011851	0.00128	1e-08
																																															-0.0001185	0.00124	1e-08
																																															-0.00011849	0.0012	1e-08
																																															-0.00011848	0.00116	1e-08
																																															-0.00011847	0.00112	1e-08
																																															-0.00011846	0.0012	1e-08
																																															-0.00011845	0.00124	1e-08
																																															-0.00011844	0.0012	1e-08
																																															-0.00011843	0.00108	1e-08
																																															-0.00011842	0.00104	1e-08
																																															-0.00011841	0.00104	1e-08
																																															-0.0001184	0.00108	1e-08
																																															-0.00011839	0.00104	1e-08
																																															-0.00011838	0.00104	1e-08
																																															-0.00011837	0.001	1e-08
																																															-0.00011836	0.00096	1e-08
																																															-0.00011835	0.00092	1e-08
																																															-0.00011834	0.00088	1e-08
																																															-0.00011833	0.00088	1e-08
																																															-0.00011832	0.00088	1e-08
																																															-0.00011831	0.00092	1e-08
																																															-0.0001183	0.00088	1e-08
																																															-0.00011829	0.00088	1e-08
																																															-0.00011828	0.00088	1e-08
																																															-0.00011827	0.00084	1e-08
																																															-0.00011826	0.00084	1e-08
																																															-0.00011825	0.00072	1e-08
																																															-0.00011824	0.00072	1e-08
																																															-0.00011823	0.00068	1e-08
																																															-0.00011822	0.00064	1e-08
																																															-0.00011821	0.00064	1e-08
																																															-0.0001182	0.00064	1e-08
																																															-0.00011819	0.00068	1e-08
																																															-0.00011818	0.00068	1e-08
																																															-0.00011817	0.00068	1e-08
																																															-0.00011816	0.00068	1e-08
																																															-0.00011815	0.00068	1e-08
																																															-0.00011814	0.0006	1e-08
																																															-0.00011813	0.00056	1e-08
																																															-0.00011812	0.00052	1e-08
																																															-0.00011811	0.00052	1e-08
																																															-0.0001181	0.00048	1e-08
																																															-0.00011809	0.00052	1e-08
																																															-0.00011808	0.00052	1e-08
																																															-0.00011807	0.00052	1e-08
																																															-0.00011806	0.00052	1e-08
																																															-0.00011805	0.00056	1e-08
																																															-0.00011804	0.00056	1e-08
																																															-0.00011803	0.00052	1e-08
																																															-0.00011802	0.00044	1e-08
																																															-0.00011801	0.00044	1e-08
																																															-0.000118	0.00044	1e-08
																																															-0.00011799	0.00036	1e-08
																																															-0.00011798	0.00032	1e-08
																																															-0.00011797	0.00032	1e-08
																																															-0.00011796	0.00032	1e-08
																																															-0.00011795	0.00032	1e-08
																																															-0.00011794	0.00032	1e-08
																																															-0.00011793	0.00032	1e-08
																																															-0.00011792	0.0004	1e-08
																																															-0.00011791	0.0004	1e-08
																																															-0.0001179	0.00036	1e-08
																																															-0.00011789	0.00032	1e-08
																																															-0.00011788	0.00032	1e-08
																																															-0.00011787	0.00024	1e-08
																																															-0.00011786	0.0002	1e-08
																																															-0.00011785	0.00028	1e-08
																																															-0.00011784	0.00036	1e-08
																																															-0.00011783	0.00036	1e-08
																																															-0.00011782	0.0004	1e-08
																																															-0.00011781	0.0004	1e-08
																																															-0.0001178	0.00036	1e-08
																																															-0.00011779	0.00028	1e-08
																																															-0.00011778	0.0002	1e-08
																																															-0.00011777	0.00016	1e-08
																																															-0.00011776	0.0002	1e-08
																																															-0.00011775	0.00024	1e-08
																																															-0.00011774	0.00024	1e-08
																																															-0.00011773	0.00024	1e-08
																																															-0.00011772	0.00028	1e-08
																																															-0.00011771	0.00028	1e-08
																																															-0.0001177	0.00024	1e-08
																																															-0.00011769	0.0002	1e-08
																																															-0.00011768	0.00012	1e-08
																																															-0.00011767	8e-05	1e-08
																																															-0.00011766	0.00012	1e-08
																																															-0.00011765	0.00016	1e-08
																																															-0.00011764	0.00016	1e-08
																																															-0.00011763	0.00012	1e-08
																																															-0.00011762	0.00012	1e-08
																																															-0.00011761	0.00012	1e-08
																																															-0.0001176	0.00016	1e-08
																																															-0.00011759	0.00016	1e-08
																																															-0.00011758	0.0002	1e-08
																																															-0.00011757	0.00016	1e-08
																																															-0.00011756	0.00016	1e-08
																																															-0.00011755	0.00016	1e-08
																																															-0.00011754	0.00016	1e-08
																																															-0.00011753	0.00012	1e-08
																																															-0.00011752	8e-05	1e-08
																																															-0.00011751	8e-05	1e-08
																																															-0.0001175	8e-05	1e-08
																																															-0.00011749	0.00012	1e-08
																																															-0.00011748	0.00012	1e-08
																																															-0.00011747	8e-05	1e-08
																																															-0.00011746	8e-05	1e-08
																																															-0.00011745	8e-05	1e-08
																																															-0.00011744	0.00012	1e-08
																																															-0.00011743	0.00012	1e-08
																																															-0.00011742	0.00016	1e-08
																																															-0.00011741	0.00012	1e-08
																																															-0.0001174	4e-05	1e-08
																																															-0.00011739	0	1e-08
																																															-0.00011738	0	1e-08
																																															-0.00011737	0	1e-08
																																															-0.00011736	0	1e-08
																																															-0.00011735	0	1e-08
																																															-0.00011734	4e-05	1e-08
																																															-0.00011733	8e-05	1e-08
																																															-0.00011732	8e-05	1e-08
																																															-0.00011731	4e-05	1e-08
																																															-0.0001173	4e-05	1e-08
																																															-0.00011729	8e-05	1e-08
																																															-0.00011728	8e-05	1e-08
																																															-0.00011727	0.00012	1e-08
																																															-0.00011726	8e-05	1e-08
																																															-0.00011725	4e-05	1e-08
																																															-0.00011724	-4e-05	1e-08
																																															-0.00011723	-8e-05	1e-08
																																															-0.00011722	-4e-05	1e-08
																																															-0.00011721	0	1e-08
																																															-0.0001172	0	1e-08
																																															-0.00011719	4e-05	1e-08
																																															-0.00011718	0.00012	1e-08
																																															-0.00011717	0.00016	1e-08
																																															-0.00011716	0.00016	1e-08
																																															-0.00011715	8e-05	1e-08
																																															-0.00011714	0.00012	1e-08
																																															-0.00011713	8e-05	1e-08
																																															-0.00011712	8e-05	1e-08
																																															-0.00011711	0	1e-08
																																															-0.0001171	0	1e-08
																																															-0.00011709	0	1e-08
																																															-0.00011708	-4e-05	1e-08
																																															-0.00011707	0	1e-08
																																															-0.00011706	0	1e-08
																																															-0.00011705	0	1e-08
																																															-0.00011704	-4e-05	1e-08
																																															-0.00011703	-4e-05	1e-08
																																															-0.00011702	-8e-05	1e-08
																																															-0.00011701	-4e-05	1e-08
																																															-0.000117	4e-05	1e-08
																																															-0.00011699	8e-05	1e-08
																																															-0.00011698	0.00012	1e-08
																																															-0.00011697	0.00012	1e-08
																																															-0.00011696	8e-05	1e-08
																																															-0.00011695	0	1e-08
																																															-0.00011694	-4e-05	1e-08
																																															-0.00011693	-4e-05	1e-08
																																															-0.00011692	0	1e-08
																																															-0.00011691	0	1e-08
																																															-0.0001169	0	1e-08
																																															-0.00011689	-4e-05	1e-08
																																															-0.00011688	-4e-05	1e-08
																																															-0.00011687	-0.00012	1e-08
																																															-0.00011686	-8e-05	1e-08
																																															-0.00011685	-4e-05	1e-08
																																															-0.00011684	0	1e-08
																																															-0.00011683	0	1e-08
																																															-0.00011682	0	1e-08
																																															-0.00011681	-4e-05	1e-08
																																															-0.0001168	-4e-05	1e-08
																																															-0.00011679	-4e-05	1e-08
																																															-0.00011678	-4e-05	1e-08
																																															-0.00011677	-4e-05	1e-08
																																															-0.00011676	-4e-05	1e-08
																																															-0.00011675	0	1e-08
																																															-0.00011674	0	1e-08
																																															-0.00011673	0	1e-08
																																															-0.00011672	0	1e-08
																																															-0.00011671	-4e-05	1e-08
																																															-0.0001167	-0.00012	1e-08
																																															-0.00011669	-0.00016	1e-08
																																															-0.00011668	-8e-05	1e-08
																																															-0.00011667	-4e-05	1e-08
																																															-0.00011666	-4e-05	1e-08
																																															-0.00011665	-8e-05	1e-08
																																															-0.00011664	-8e-05	1e-08
																																															-0.00011663	-0.00012	1e-08
																																															-0.00011662	-0.00012	1e-08
																																															-0.00011661	-0.00012	1e-08
																																															-0.0001166	-0.00016	1e-08
																																															-0.00011659	-0.0002	1e-08
																																															-0.00011658	-0.00012	1e-08
																																															-0.00011657	-8e-05	1e-08
																																															-0.00011656	0	1e-08
																																															-0.00011655	-4e-05	1e-08
																																															-0.00011654	-4e-05	1e-08
																																															-0.00011653	-8e-05	1e-08
																																															-0.00011652	-8e-05	1e-08
																																															-0.00011651	-8e-05	1e-08
																																															-0.0001165	-4e-05	1e-08
																																															-0.00011649	-4e-05	1e-08
																																															-0.00011648	-4e-05	1e-08
																																															-0.00011647	-8e-05	1e-08
																																															-0.00011646	-0.00012	1e-08
																																															-0.00011645	-8e-05	1e-08
																																															-0.00011644	-8e-05	1e-08
																																															-0.00011643	-8e-05	1e-08
																																															-0.00011642	-8e-05	1e-08
																																															-0.00011641	-4e-05	1e-08
																																															-0.0001164	0	1e-08
																																															-0.00011639	0	1e-08
																																															-0.00011638	-4e-05	1e-08
																																															-0.00011637	-0.00016	1e-08
																																															-0.00011636	-0.00024	1e-08
																																															-0.00011635	-0.00028	1e-08
																																															-0.00011634	-0.0002	1e-08
																																															-0.00011633	-8e-05	1e-08
																																															-0.00011632	0	1e-08
																																															-0.00011631	4e-05	1e-08
																																															-0.0001163	0	1e-08
																																															-0.00011629	-4e-05	1e-08
																																															-0.00011628	-8e-05	1e-08
																																															-0.00011627	-8e-05	1e-08
																																															-0.00011626	-4e-05	1e-08
																																															-0.00011625	-4e-05	1e-08
																																															-0.00011624	4e-05	1e-08
																																															-0.00011623	0	1e-08
																																															-0.00011622	-4e-05	1e-08
																																															-0.00011621	-0.00012	1e-08
																																															-0.0001162	-0.00016	1e-08
																																															-0.00011619	-0.00024	1e-08
																																															-0.00011618	-0.0002	1e-08
																																															-0.00011617	-0.00012	1e-08
																																															-0.00011616	0	1e-08
																																															-0.00011615	0	1e-08
																																															-0.00011614	-4e-05	1e-08
																																															-0.00011613	-8e-05	1e-08
																																															-0.00011612	-0.00012	1e-08
																																															-0.00011611	-0.00016	1e-08
																																															-0.0001161	-0.00016	1e-08
																																															-0.00011609	-8e-05	1e-08
																																															-0.00011608	0	1e-08
																																															-0.00011607	-4e-05	1e-08
																																															-0.00011606	-8e-05	1e-08
																																															-0.00011605	-8e-05	1e-08
																																															-0.00011604	-0.00012	1e-08
																																															-0.00011603	-0.00016	1e-08
																																															-0.00011602	-0.00012	1e-08
																																															-0.00011601	-8e-05	1e-08
																																															-0.000116	-0.00012	1e-08
																																															-0.00011599	-0.0002	1e-08
																																															-0.00011598	-0.0002	1e-08
																																															-0.00011597	-0.00016	1e-08
																																															-0.00011596	-8e-05	1e-08
																																															-0.00011595	-8e-05	1e-08
																																															-0.00011594	-4e-05	1e-08
																																															-0.00011593	-4e-05	1e-08
																																															-0.00011592	-4e-05	1e-08
																																															-0.00011591	-4e-05	1e-08
																																															-0.0001159	-8e-05	1e-08
																																															-0.00011589	-0.00016	1e-08
																																															-0.00011588	-0.00016	1e-08
																																															-0.00011587	-0.00016	1e-08
																																															-0.00011586	-0.00012	1e-08
																																															-0.00011585	-8e-05	1e-08
																																															-0.00011584	-4e-05	1e-08
																																															-0.00011583	-4e-05	1e-08
																																															-0.00011582	-0.00012	1e-08
																																															-0.00011581	-0.00012	1e-08
																																															-0.0001158	-0.00016	1e-08
																																															-0.00011579	-0.0002	1e-08
																																															-0.00011578	-0.00012	1e-08
																																															-0.00011577	-0.00012	1e-08
																																															-0.00011576	-0.00016	1e-08
																																															-0.00011575	-0.00012	1e-08
																																															-0.00011574	-8e-05	1e-08
																																															-0.00011573	-8e-05	1e-08
																																															-0.00011572	-0.00012	1e-08
																																															-0.00011571	-0.00016	1e-08
																																															-0.0001157	-0.00012	1e-08
																																															-0.00011569	-8e-05	1e-08
																																															-0.00011568	-8e-05	1e-08
																																															-0.00011567	-0.00012	1e-08
																																															-0.00011566	-0.00012	1e-08
																																															-0.00011565	-8e-05	1e-08
																																															-0.00011564	-0.00012	1e-08
																																															-0.00011563	-0.00016	1e-08
																																															-0.00011562	-0.00016	1e-08
																																															-0.00011561	-0.00016	1e-08
																																															-0.0001156	-0.00012	1e-08
																																															-0.00011559	-8e-05	1e-08
																																															-0.00011558	-8e-05	1e-08
																																															-0.00011557	-8e-05	1e-08
																																															-0.00011556	-0.00012	1e-08
																																															-0.00011555	-0.0002	1e-08
																																															-0.00011554	-0.00012	1e-08
																																															-0.00011553	-8e-05	1e-08
																																															-0.00011552	-4e-05	1e-08
																																															-0.00011551	-8e-05	1e-08
																																															-0.0001155	-8e-05	1e-08
																																															-0.00011549	-0.00012	1e-08
																																															-0.00011548	-0.00012	1e-08
																																															-0.00011547	-0.00012	1e-08
																																															-0.00011546	-8e-05	1e-08
																																															-0.00011545	-8e-05	1e-08
																																															-0.00011544	-0.00012	1e-08
																																															-0.00011543	-0.00012	1e-08
																																															-0.00011542	-0.00012	1e-08
																																															-0.00011541	-0.00012	1e-08
																																															-0.0001154	-0.00012	1e-08
																																															-0.00011539	-8e-05	1e-08
																																															-0.00011538	-8e-05	1e-08
																																															-0.00011537	-0.00012	1e-08
																																															-0.00011536	-0.00012	1e-08
																																															-0.00011535	-4e-05	1e-08
																																															-0.00011534	0	1e-08
																																															-0.00011533	0	1e-08
																																															-0.00011532	-0.00012	1e-08
																																															-0.00011531	-0.0002	1e-08
																																															-0.0001153	-0.00016	1e-08
																																															-0.00011529	-4e-05	1e-08
																																															-0.00011528	-4e-05	1e-08
																																															-0.00011527	-8e-05	1e-08
																																															-0.00011526	-0.00012	1e-08
																																															-0.00011525	-0.00016	1e-08
																																															-0.00011524	-0.00016	1e-08
																																															-0.00011523	-0.00016	1e-08
																																															-0.00011522	-0.00012	1e-08
																																															-0.00011521	0	1e-08
																																															-0.0001152	8e-05	1e-08
																																															-0.00011519	0	1e-08
																																															-0.00011518	-8e-05	1e-08
																																															-0.00011517	-0.00016	1e-08
																																															-0.00011516	-0.0002	1e-08
																																															-0.00011515	-0.00028	1e-08
																																															-0.00011514	-0.00024	1e-08
																																															-0.00011513	-0.00012	1e-08
																																															-0.00011512	-4e-05	1e-08
																																															-0.00011511	0	1e-08
																																															-0.0001151	0	1e-08
																																															-0.00011509	-8e-05	1e-08
																																															-0.00011508	-0.00012	1e-08
																																															-0.00011507	-0.0002	1e-08
																																															-0.00011506	-0.00012	1e-08
																																															-0.00011505	-8e-05	1e-08
																																															-0.00011504	4e-05	1e-08
																																															-0.00011503	4e-05	1e-08
																																															-0.00011502	0	1e-08
																																															-0.00011501	-8e-05	1e-08
																																															-0.000115	-0.00012	1e-08
																																															-0.00011499	-0.00016	1e-08
																																															-0.00011498	-0.00016	1e-08
																																															-0.00011497	-0.00016	1e-08
																																															-0.00011496	-0.00012	1e-08
																																															-0.00011495	-8e-05	1e-08
																																															-0.00011494	0	1e-08
																																															-0.00011493	0	1e-08
																																															-0.00011492	-4e-05	1e-08
																																															-0.00011491	-0.00012	1e-08
																																															-0.0001149	-0.00016	1e-08
																																															-0.00011489	-0.00012	1e-08
																																															-0.00011488	-8e-05	1e-08
																																															-0.00011487	-8e-05	1e-08
																																															-0.00011486	-8e-05	1e-08
																																															-0.00011485	-0.00012	1e-08
																																															-0.00011484	-0.00012	1e-08
																																															-0.00011483	-0.00016	1e-08
																																															-0.00011482	-0.00012	1e-08
																																															-0.00011481	-0.00012	1e-08
																																															-0.0001148	-8e-05	1e-08
																																															-0.00011479	0	1e-08
																																															-0.00011478	-4e-05	1e-08
																																															-0.00011477	-0.00012	1e-08
																																															-0.00011476	-0.00016	1e-08
																																															-0.00011475	-0.0002	1e-08
																																															-0.00011474	-0.00012	1e-08
																																															-0.00011473	-4e-05	1e-08
																																															-0.00011472	0	1e-08
																																															-0.00011471	-4e-05	1e-08
																																															-0.0001147	-0.00012	1e-08
																																															-0.00011469	-0.00012	1e-08
																																															-0.00011468	-0.00012	1e-08
																																															-0.00011467	-0.00012	1e-08
																																															-0.00011466	-0.00012	1e-08
																																															-0.00011465	-0.00012	1e-08
																																															-0.00011464	-0.00012	1e-08
																																															-0.00011463	-8e-05	1e-08
																																															-0.00011462	-8e-05	1e-08
																																															-0.00011461	-8e-05	1e-08
																																															-0.0001146	-0.00012	1e-08
																																															-0.00011459	-0.00016	1e-08
																																															-0.00011458	-0.00012	1e-08
																																															-0.00011457	-8e-05	1e-08
																																															-0.00011456	-4e-05	1e-08
																																															-0.00011455	0	1e-08
																																															-0.00011454	0	1e-08
																																															-0.00011453	-4e-05	1e-08
																																															-0.00011452	-4e-05	1e-08
																																															-0.00011451	-0.00012	1e-08
																																															-0.0001145	-0.00016	1e-08
																																															-0.00011449	-0.0002	1e-08
																																															-0.00011448	-0.00016	1e-08
																																															-0.00011447	-0.00012	1e-08
																																															-0.00011446	-0.00012	1e-08
																																															-0.00011445	-8e-05	1e-08
																																															-0.00011444	-8e-05	1e-08
																																															-0.00011443	-0.00012	1e-08
																																															-0.00011442	-0.00016	1e-08
																																															-0.00011441	-0.00016	1e-08
																																															-0.0001144	-0.00016	1e-08
																																															-0.00011439	-0.00016	1e-08
																																															-0.00011438	-8e-05	1e-08
																																															-0.00011437	-4e-05	1e-08
																																															-0.00011436	-4e-05	1e-08
																																															-0.00011435	-8e-05	1e-08
																																															-0.00011434	-8e-05	1e-08
																																															-0.00011433	-8e-05	1e-08
																																															-0.00011432	-8e-05	1e-08
																																															-0.00011431	-0.00012	1e-08
																																															-0.0001143	-0.00012	1e-08
																																															-0.00011429	-8e-05	1e-08
																																															-0.00011428	-4e-05	1e-08
																																															-0.00011427	-8e-05	1e-08
																																															-0.00011426	-0.00012	1e-08
																																															-0.00011425	-0.00016	1e-08
																																															-0.00011424	-0.00016	1e-08
																																															-0.00011423	-0.00016	1e-08
																																															-0.00011422	-0.00012	1e-08
																																															-0.00011421	-8e-05	1e-08
																																															-0.0001142	-4e-05	1e-08
																																															-0.00011419	-8e-05	1e-08
																																															-0.00011418	-0.00012	1e-08
																																															-0.00011417	-0.00012	1e-08
																																															-0.00011416	-0.00012	1e-08
																																															-0.00011415	-0.00012	1e-08
																																															-0.00011414	-0.00012	1e-08
																																															-0.00011413	-0.00012	1e-08
																																															-0.00011412	-8e-05	1e-08
																																															-0.00011411	-8e-05	1e-08
																																															-0.0001141	-0.00012	1e-08
																																															-0.00011409	-0.0002	1e-08
																																															-0.00011408	-0.00024	1e-08
																																															-0.00011407	-0.0002	1e-08
																																															-0.00011406	-0.00012	1e-08
																																															-0.00011405	0	1e-08
																																															-0.00011404	4e-05	1e-08
																																															-0.00011403	0	1e-08
																																															-0.00011402	0	1e-08
																																															-0.00011401	0	1e-08
																																															-0.000114	-4e-05	1e-08
																																															-0.00011399	-8e-05	1e-08
																																															-0.00011398	-4e-05	1e-08
																																															-0.00011397	-4e-05	1e-08
																																															-0.00011396	-4e-05	1e-08
																																															-0.00011395	-8e-05	1e-08
																																															-0.00011394	-0.00012	1e-08
																																															-0.00011393	-0.00012	1e-08
																																															-0.00011392	-4e-05	1e-08
																																															-0.00011391	-4e-05	1e-08
																																															-0.0001139	0	1e-08
																																															-0.00011389	0	1e-08
																																															-0.00011388	-4e-05	1e-08
																																															-0.00011387	-8e-05	1e-08
																																															-0.00011386	-0.00012	1e-08
																																															-0.00011385	-0.00016	1e-08
																																															-0.00011384	-0.0002	1e-08
																																															-0.00011383	-0.0002	1e-08
																																															-0.00011382	-0.00016	1e-08
																																															-0.00011381	-8e-05	1e-08
																																															-0.0001138	0	1e-08
																																															-0.00011379	-4e-05	1e-08
																																															-0.00011378	-0.00012	1e-08
																																															-0.00011377	-0.00016	1e-08
																																															-0.00011376	-0.00016	1e-08
																																															-0.00011375	-0.00012	1e-08
																																															-0.00011374	-0.00012	1e-08
																																															-0.00011373	-0.00012	1e-08
																																															-0.00011372	-8e-05	1e-08
																																															-0.00011371	-0.00012	1e-08
																																															-0.0001137	-0.00016	1e-08
																																															-0.00011369	-0.0002	1e-08
																																															-0.00011368	-0.0002	1e-08
																																															-0.00011367	-0.00016	1e-08
																																															-0.00011366	-8e-05	1e-08
																																															-0.00011365	0	1e-08
																																															-0.00011364	0	1e-08
																																															-0.00011363	-0.00012	1e-08
																																															-0.00011362	-0.00012	1e-08
																																															-0.00011361	-0.00016	1e-08
																																															-0.0001136	-0.0002	1e-08
																																															-0.00011359	-0.00024	1e-08
																																															-0.00011358	-0.0002	1e-08
																																															-0.00011357	-0.00012	1e-08
																																															-0.00011356	-8e-05	1e-08
																																															-0.00011355	-0.00012	1e-08
																																															-0.00011354	-0.00016	1e-08
																																															-0.00011353	-0.00012	1e-08
																																															-0.00011352	-8e-05	1e-08
																																															-0.00011351	-4e-05	1e-08
																																															-0.0001135	-4e-05	1e-08
																																															-0.00011349	-8e-05	1e-08
																																															-0.00011348	-0.00012	1e-08
																																															-0.00011347	-0.0002	1e-08
																																															-0.00011346	-0.0002	1e-08
																																															-0.00011345	-8e-05	1e-08
																																															-0.00011344	-4e-05	1e-08
																																															-0.00011343	0	1e-08
																																															-0.00011342	0	1e-08
																																															-0.00011341	0	1e-08
																																															-0.0001134	-4e-05	1e-08
																																															-0.00011339	-8e-05	1e-08
																																															-0.00011338	-0.00012	1e-08
																																															-0.00011337	-0.00012	1e-08
																																															-0.00011336	-0.00012	1e-08
																																															-0.00011335	-0.00012	1e-08
																																															-0.00011334	-0.00012	1e-08
																																															-0.00011333	-0.00012	1e-08
																																															-0.00011332	-8e-05	1e-08
																																															-0.00011331	-8e-05	1e-08
																																															-0.0001133	-0.00012	1e-08
																																															-0.00011329	-8e-05	1e-08
																																															-0.00011328	-4e-05	1e-08
																																															-0.00011327	0	1e-08
																																															-0.00011326	-4e-05	1e-08
																																															-0.00011325	-8e-05	1e-08
																																															-0.00011324	-0.00012	1e-08
																																															-0.00011323	-0.00016	1e-08
																																															-0.00011322	-0.00012	1e-08
																																															-0.00011321	-8e-05	1e-08
																																															-0.0001132	-4e-05	1e-08
																																															-0.00011319	0	1e-08
																																															-0.00011318	0	1e-08
																																															-0.00011317	-8e-05	1e-08
																																															-0.00011316	-0.00012	1e-08
																																															-0.00011315	-0.0002	1e-08
																																															-0.00011314	-0.0002	1e-08
																																															-0.00011313	-0.00012	1e-08
																																															-0.00011312	-4e-05	1e-08
																																															-0.00011311	-4e-05	1e-08
																																															-0.0001131	-4e-05	1e-08
																																															-0.00011309	-0.00012	1e-08
																																															-0.00011308	-0.00012	1e-08
																																															-0.00011307	-0.00016	1e-08
																																															-0.00011306	-0.00012	1e-08
																																															-0.00011305	-0.00012	1e-08
																																															-0.00011304	-8e-05	1e-08
																																															-0.00011303	0	1e-08
																																															-0.00011302	-4e-05	1e-08
																																															-0.00011301	-0.00012	1e-08
																																															-0.000113	-0.00012	1e-08
																																															-0.00011299	-0.00016	1e-08
																																															-0.00011298	-0.00012	1e-08
																																															-0.00011297	-0.00012	1e-08
																																															-0.00011296	-8e-05	1e-08
																																															-0.00011295	-0.00012	1e-08
																																															-0.00011294	-0.00012	1e-08
																																															-0.00011293	-0.00012	1e-08
																																															-0.00011292	-8e-05	1e-08
																																															-0.00011291	-8e-05	1e-08
																																															-0.0001129	-4e-05	1e-08
																																															-0.00011289	0	1e-08
																																															-0.00011288	0	1e-08
																																															-0.00011287	-8e-05	1e-08
																																															-0.00011286	-8e-05	1e-08
																																															-0.00011285	-8e-05	1e-08
																																															-0.00011284	-0.00012	1e-08
																																															-0.00011283	-0.00012	1e-08
																																															-0.00011282	-0.00012	1e-08
																																															-0.00011281	-8e-05	1e-08
																																															-0.0001128	-0.00012	1e-08
																																															-0.00011279	-0.00012	1e-08
																																															-0.00011278	-0.00012	1e-08
																																															-0.00011277	-0.00012	1e-08
																																															-0.00011276	-0.00012	1e-08
																																															-0.00011275	-0.00016	1e-08
																																															-0.00011274	-0.0002	1e-08
																																															-0.00011273	-0.00012	1e-08
																																															-0.00011272	-0.00012	1e-08
																																															-0.00011271	-0.00016	1e-08
																																															-0.0001127	-0.00016	1e-08
																																															-0.00011269	-8e-05	1e-08
																																															-0.00011268	0	1e-08
																																															-0.00011267	4e-05	1e-08
																																															-0.00011266	0	1e-08
																																															-0.00011265	-8e-05	1e-08
																																															-0.00011264	-8e-05	1e-08
																																															-0.00011263	-0.00012	1e-08
																																															-0.00011262	-0.00016	1e-08
																																															-0.00011261	-0.00012	1e-08
																																															-0.0001126	-8e-05	1e-08
																																															-0.00011259	-4e-05	1e-08
																																															-0.00011258	0	1e-08
																																															-0.00011257	-4e-05	1e-08
																																															-0.00011256	-8e-05	1e-08
																																															-0.00011255	-0.00012	1e-08
																																															-0.00011254	-0.00012	1e-08
																																															-0.00011253	-0.00012	1e-08
																																															-0.00011252	-0.00012	1e-08
																																															-0.00011251	-0.00016	1e-08
																																															-0.0001125	-0.00012	1e-08
																																															-0.00011249	-0.00012	1e-08
																																															-0.00011248	-0.00012	1e-08
																																															-0.00011247	-0.00016	1e-08
																																															-0.00011246	-0.00012	1e-08
																																															-0.00011245	0	1e-08
																																															-0.00011244	0.00052	1e-08
																																															-0.00011243	0.00148	1e-08
																																															-0.00011242	0.00248	1e-08
																																															-0.00011241	0.00328	1e-08
																																															-0.0001124	0.00344	1e-08
																																															-0.00011239	0.00316	1e-08
																																															-0.00011238	0.00272	1e-08
																																															-0.00011237	0.00248	1e-08
																																															-0.00011236	0.00252	1e-08
																																															-0.00011235	0.00296	1e-08
																																															-0.00011234	0.00332	1e-08
																																															-0.00011233	0.00368	1e-08
																																															-0.00011232	0.00376	1e-08
																																															-0.00011231	0.00344	1e-08
																																															-0.0001123	0.003	1e-08
																																															-0.00011229	0.0026	1e-08
																																															-0.00011228	0.00248	1e-08
																																															-0.00011227	0.0026	1e-08
																																															-0.00011226	0.0028	1e-08
																																															-0.00011225	0.00296	1e-08
																																															-0.00011224	0.003	1e-08
																																															-0.00011223	0.00288	1e-08
																																															-0.00011222	0.00272	1e-08
																																															-0.00011221	0.00252	1e-08
																																															-0.0001122	0.0024	1e-08
																																															-0.00011219	0.00236	1e-08
																																															-0.00011218	0.0024	1e-08
																																															-0.00011217	0.00248	1e-08
																																															-0.00011216	0.00244	1e-08
																																															-0.00011215	0.0024	1e-08
																																															-0.00011214	0.00232	1e-08
																																															-0.00011213	0.00228	1e-08
																																															-0.00011212	0.00212	1e-08
																																															-0.00011211	0.00196	1e-08
																																															-0.0001121	0.00188	1e-08
																																															-0.00011209	0.00192	1e-08
																																															-0.00011208	0.00192	1e-08
																																															-0.00011207	0.00196	1e-08
																																															-0.00011206	0.00196	1e-08
																																															-0.00011205	0.00188	1e-08
																																															-0.00011204	0.0018	1e-08
																																															-0.00011203	0.00168	1e-08
																																															-0.00011202	0.00164	1e-08
																																															-0.00011201	0.00168	1e-08
																																															-0.000112	0.00168	1e-08
																																															-0.00011199	0.00168	1e-08
																																															-0.00011198	0.0016	1e-08
																																															-0.00011197	0.00148	1e-08
																																															-0.00011196	0.0014	1e-08
																																															-0.00011195	0.00136	1e-08
																																															-0.00011194	0.00136	1e-08
																																															-0.00011193	0.00136	1e-08
																																															-0.00011192	0.0014	1e-08
																																															-0.00011191	0.0014	1e-08
																																															-0.0001119	0.00136	1e-08
																																															-0.00011189	0.00136	1e-08
																																															-0.00011188	0.00136	1e-08
																																															-0.00011187	0.00136	1e-08
																																															-0.00011186	0.00128	1e-08
																																															-0.00011185	0.00124	1e-08
																																															-0.00011184	0.00116	1e-08
																																															-0.00011183	0.00108	1e-08
																																															-0.00011182	0.00108	1e-08
																																															-0.00011181	0.00108	1e-08
																																															-0.0001118	0.00104	1e-08
																																															-0.00011179	0.00104	1e-08
																																															-0.00011178	0.00108	1e-08
																																															-0.00011177	0.00112	1e-08
																																															-0.00011176	0.00108	1e-08
																																															-0.00011175	0.00104	1e-08
																																															-0.00011174	0.00108	1e-08
																																															-0.00011173	0.00112	1e-08
																																															-0.00011172	0.00104	1e-08
																																															-0.00011171	0.00096	1e-08
																																															-0.0001117	0.00088	1e-08
																																															-0.00011169	0.00084	1e-08
																																															-0.00011168	0.00084	1e-08
																																															-0.00011167	0.00084	1e-08
																																															-0.00011166	0.00088	1e-08
																																															-0.00011165	0.00084	1e-08
																																															-0.00011164	0.00088	1e-08
																																															-0.00011163	0.00084	1e-08
																																															-0.00011162	0.00076	1e-08
																																															-0.00011161	0.00068	1e-08
																																															-0.0001116	0.0006	1e-08
																																															-0.00011159	0.00056	1e-08
																																															-0.00011158	0.00052	1e-08
																																															-0.00011157	0.00056	1e-08
																																															-0.00011156	0.0006	1e-08
																																															-0.00011155	0.0006	1e-08
																																															-0.00011154	0.00068	1e-08
																																															-0.00011153	0.00068	1e-08
																																															-0.00011152	0.00072	1e-08
																																															-0.00011151	0.00064	1e-08
																																															-0.0001115	0.00056	1e-08
																																															-0.00011149	0.00052	1e-08
																																															-0.00011148	0.00056	1e-08
																																															-0.00011147	0.00052	1e-08
																																															-0.00011146	0.00052	1e-08
																																															-0.00011145	0.00052	1e-08
																																															-0.00011144	0.00056	1e-08
																																															-0.00011143	0.00052	1e-08
																																															-0.00011142	0.00048	1e-08
																																															-0.00011141	0.00052	1e-08
																																															-0.0001114	0.00056	1e-08
																																															-0.00011139	0.00056	1e-08
																																															-0.00011138	0.00048	1e-08
																																															-0.00011137	0.00044	1e-08
																																															-0.00011136	0.00044	1e-08
																																															-0.00011135	0.00032	1e-08
																																															-0.00011134	0.00028	1e-08
																																															-0.00011133	0.00028	1e-08
																																															-0.00011132	0.00036	1e-08
																																															-0.00011131	0.00036	1e-08
																																															-0.0001113	0.00036	1e-08
																																															-0.00011129	0.00028	1e-08
																																															-0.00011128	0.00028	1e-08
																																															-0.00011127	0.00024	1e-08
																																															-0.00011126	0.00024	1e-08
																																															-0.00011125	0.00028	1e-08
																																															-0.00011124	0.00036	1e-08
																																															-0.00011123	0.00036	1e-08
																																															-0.00011122	0.00032	1e-08
																																															-0.00011121	0.00024	1e-08
																																															-0.0001112	0.00024	1e-08
																																															-0.00011119	0.0002	1e-08
																																															-0.00011118	0.00024	1e-08
																																															-0.00011117	0.00028	1e-08
																																															-0.00011116	0.00036	1e-08
																																															-0.00011115	0.0004	1e-08
																																															-0.00011114	0.0004	1e-08
																																															-0.00011113	0.00032	1e-08
																																															-0.00011112	0.00032	1e-08
																																															-0.00011111	0.0002	1e-08
																																															-0.0001111	0.00012	1e-08
																																															-0.00011109	0.00016	1e-08
																																															-0.00011108	0.00024	1e-08
																																															-0.00011107	0.00024	1e-08
																																															-0.00011106	0.00024	1e-08
																																															-0.00011105	0.00028	1e-08
																																															-0.00011104	0.00028	1e-08
																																															-0.00011103	0.0002	1e-08
																																															-0.00011102	0.00012	1e-08
																																															-0.00011101	8e-05	1e-08
																																															-0.000111	0.00012	1e-08
																																															-0.00011099	8e-05	1e-08
																																															-0.00011098	0.00012	1e-08
																																															-0.00011097	0.00016	1e-08
																																															-0.00011096	0.00024	1e-08
																																															-0.00011095	0.00024	1e-08
																																															-0.00011094	0.00024	1e-08
																																															-0.00011093	0.0002	1e-08
																																															-0.00011092	0.00012	1e-08
																																															-0.00011091	4e-05	1e-08
																																															-0.0001109	4e-05	1e-08
																																															-0.00011089	4e-05	1e-08
																																															-0.00011088	0.00012	1e-08
																																															-0.00011087	8e-05	1e-08
																																															-0.00011086	8e-05	1e-08
																																															-0.00011085	8e-05	1e-08
																																															-0.00011084	0.00012	1e-08
																																															-0.00011083	0.00012	1e-08
																																															-0.00011082	0.00012	1e-08
																																															-0.00011081	8e-05	1e-08
																																															-0.0001108	0.00016	1e-08
																																															-0.00011079	0.00012	1e-08
																																															-0.00011078	8e-05	1e-08
																																															-0.00011077	8e-05	1e-08
																																															-0.00011076	0.00012	1e-08
																																															-0.00011075	8e-05	1e-08
																																															-0.00011074	4e-05	1e-08
																																															-0.00011073	-4e-05	1e-08
																																															-0.00011072	0	1e-08
																																															-0.00011071	0	1e-08
																																															-0.0001107	4e-05	1e-08
																																															-0.00011069	8e-05	1e-08
																																															-0.00011068	0.00012	1e-08
																																															-0.00011067	8e-05	1e-08
																																															-0.00011066	4e-05	1e-08
																																															-0.00011065	-4e-05	1e-08
																																															-0.00011064	0	1e-08
																																															-0.00011063	0	1e-08
																																															-0.00011062	4e-05	1e-08
																																															-0.00011061	0	1e-08
																																															-0.0001106	4e-05	1e-08
																																															-0.00011059	8e-05	1e-08
																																															-0.00011058	8e-05	1e-08
																																															-0.00011057	0	1e-08
																																															-0.00011056	0	1e-08
																																															-0.00011055	-4e-05	1e-08
																																															-0.00011054	4e-05	1e-08
																																															-0.00011053	8e-05	1e-08
																																															-0.00011052	0.00012	1e-08
																																															-0.00011051	4e-05	1e-08
																																															-0.0001105	-4e-05	1e-08
																																															-0.00011049	-8e-05	1e-08
																																															-0.00011048	-4e-05	1e-08
																																															-0.00011047	-8e-05	1e-08
																																															-0.00011046	-4e-05	1e-08
																																															-0.00011045	0	1e-08
																																															-0.00011044	4e-05	1e-08
																																															-0.00011043	-4e-05	1e-08
																																															-0.00011042	-4e-05	1e-08
																																															-0.00011041	-8e-05	1e-08
																																															-0.0001104	-8e-05	1e-08
																																															-0.00011039	-0.00012	1e-08
																																															-0.00011038	-8e-05	1e-08
																																															-0.00011037	-4e-05	1e-08
																																															-0.00011036	4e-05	1e-08
																																															-0.00011035	4e-05	1e-08
																																															-0.00011034	4e-05	1e-08
																																															-0.00011033	-4e-05	1e-08
																																															-0.00011032	-4e-05	1e-08
																																															-0.00011031	-4e-05	1e-08
																																															-0.0001103	-4e-05	1e-08
																																															-0.00011029	-4e-05	1e-08
																																															-0.00011028	0	1e-08
																																															-0.00011027	4e-05	1e-08
																																															-0.00011026	8e-05	1e-08
																																															-0.00011025	8e-05	1e-08
																																															-0.00011024	0.00012	1e-08
																																															-0.00011023	4e-05	1e-08
																																															-0.00011022	0	1e-08
																																															-0.00011021	-4e-05	1e-08
																																															-0.0001102	-8e-05	1e-08
																																															-0.00011019	-8e-05	1e-08
																																															-0.00011018	-8e-05	1e-08
																																															-0.00011017	-0.00012	1e-08
																																															-0.00011016	-8e-05	1e-08
																																															-0.00011015	-4e-05	1e-08
																																															-0.00011014	0	1e-08
																																															-0.00011013	-4e-05	1e-08
																																															-0.00011012	0	1e-08
																																															-0.00011011	4e-05	1e-08
																																															-0.0001101	4e-05	1e-08
																																															-0.00011009	0	1e-08
																																															-0.00011008	0	1e-08
																																															-0.00011007	0	1e-08
																																															-0.00011006	-4e-05	1e-08
																																															-0.00011005	-4e-05	1e-08
																																															-0.00011004	0	1e-08
																																															-0.00011003	0	1e-08
																																															-0.00011002	-4e-05	1e-08
																																															-0.00011001	-4e-05	1e-08
																																															-0.00011	-4e-05	1e-08
																																															-0.00010999	-4e-05	1e-08
																																															-0.00010998	-4e-05	1e-08
																																															-0.00010997	-4e-05	1e-08
																																															-0.00010996	0	1e-08
																																															-0.00010995	4e-05	1e-08
																																															-0.00010994	0	1e-08
																																															-0.00010993	-4e-05	1e-08
																																															-0.00010992	-4e-05	1e-08
																																															-0.00010991	-4e-05	1e-08
																																															-0.0001099	0	1e-08
																																															-0.00010989	-4e-05	1e-08
																																															-0.00010988	-8e-05	1e-08
																																															-0.00010987	-0.00012	1e-08
																																															-0.00010986	-0.00012	1e-08
																																															-0.00010985	-4e-05	1e-08
																																															-0.00010984	0	1e-08
																																															-0.00010983	0	1e-08
																																															-0.00010982	0	1e-08
																																															-0.00010981	-4e-05	1e-08
																																															-0.0001098	0	1e-08
																																															-0.00010979	0	1e-08
																																															-0.00010978	0	1e-08
																																															-0.00010977	0	1e-08
																																															-0.00010976	0	1e-08
																																															-0.00010975	0	1e-08
																																															-0.00010974	-4e-05	1e-08
																																															-0.00010973	-0.00012	1e-08
																																															-0.00010972	-0.00012	1e-08
																																															-0.00010971	-8e-05	1e-08
																																															-0.0001097	-4e-05	1e-08
																																															-0.00010969	-8e-05	1e-08
																																															-0.00010968	-4e-05	1e-08
																																															-0.00010967	-4e-05	1e-08
																																															-0.00010966	-4e-05	1e-08
																																															-0.00010965	-8e-05	1e-08
																																															-0.00010964	-0.00012	1e-08
																																															-0.00010963	-0.00016	1e-08
																																															-0.00010962	-0.0002	1e-08
																																															-0.00010961	-0.00016	1e-08
																																															-0.0001096	-0.00012	1e-08
																																															-0.00010959	-8e-05	1e-08
																																															-0.00010958	-8e-05	1e-08
																																															-0.00010957	-8e-05	1e-08
																																															-0.00010956	-4e-05	1e-08
																																															-0.00010955	-4e-05	1e-08
																																															-0.00010954	-8e-05	1e-08
																																															-0.00010953	-0.00012	1e-08
																																															-0.00010952	-0.00016	1e-08
																																															-0.00010951	-0.00016	1e-08
																																															-0.0001095	-8e-05	1e-08
																																															-0.00010949	-8e-05	1e-08
																																															-0.00010948	0	1e-08
																																															-0.00010947	-4e-05	1e-08
																																															-0.00010946	-8e-05	1e-08
																																															-0.00010945	-8e-05	1e-08
																																															-0.00010944	0	1e-08
																																															-0.00010943	0	1e-08
																																															-0.00010942	0	1e-08
																																															-0.00010941	0	1e-08
																																															-0.0001094	0	1e-08
																																															-0.00010939	-8e-05	1e-08
																																															-0.00010938	-0.00012	1e-08
																																															-0.00010937	-0.00012	1e-08
																																															-0.00010936	-0.00016	1e-08
																																															-0.00010935	-0.00024	1e-08
																																															-0.00010934	-0.0002	1e-08
																																															-0.00010933	-0.00016	1e-08
																																															-0.00010932	-0.00012	1e-08
																																															-0.00010931	-0.00012	1e-08
																																															-0.0001093	-0.00012	1e-08
																																															-0.00010929	-0.00016	1e-08
																																															-0.00010928	-0.0002	1e-08
																																															-0.00010927	-0.0002	1e-08
																																															-0.00010926	-0.00012	1e-08
																																															-0.00010925	-8e-05	1e-08
																																															-0.00010924	-4e-05	1e-08
																																															-0.00010923	-8e-05	1e-08
																																															-0.00010922	-8e-05	1e-08
																																															-0.00010921	-8e-05	1e-08
																																															-0.0001092	-8e-05	1e-08
																																															-0.00010919	-0.00012	1e-08
																																															-0.00010918	-0.00012	1e-08
																																															-0.00010917	-8e-05	1e-08
																																															-0.00010916	-8e-05	1e-08
																																															-0.00010915	-8e-05	1e-08
																																															-0.00010914	-0.00012	1e-08
																																															-0.00010913	-0.00016	1e-08
																																															-0.00010912	-0.00016	1e-08
																																															-0.00010911	-0.00016	1e-08
																																															-0.0001091	-0.00012	1e-08
																																															-0.00010909	-8e-05	1e-08
																																															-0.00010908	0	1e-08
																																															-0.00010907	0	1e-08
																																															-0.00010906	0	1e-08
																																															-0.00010905	-8e-05	1e-08
																																															-0.00010904	-8e-05	1e-08
																																															-0.00010903	-0.00012	1e-08
																																															-0.00010902	-0.00012	1e-08
																																															-0.00010901	-8e-05	1e-08
																																															-0.000109	-8e-05	1e-08
																																															-0.00010899	-8e-05	1e-08
																																															-0.00010898	-0.00012	1e-08
																																															-0.00010897	-0.00012	1e-08
																																															-0.00010896	-8e-05	1e-08
																																															-0.00010895	-8e-05	1e-08
																																															-0.00010894	-0.00012	1e-08
																																															-0.00010893	-8e-05	1e-08
																																															-0.00010892	0	1e-08
																																															-0.00010891	-4e-05	1e-08
																																															-0.0001089	-8e-05	1e-08
																																															-0.00010889	-8e-05	1e-08
																																															-0.00010888	-8e-05	1e-08
																																															-0.00010887	-4e-05	1e-08
																																															-0.00010886	-4e-05	1e-08
																																															-0.00010885	-8e-05	1e-08
																																															-0.00010884	-0.00012	1e-08
																																															-0.00010883	-0.00016	1e-08
																																															-0.00010882	-0.00012	1e-08
																																															-0.00010881	-0.00012	1e-08
																																															-0.0001088	-0.00012	1e-08
																																															-0.00010879	-0.00012	1e-08
																																															-0.00010878	-0.00012	1e-08
																																															-0.00010877	-0.00012	1e-08
																																															-0.00010876	-0.00012	1e-08
																																															-0.00010875	-0.00016	1e-08
																																															-0.00010874	-0.00012	1e-08
																																															-0.00010873	-0.00012	1e-08
																																															-0.00010872	-4e-05	1e-08
																																															-0.00010871	0	1e-08
																																															-0.0001087	-8e-05	1e-08
																																															-0.00010869	-0.00016	1e-08
																																															-0.00010868	-0.00016	1e-08
																																															-0.00010867	-0.00016	1e-08
																																															-0.00010866	-0.00012	1e-08
																																															-0.00010865	-4e-05	1e-08
																																															-0.00010864	0	1e-08
																																															-0.00010863	-0.00012	1e-08
																																															-0.00010862	-0.00016	1e-08
																																															-0.00010861	-0.00012	1e-08
																																															-0.0001086	0	1e-08
																																															-0.00010859	0	1e-08
																																															-0.00010858	0	1e-08
																																															-0.00010857	-4e-05	1e-08
																																															-0.00010856	-4e-05	1e-08
																																															-0.00010855	-8e-05	1e-08
																																															-0.00010854	-0.00016	1e-08
																																															-0.00010853	-0.0002	1e-08
																																															-0.00010852	-0.0002	1e-08
																																															-0.00010851	-0.0002	1e-08
																																															-0.0001085	-0.00012	1e-08
																																															-0.00010849	-4e-05	1e-08
																																															-0.00010848	0	1e-08
																																															-0.00010847	0	1e-08
																																															-0.00010846	-4e-05	1e-08
																																															-0.00010845	-8e-05	1e-08
																																															-0.00010844	-0.00012	1e-08
																																															-0.00010843	-0.00016	1e-08
																																															-0.00010842	-0.00012	1e-08
																																															-0.00010841	-8e-05	1e-08
																																															-0.0001084	-4e-05	1e-08
																																															-0.00010839	-4e-05	1e-08
																																															-0.00010838	-8e-05	1e-08
																																															-0.00010837	-8e-05	1e-08
																																															-0.00010836	-0.00012	1e-08
																																															-0.00010835	-0.00012	1e-08
																																															-0.00010834	-0.00016	1e-08
																																															-0.00010833	-0.00016	1e-08
																																															-0.00010832	-0.00012	1e-08
																																															-0.00010831	-0.00012	1e-08
																																															-0.0001083	-0.00012	1e-08
																																															-0.00010829	-0.00012	1e-08
																																															-0.00010828	-8e-05	1e-08
																																															-0.00010827	-4e-05	1e-08
																																															-0.00010826	-0.00012	1e-08
																																															-0.00010825	-0.0002	1e-08
																																															-0.00010824	-0.0002	1e-08
																																															-0.00010823	-0.00024	1e-08
																																															-0.00010822	-0.0002	1e-08
																																															-0.00010821	-0.00016	1e-08
																																															-0.0001082	-8e-05	1e-08
																																															-0.00010819	-4e-05	1e-08
																																															-0.00010818	-8e-05	1e-08
																																															-0.00010817	-0.00016	1e-08
																																															-0.00010816	-0.00016	1e-08
																																															-0.00010815	-0.00016	1e-08
																																															-0.00010814	-0.00012	1e-08
																																															-0.00010813	-0.00016	1e-08
																																															-0.00010812	-0.00016	1e-08
																																															-0.00010811	-0.0002	1e-08
																																															-0.0001081	-0.0002	1e-08
																																															-0.00010809	-0.0002	1e-08
																																															-0.00010808	-0.0002	1e-08
																																															-0.00010807	-0.00016	1e-08
																																															-0.00010806	-4e-05	1e-08
																																															-0.00010805	4e-05	1e-08
																																															-0.00010804	8e-05	1e-08
																																															-0.00010803	-8e-05	1e-08
																																															-0.00010802	-0.00016	1e-08
																																															-0.00010801	-0.00024	1e-08
																																															-0.000108	-0.0002	1e-08
																																															-0.00010799	-0.00012	1e-08
																																															-0.00010798	-8e-05	1e-08
																																															-0.00010797	-4e-05	1e-08
																																															-0.00010796	-8e-05	1e-08
																																															-0.00010795	-0.00012	1e-08
																																															-0.00010794	-8e-05	1e-08
																																															-0.00010793	-4e-05	1e-08
																																															-0.00010792	0	1e-08
																																															-0.00010791	4e-05	1e-08
																																															-0.0001079	0	1e-08
																																															-0.00010789	-4e-05	1e-08
																																															-0.00010788	-0.00012	1e-08
																																															-0.00010787	-0.00016	1e-08
																																															-0.00010786	-0.0002	1e-08
																																															-0.00010785	-0.00024	1e-08
																																															-0.00010784	-0.0002	1e-08
																																															-0.00010783	-0.00012	1e-08
																																															-0.00010782	0	1e-08
																																															-0.00010781	0	1e-08
																																															-0.0001078	0	1e-08
																																															-0.00010779	-0.00012	1e-08
																																															-0.00010778	-0.00016	1e-08
																																															-0.00010777	-0.00016	1e-08
																																															-0.00010776	-0.00012	1e-08
																																															-0.00010775	-8e-05	1e-08
																																															-0.00010774	0	1e-08
																																															-0.00010773	4e-05	1e-08
																																															-0.00010772	0	1e-08
																																															-0.00010771	-8e-05	1e-08
																																															-0.0001077	-8e-05	1e-08
																																															-0.00010769	-8e-05	1e-08
																																															-0.00010768	-8e-05	1e-08
																																															-0.00010767	-0.00012	1e-08
																																															-0.00010766	-0.00012	1e-08
																																															-0.00010765	-8e-05	1e-08
																																															-0.00010764	-8e-05	1e-08
																																															-0.00010763	-8e-05	1e-08
																																															-0.00010762	-4e-05	1e-08
																																															-0.00010761	-4e-05	1e-08
																																															-0.0001076	-8e-05	1e-08
																																															-0.00010759	-0.00016	1e-08
																																															-0.00010758	-0.00016	1e-08
																																															-0.00010757	-0.00016	1e-08
																																															-0.00010756	-8e-05	1e-08
																																															-0.00010755	-0.00012	1e-08
																																															-0.00010754	-0.00012	1e-08
																																															-0.00010753	-0.00012	1e-08
																																															-0.00010752	-8e-05	1e-08
																																															-0.00010751	-4e-05	1e-08
																																															-0.0001075	0	1e-08
																																															-0.00010749	-4e-05	1e-08
																																															-0.00010748	-8e-05	1e-08
																																															-0.00010747	-0.00016	1e-08
																																															-0.00010746	-0.0002	1e-08
																																															-0.00010745	-0.00024	1e-08
																																															-0.00010744	-0.00016	1e-08
																																															-0.00010743	-0.00016	1e-08
																																															-0.00010742	-8e-05	1e-08
																																															-0.00010741	-4e-05	1e-08
																																															-0.0001074	0	1e-08
																																															-0.00010739	0	1e-08
																																															-0.00010738	-4e-05	1e-08
																																															-0.00010737	-0.00012	1e-08
																																															-0.00010736	-0.00012	1e-08
																																															-0.00010735	-0.0002	1e-08
																																															-0.00010734	-0.00016	1e-08
																																															-0.00010733	-0.00016	1e-08
																																															-0.00010732	-0.00016	1e-08
																																															-0.00010731	-0.0002	1e-08
																																															-0.0001073	-0.00016	1e-08
																																															-0.00010729	-4e-05	1e-08
																																															-0.00010728	4e-05	1e-08
																																															-0.00010727	0	1e-08
																																															-0.00010726	-4e-05	1e-08
																																															-0.00010725	-8e-05	1e-08
																																															-0.00010724	-0.00012	1e-08
																																															-0.00010723	-0.0002	1e-08
																																															-0.00010722	-0.00016	1e-08
																																															-0.00010721	-8e-05	1e-08
																																															-0.0001072	-8e-05	1e-08
																																															-0.00010719	-4e-05	1e-08
																																															-0.00010718	-4e-05	1e-08
																																															-0.00010717	-8e-05	1e-08
																																															-0.00010716	-0.00012	1e-08
																																															-0.00010715	-0.00016	1e-08
																																															-0.00010714	-0.00016	1e-08
																																															-0.00010713	-0.00016	1e-08
																																															-0.00010712	-0.0002	1e-08
																																															-0.00010711	-0.0002	1e-08
																																															-0.0001071	-0.00012	1e-08
																																															-0.00010709	-4e-05	1e-08
																																															-0.00010708	-4e-05	1e-08
																																															-0.00010707	-8e-05	1e-08
																																															-0.00010706	-0.00012	1e-08
																																															-0.00010705	-0.00012	1e-08
																																															-0.00010704	-0.00012	1e-08
																																															-0.00010703	-0.00012	1e-08
																																															-0.00010702	-0.00012	1e-08
																																															-0.00010701	-0.00012	1e-08
																																															-0.000107	-0.00012	1e-08
																																															-0.00010699	-8e-05	1e-08
																																															-0.00010698	-4e-05	1e-08
																																															-0.00010697	-8e-05	1e-08
																																															-0.00010696	-0.00012	1e-08
																																															-0.00010695	-0.00012	1e-08
																																															-0.00010694	-0.00012	1e-08
																																															-0.00010693	-0.00016	1e-08
																																															-0.00010692	-0.00012	1e-08
																																															-0.00010691	-0.00016	1e-08
																																															-0.0001069	-0.00012	1e-08
																																															-0.00010689	-0.00012	1e-08
																																															-0.00010688	-8e-05	1e-08
																																															-0.00010687	-8e-05	1e-08
																																															-0.00010686	-0.00012	1e-08
																																															-0.00010685	-0.00012	1e-08
																																															-0.00010684	-0.00012	1e-08
																																															-0.00010683	-0.00012	1e-08
																																															-0.00010682	-0.00016	1e-08
																																															-0.00010681	-0.00016	1e-08
																																															-0.0001068	-0.00012	1e-08
																																															-0.00010679	-0.00016	1e-08
																																															-0.00010678	-0.00012	1e-08
																																															-0.00010677	-4e-05	1e-08
																																															-0.00010676	-4e-05	1e-08
																																															-0.00010675	-8e-05	1e-08
																																															-0.00010674	-0.00012	1e-08
																																															-0.00010673	-0.00016	1e-08
																																															-0.00010672	-0.00016	1e-08
																																															-0.00010671	-0.00016	1e-08
																																															-0.0001067	-0.00012	1e-08
																																															-0.00010669	-8e-05	1e-08
																																															-0.00010668	-8e-05	1e-08
																																															-0.00010667	-0.00012	1e-08
																																															-0.00010666	-0.00012	1e-08
																																															-0.00010665	-0.00012	1e-08
																																															-0.00010664	-8e-05	1e-08
																																															-0.00010663	-8e-05	1e-08
																																															-0.00010662	-8e-05	1e-08
																																															-0.00010661	-0.00012	1e-08
																																															-0.0001066	-0.00012	1e-08
																																															-0.00010659	-0.00012	1e-08
																																															-0.00010658	-4e-05	1e-08
																																															-0.00010657	0	1e-08
																																															-0.00010656	0	1e-08
																																															-0.00010655	-8e-05	1e-08
																																															-0.00010654	-0.00012	1e-08
																																															-0.00010653	-0.00012	1e-08
																																															-0.00010652	-0.00012	1e-08
																																															-0.00010651	-0.00012	1e-08
																																															-0.0001065	-0.00012	1e-08
																																															-0.00010649	-0.00012	1e-08
																																															-0.00010648	-0.00012	1e-08
																																															-0.00010647	-8e-05	1e-08
																																															-0.00010646	-4e-05	1e-08
																																															-0.00010645	-4e-05	1e-08
																																															-0.00010644	-4e-05	1e-08
																																															-0.00010643	-8e-05	1e-08
																																															-0.00010642	-8e-05	1e-08
																																															-0.00010641	-8e-05	1e-08
																																															-0.0001064	-4e-05	1e-08
																																															-0.00010639	-4e-05	1e-08
																																															-0.00010638	0	1e-08
																																															-0.00010637	0	1e-08
																																															-0.00010636	-4e-05	1e-08
																																															-0.00010635	-0.00012	1e-08
																																															-0.00010634	-0.00016	1e-08
																																															-0.00010633	-0.00016	1e-08
																																															-0.00010632	-0.00016	1e-08
																																															-0.00010631	-0.00016	1e-08
																																															-0.0001063	-0.00012	1e-08
																																															-0.00010629	-4e-05	1e-08
																																															-0.00010628	0	1e-08
																																															-0.00010627	0	1e-08
																																															-0.00010626	-4e-05	1e-08
																																															-0.00010625	-0.00012	1e-08
																																															-0.00010624	-0.00016	1e-08
																																															-0.00010623	-0.00024	1e-08
																																															-0.00010622	-0.0002	1e-08
																																															-0.00010621	-0.00012	1e-08
																																															-0.0001062	-8e-05	1e-08
																																															-0.00010619	-0.00012	1e-08
																																															-0.00010618	-0.00012	1e-08
																																															-0.00010617	-0.00012	1e-08
																																															-0.00010616	-0.00012	1e-08
																																															-0.00010615	-0.00012	1e-08
																																															-0.00010614	-8e-05	1e-08
																																															-0.00010613	-4e-05	1e-08
																																															-0.00010612	-4e-05	1e-08
																																															-0.00010611	-4e-05	1e-08
																																															-0.0001061	-8e-05	1e-08
																																															-0.00010609	-0.00016	1e-08
																																															-0.00010608	-0.00028	1e-08
																																															-0.00010607	-0.00028	1e-08
																																															-0.00010606	-0.00016	1e-08
																																															-0.00010605	-4e-05	1e-08
																																															-0.00010604	-4e-05	1e-08
																																															-0.00010603	-0.0002	1e-08
																																															-0.00010602	-0.00024	1e-08
																																															-0.00010601	-0.00028	1e-08
																																															-0.000106	-0.00016	1e-08
																																															-0.00010599	-4e-05	1e-08
																																															-0.00010598	4e-05	1e-08
																																															-0.00010597	4e-05	1e-08
																																															-0.00010596	-4e-05	1e-08
																																															-0.00010595	-0.0002	1e-08
																																															-0.00010594	-0.00024	1e-08
																																															-0.00010593	-0.00028	1e-08
																																															-0.00010592	-0.0002	1e-08
																																															-0.00010591	-0.00016	1e-08
																																															-0.0001059	-4e-05	1e-08
																																															-0.00010589	-4e-05	1e-08
																																															-0.00010588	-8e-05	1e-08
																																															-0.00010587	-0.00012	1e-08
																																															-0.00010586	-0.00012	1e-08
																																															-0.00010585	-0.00012	1e-08
																																															-0.00010584	0	1e-08
																																															-0.00010583	0.00044	1e-08
																																															-0.00010582	0.0012	1e-08
																																															-0.00010581	0.00232	1e-08
																																															-0.0001058	0.00308	1e-08
																																															-0.00010579	0.00348	1e-08
																																															-0.00010578	0.00332	1e-08
																																															-0.00010577	0.00292	1e-08
																																															-0.00010576	0.00272	1e-08
																																															-0.00010575	0.00268	1e-08
																																															-0.00010574	0.00288	1e-08
																																															-0.00010573	0.0032	1e-08
																																															-0.00010572	0.00352	1e-08
																																															-0.00010571	0.00376	1e-08
																																															-0.0001057	0.00356	1e-08
																																															-0.00010569	0.0032	1e-08
																																															-0.00010568	0.00288	1e-08
																																															-0.00010567	0.00264	1e-08
																																															-0.00010566	0.00264	1e-08
																																															-0.00010565	0.00288	1e-08
																																															-0.00010564	0.003	1e-08
																																															-0.00010563	0.00304	1e-08
																																															-0.00010562	0.00292	1e-08
																																															-0.00010561	0.00272	1e-08
																																															-0.0001056	0.00252	1e-08
																																															-0.00010559	0.00232	1e-08
																																															-0.00010558	0.0022	1e-08
																																															-0.00010557	0.00228	1e-08
																																															-0.00010556	0.00236	1e-08
																																															-0.00010555	0.00236	1e-08
																																															-0.00010554	0.00228	1e-08
																																															-0.00010553	0.00216	1e-08
																																															-0.00010552	0.002	1e-08
																																															-0.00010551	0.00184	1e-08
																																															-0.0001055	0.00176	1e-08
																																															-0.00010549	0.00184	1e-08
																																															-0.00010548	0.00192	1e-08
																																															-0.00010547	0.00196	1e-08
																																															-0.00010546	0.002	1e-08
																																															-0.00010545	0.00192	1e-08
																																															-0.00010544	0.0018	1e-08
																																															-0.00010543	0.00168	1e-08
																																															-0.00010542	0.00164	1e-08
																																															-0.00010541	0.00164	1e-08
																																															-0.0001054	0.00172	1e-08
																																															-0.00010539	0.0018	1e-08
																																															-0.00010538	0.0018	1e-08
																																															-0.00010537	0.00164	1e-08
																																															-0.00010536	0.00152	1e-08
																																															-0.00010535	0.00148	1e-08
																																															-0.00010534	0.00144	1e-08
																																															-0.00010533	0.00136	1e-08
																																															-0.00010532	0.00136	1e-08
																																															-0.00010531	0.00136	1e-08
																																															-0.0001053	0.00136	1e-08
																																															-0.00010529	0.00132	1e-08
																																															-0.00010528	0.00128	1e-08
																																															-0.00010527	0.0012	1e-08
																																															-0.00010526	0.00116	1e-08
																																															-0.00010525	0.00112	1e-08
																																															-0.00010524	0.00112	1e-08
																																															-0.00010523	0.00112	1e-08
																																															-0.00010522	0.00108	1e-08
																																															-0.00010521	0.00104	1e-08
																																															-0.0001052	0.00104	1e-08
																																															-0.00010519	0.00104	1e-08
																																															-0.00010518	0.00104	1e-08
																																															-0.00010517	0.00092	1e-08
[truncated: 23,016 more rows]
[truncated: 3 more columns]
