# Supplementary material for: Ultrafast fiber laser at 1570 nm based on organic material as saturable absorber
Source: Sci Rep. 2022 Aug 2;12:13288. doi: 10.1038/s41598-022-17724-9 (PMC9345930; doi:10.1038/s41598-022-17724-9)
Supplement: Supplementary file 11 — Supplementary Information 11. [file 41598_2022_17724_MOESM11_ESM.xlsx]

## Sheet: OSC
																																															Memory Length	25000
																																															Trigger Level	3.76mV
																																															Source	CH1
																																															Probe Ratio	1
																																															Vertical Units	V
																																															Vertical Scale	0.005
																																															Vertical Position	-0.0072
																																															Horizontal Units	S
																																															Horizontal Scale	1e-06
																																															Horizontal Position	0
																																															Horizontal Mode	Main
																																															Sampling Period	4e-10
																																															Firmware	V1.15
																																															Time	2019-08-09 12:17:32
																																															Mode	Detail
																																															Waveform Data
																																															-0.000125	0.0026	1e-08
																																															-0.00012499	0.0022	1e-08
																																															-0.00012498	0.0022	1e-08
																																															-0.00012497	0.002	1e-08
																																															-0.00012496	0.0016	1e-08
																																															-0.00012495	0.0008	1e-08
																																															-0.00012494	0.0002	1e-08
																																															-0.00012493	0	1e-08
																																															-0.00012492	0.0004	1e-08
																																															-0.00012491	0.0002	1e-08
																																															-0.0001249	0.0002	1e-08
																																															-0.00012489	0	1e-08
																																															-0.00012488	-0.0004	1e-08
																																															-0.00012487	-0.0006	1e-08
																																															-0.00012486	-0.0006	1e-08
																																															-0.00012485	-0.0006	1e-08
																																															-0.00012484	-0.0008	1e-08
																																															-0.00012483	-0.001	1e-08
																																															-0.00012482	-0.0012	1e-08
																																															-0.00012481	-0.0014	1e-08
																																															-0.0001248	-0.0014	1e-08
																																															-0.00012479	-0.0014	1e-08
																																															-0.00012478	-0.0014	1e-08
																																															-0.00012477	-0.0014	1e-08
																																															-0.00012476	-0.0014	1e-08
																																															-0.00012475	-0.0016	1e-08
																																															-0.00012474	-0.0016	1e-08
																																															-0.00012473	-0.0018	1e-08
																																															-0.00012472	-0.0018	1e-08
																																															-0.00012471	-0.002	1e-08
																																															-0.0001247	-0.0018	1e-08
																																															-0.00012469	-0.0018	1e-08
																																															-0.00012468	-0.0016	1e-08
																																															-0.00012467	-0.0018	1e-08
																																															-0.00012466	-0.0016	1e-08
																																															-0.00012465	-0.0018	1e-08
																																															-0.00012464	-0.0018	1e-08
																																															-0.00012463	-0.002	1e-08
																																															-0.00012462	-0.0018	1e-08
																																															-0.00012461	-0.0018	1e-08
																																															-0.0001246	-0.0016	1e-08
																																															-0.00012459	-0.002	1e-08
																																															-0.00012458	-0.0018	1e-08
																																															-0.00012457	-0.0018	1e-08
																																															-0.00012456	-0.0016	1e-08
																																															-0.00012455	-0.0016	1e-08
																																															-0.00012454	-0.0018	1e-08
																																															-0.00012453	-0.002	1e-08
																																															-0.00012452	-0.002	1e-08
																																															-0.00012451	-0.002	1e-08
																																															-0.0001245	-0.0016	1e-08
																																															-0.00012449	-0.0016	1e-08
																																															-0.00012448	-0.0014	1e-08
																																															-0.00012447	-0.0016	1e-08
																																															-0.00012446	-0.0018	1e-08
																																															-0.00012445	-0.002	1e-08
																																															-0.00012444	-0.0018	1e-08
																																															-0.00012443	-0.0022	1e-08
																																															-0.00012442	-0.002	1e-08
																																															-0.00012441	-0.002	1e-08
																																															-0.0001244	-0.0016	1e-08
																																															-0.00012439	-0.0018	1e-08
																																															-0.00012438	-0.0018	1e-08
																																															-0.00012437	-0.0018	1e-08
																																															-0.00012436	-0.0018	1e-08
																																															-0.00012435	-0.002	1e-08
																																															-0.00012434	-0.0018	1e-08
																																															-0.00012433	-0.0018	1e-08
																																															-0.00012432	-0.002	1e-08
																																															-0.00012431	-0.0022	1e-08
																																															-0.0001243	-0.0022	1e-08
																																															-0.00012429	-0.0022	1e-08
																																															-0.00012428	-0.0018	1e-08
																																															-0.00012427	-0.0018	1e-08
																																															-0.00012426	-0.0016	1e-08
																																															-0.00012425	-0.0018	1e-08
																																															-0.00012424	-0.0018	1e-08
																																															-0.00012423	-0.0022	1e-08
																																															-0.00012422	-0.002	1e-08
																																															-0.00012421	-0.002	1e-08
																																															-0.0001242	-0.0018	1e-08
																																															-0.00012419	-0.002	1e-08
																																															-0.00012418	-0.002	1e-08
																																															-0.00012417	-0.002	1e-08
																																															-0.00012416	-0.0018	1e-08
																																															-0.00012415	-0.002	1e-08
																																															-0.00012414	-0.0022	1e-08
																																															-0.00012413	-0.0022	1e-08
																																															-0.00012412	-0.002	1e-08
																																															-0.00012411	-0.0018	1e-08
																																															-0.0001241	-0.0014	1e-08
																																															-0.00012409	-0.0016	1e-08
																																															-0.00012408	-0.0016	1e-08
																																															-0.00012407	-0.002	1e-08
																																															-0.00012406	-0.0022	1e-08
																																															-0.00012405	-0.002	1e-08
																																															-0.00012404	-0.0018	1e-08
																																															-0.00012403	-0.002	1e-08
																																															-0.00012402	-0.002	1e-08
																																															-0.00012401	-0.002	1e-08
																																															-0.000124	-0.0018	1e-08
																																															-0.00012399	-0.002	1e-08
																																															-0.00012398	-0.002	1e-08
																																															-0.00012397	-0.002	1e-08
																																															-0.00012396	-0.002	1e-08
																																															-0.00012395	-0.0018	1e-08
																																															-0.00012394	-0.0018	1e-08
																																															-0.00012393	-0.002	1e-08
																																															-0.00012392	-0.002	1e-08
																																															-0.00012391	-0.0024	1e-08
																																															-0.0001239	-0.0022	1e-08
																																															-0.00012389	-0.002	1e-08
																																															-0.00012388	-0.0018	1e-08
																																															-0.00012387	-0.0018	1e-08
																																															-0.00012386	-0.0018	1e-08
																																															-0.00012385	-0.002	1e-08
																																															-0.00012384	-0.0018	1e-08
																																															-0.00012383	-0.0022	1e-08
																																															-0.00012382	-0.0022	1e-08
																																															-0.00012381	-0.0022	1e-08
																																															-0.0001238	-0.002	1e-08
																																															-0.00012379	-0.002	1e-08
																																															-0.00012378	-0.0016	1e-08
																																															-0.00012377	-0.002	1e-08
																																															-0.00012376	-0.0018	1e-08
																																															-0.00012375	-0.002	1e-08
																																															-0.00012374	-0.0018	1e-08
																																															-0.00012373	-0.002	1e-08
																																															-0.00012372	-0.002	1e-08
																																															-0.00012371	-0.0022	1e-08
																																															-0.0001237	-0.002	1e-08
																																															-0.00012369	-0.0018	1e-08
																																															-0.00012368	-0.0016	1e-08
																																															-0.00012367	-0.0018	1e-08
																																															-0.00012366	-0.0016	1e-08
																																															-0.00012365	-0.0018	1e-08
																																															-0.00012364	-0.002	1e-08
																																															-0.00012363	-0.002	1e-08
																																															-0.00012362	-0.0022	1e-08
																																															-0.00012361	-0.0022	1e-08
																																															-0.0001236	-0.0018	1e-08
																																															-0.00012359	-0.0018	1e-08
																																															-0.00012358	-0.0016	1e-08
																																															-0.00012357	-0.002	1e-08
																																															-0.00012356	-0.0024	1e-08
																																															-0.00012355	-0.0024	1e-08
																																															-0.00012354	-0.002	1e-08
																																															-0.00012353	-0.0016	1e-08
																																															-0.00012352	-0.0016	1e-08
																																															-0.00012351	-0.002	1e-08
																																															-0.0001235	-0.0022	1e-08
																																															-0.00012349	-0.0024	1e-08
																																															-0.00012348	-0.002	1e-08
																																															-0.00012347	-0.002	1e-08
																																															-0.00012346	-0.0018	1e-08
																																															-0.00012345	-0.002	1e-08
																																															-0.00012344	-0.0018	1e-08
																																															-0.00012343	-0.002	1e-08
																																															-0.00012342	-0.002	1e-08
																																															-0.00012341	-0.0022	1e-08
																																															-0.0001234	-0.0022	1e-08
																																															-0.00012339	-0.002	1e-08
																																															-0.00012338	-0.002	1e-08
																																															-0.00012337	-0.002	1e-08
																																															-0.00012336	-0.002	1e-08
																																															-0.00012335	-0.0022	1e-08
																																															-0.00012334	-0.0022	1e-08
																																															-0.00012333	-0.0022	1e-08
																																															-0.00012332	-0.002	1e-08
																																															-0.00012331	-0.002	1e-08
																																															-0.0001233	-0.0018	1e-08
																																															-0.00012329	-0.0018	1e-08
																																															-0.00012328	-0.002	1e-08
																																															-0.00012327	-0.0026	1e-08
																																															-0.00012326	-0.0024	1e-08
																																															-0.00012325	-0.002	1e-08
																																															-0.00012324	-0.0016	1e-08
																																															-0.00012323	-0.0016	1e-08
																																															-0.00012322	-0.0018	1e-08
																																															-0.00012321	-0.002	1e-08
																																															-0.0001232	-0.0022	1e-08
																																															-0.00012319	-0.0024	1e-08
																																															-0.00012318	-0.002	1e-08
																																															-0.00012317	-0.002	1e-08
																																															-0.00012316	-0.0018	1e-08
																																															-0.00012315	-0.002	1e-08
																																															-0.00012314	-0.002	1e-08
																																															-0.00012313	-0.002	1e-08
																																															-0.00012312	-0.002	1e-08
																																															-0.00012311	-0.0022	1e-08
																																															-0.0001231	-0.002	1e-08
																																															-0.00012309	-0.002	1e-08
																																															-0.00012308	-0.0016	1e-08
																																															-0.00012307	-0.0018	1e-08
																																															-0.00012306	-0.0022	1e-08
																																															-0.00012305	-0.0024	1e-08
																																															-0.00012304	-0.0022	1e-08
																																															-0.00012303	-0.002	1e-08
																																															-0.00012302	-0.0014	1e-08
																																															-0.00012301	-0.0016	1e-08
																																															-0.000123	-0.002	1e-08
																																															-0.00012299	-0.0024	1e-08
																																															-0.00012298	-0.0024	1e-08
																																															-0.00012297	-0.002	1e-08
																																															-0.00012296	-0.0018	1e-08
																																															-0.00012295	-0.0018	1e-08
																																															-0.00012294	-0.0018	1e-08
																																															-0.00012293	-0.0022	1e-08
																																															-0.00012292	-0.002	1e-08
																																															-0.00012291	-0.0022	1e-08
																																															-0.0001229	-0.002	1e-08
																																															-0.00012289	-0.002	1e-08
																																															-0.00012288	-0.002	1e-08
																																															-0.00012287	-0.0022	1e-08
																																															-0.00012286	-0.002	1e-08
																																															-0.00012285	-0.002	1e-08
																																															-0.00012284	-0.002	1e-08
																																															-0.00012283	-0.002	1e-08
																																															-0.00012282	-0.0022	1e-08
																																															-0.00012281	-0.0024	1e-08
																																															-0.0001228	-0.0022	1e-08
																																															-0.00012279	-0.002	1e-08
																																															-0.00012278	-0.0018	1e-08
																																															-0.00012277	-0.0016	1e-08
																																															-0.00012276	-0.0018	1e-08
																																															-0.00012275	-0.002	1e-08
																																															-0.00012274	-0.0022	1e-08
																																															-0.00012273	-0.002	1e-08
																																															-0.00012272	-0.002	1e-08
																																															-0.00012271	-0.0022	1e-08
																																															-0.0001227	-0.002	1e-08
																																															-0.00012269	-0.002	1e-08
																																															-0.00012268	-0.0018	1e-08
																																															-0.00012267	-0.002	1e-08
																																															-0.00012266	-0.002	1e-08
																																															-0.00012265	-0.0022	1e-08
																																															-0.00012264	-0.0022	1e-08
																																															-0.00012263	-0.0022	1e-08
																																															-0.00012262	-0.0018	1e-08
																																															-0.00012261	-0.0018	1e-08
																																															-0.0001226	-0.0016	1e-08
																																															-0.00012259	-0.0022	1e-08
																																															-0.00012258	-0.0024	1e-08
																																															-0.00012257	-0.0022	1e-08
																																															-0.00012256	-0.002	1e-08
																																															-0.00012255	-0.002	1e-08
																																															-0.00012254	-0.0018	1e-08
																																															-0.00012253	-0.002	1e-08
																																															-0.00012252	-0.002	1e-08
																																															-0.00012251	-0.002	1e-08
																																															-0.0001225	-0.002	1e-08
																																															-0.00012249	-0.002	1e-08
																																															-0.00012248	-0.002	1e-08
																																															-0.00012247	-0.002	1e-08
																																															-0.00012246	-0.0018	1e-08
																																															-0.00012245	-0.0018	1e-08
																																															-0.00012244	-0.0018	1e-08
																																															-0.00012243	-0.002	1e-08
																																															-0.00012242	-0.0018	1e-08
																																															-0.00012241	-0.002	1e-08
																																															-0.0001224	-0.0018	1e-08
																																															-0.00012239	-0.002	1e-08
																																															-0.00012238	-0.002	1e-08
																																															-0.00012237	-0.0024	1e-08
																																															-0.00012236	-0.002	1e-08
																																															-0.00012235	-0.002	1e-08
																																															-0.00012234	-0.0018	1e-08
																																															-0.00012233	-0.0018	1e-08
																																															-0.00012232	-0.0018	1e-08
																																															-0.00012231	-0.002	1e-08
																																															-0.0001223	-0.0022	1e-08
																																															-0.00012229	-0.0024	1e-08
																																															-0.00012228	-0.002	1e-08
																																															-0.00012227	-0.002	1e-08
																																															-0.00012226	-0.0018	1e-08
																																															-0.00012225	-0.002	1e-08
																																															-0.00012224	-0.0022	1e-08
																																															-0.00012223	-0.0024	1e-08
																																															-0.00012222	-0.0022	1e-08
																																															-0.00012221	-0.0018	1e-08
																																															-0.0001222	-0.0014	1e-08
																																															-0.00012219	-0.0018	1e-08
																																															-0.00012218	-0.002	1e-08
																																															-0.00012217	-0.0022	1e-08
																																															-0.00012216	-0.002	1e-08
																																															-0.00012215	-0.002	1e-08
																																															-0.00012214	-0.0016	1e-08
																																															-0.00012213	-0.0018	1e-08
																																															-0.00012212	-0.002	1e-08
																																															-0.00012211	-0.0022	1e-08
																																															-0.0001221	-0.0022	1e-08
																																															-0.00012209	-0.002	1e-08
																																															-0.00012208	-0.002	1e-08
																																															-0.00012207	-0.002	1e-08
																																															-0.00012206	-0.002	1e-08
																																															-0.00012205	-0.002	1e-08
																																															-0.00012204	-0.002	1e-08
																																															-0.00012203	-0.0024	1e-08
																																															-0.00012202	-0.0024	1e-08
																																															-0.00012201	-0.0022	1e-08
																																															-0.000122	-0.002	1e-08
																																															-0.00012199	-0.002	1e-08
																																															-0.00012198	-0.002	1e-08
																																															-0.00012197	-0.0022	1e-08
																																															-0.00012196	-0.0022	1e-08
																																															-0.00012195	-0.0024	1e-08
																																															-0.00012194	-0.002	1e-08
																																															-0.00012193	-0.0018	1e-08
																																															-0.00012192	-0.0018	1e-08
																																															-0.00012191	-0.002	1e-08
																																															-0.0001219	-0.0022	1e-08
																																															-0.00012189	-0.0022	1e-08
																																															-0.00012188	-0.002	1e-08
																																															-0.00012187	-0.0022	1e-08
																																															-0.00012186	-0.002	1e-08
																																															-0.00012185	-0.0022	1e-08
																																															-0.00012184	-0.0022	1e-08
																																															-0.00012183	-0.0022	1e-08
																																															-0.00012182	-0.002	1e-08
																																															-0.00012181	-0.0018	1e-08
																																															-0.0001218	-0.0018	1e-08
																																															-0.00012179	-0.002	1e-08
																																															-0.00012178	-0.0018	1e-08
																																															-0.00012177	-0.0018	1e-08
																																															-0.00012176	-0.0018	1e-08
																																															-0.00012175	-0.002	1e-08
																																															-0.00012174	-0.002	1e-08
																																															-0.00012173	-0.002	1e-08
																																															-0.00012172	-0.0018	1e-08
																																															-0.00012171	-0.002	1e-08
																																															-0.0001217	-0.002	1e-08
																																															-0.00012169	-0.0022	1e-08
																																															-0.00012168	-0.0018	1e-08
																																															-0.00012167	-0.0018	1e-08
																																															-0.00012166	-0.0018	1e-08
																																															-0.00012165	-0.0018	1e-08
																																															-0.00012164	-0.002	1e-08
																																															-0.00012163	-0.0022	1e-08
																																															-0.00012162	-0.0022	1e-08
																																															-0.00012161	-0.002	1e-08
																																															-0.0001216	-0.0016	1e-08
																																															-0.00012159	-0.0018	1e-08
																																															-0.00012158	-0.002	1e-08
																																															-0.00012157	-0.0022	1e-08
																																															-0.00012156	-0.0024	1e-08
																																															-0.00012155	-0.0022	1e-08
																																															-0.00012154	-0.002	1e-08
																																															-0.00012153	-0.0018	1e-08
																																															-0.00012152	-0.0016	1e-08
																																															-0.00012151	-0.0018	1e-08
																																															-0.0001215	-0.0018	1e-08
																																															-0.00012149	-0.002	1e-08
																																															-0.00012148	-0.002	1e-08
																																															-0.00012147	-0.0024	1e-08
																																															-0.00012146	-0.0024	1e-08
																																															-0.00012145	-0.0022	1e-08
																																															-0.00012144	-0.0018	1e-08
																																															-0.00012143	-0.002	1e-08
																																															-0.00012142	-0.0018	1e-08
																																															-0.00012141	-0.002	1e-08
																																															-0.0001214	-0.0022	1e-08
																																															-0.00012139	-0.0024	1e-08
																																															-0.00012138	-0.0022	1e-08
																																															-0.00012137	-0.0022	1e-08
																																															-0.00012136	-0.002	1e-08
																																															-0.00012135	-0.002	1e-08
																																															-0.00012134	-0.0022	1e-08
																																															-0.00012133	-0.0022	1e-08
																																															-0.00012132	-0.0022	1e-08
																																															-0.00012131	-0.002	1e-08
																																															-0.0001213	-0.002	1e-08
																																															-0.00012129	-0.002	1e-08
																																															-0.00012128	-0.0018	1e-08
																																															-0.00012127	-0.0024	1e-08
																																															-0.00012126	-0.0024	1e-08
																																															-0.00012125	-0.0022	1e-08
																																															-0.00012124	-0.002	1e-08
																																															-0.00012123	-0.0018	1e-08
																																															-0.00012122	-0.0016	1e-08
																																															-0.00012121	-0.0018	1e-08
																																															-0.0001212	-0.002	1e-08
																																															-0.00012119	-0.0022	1e-08
																																															-0.00012118	-0.0022	1e-08
																																															-0.00012117	-0.0022	1e-08
																																															-0.00012116	-0.002	1e-08
																																															-0.00012115	-0.002	1e-08
																																															-0.00012114	-0.002	1e-08
																																															-0.00012113	-0.0022	1e-08
																																															-0.00012112	-0.0022	1e-08
																																															-0.00012111	-0.0022	1e-08
																																															-0.0001211	-0.0018	1e-08
																																															-0.00012109	-0.0018	1e-08
																																															-0.00012108	-0.0018	1e-08
																																															-0.00012107	-0.002	1e-08
																																															-0.00012106	-0.0022	1e-08
																																															-0.00012105	-0.0022	1e-08
																																															-0.00012104	-0.002	1e-08
																																															-0.00012103	-0.002	1e-08
																																															-0.00012102	-0.002	1e-08
																																															-0.00012101	-0.0022	1e-08
																																															-0.000121	-0.0022	1e-08
																																															-0.00012099	-0.0022	1e-08
																																															-0.00012098	-0.002	1e-08
																																															-0.00012097	-0.002	1e-08
																																															-0.00012096	-0.0018	1e-08
																																															-0.00012095	-0.002	1e-08
																																															-0.00012094	-0.002	1e-08
																																															-0.00012093	-0.002	1e-08
																																															-0.00012092	-0.002	1e-08
																																															-0.00012091	-0.002	1e-08
																																															-0.0001209	-0.002	1e-08
																																															-0.00012089	-0.0018	1e-08
																																															-0.00012088	-0.0018	1e-08
																																															-0.00012087	-0.002	1e-08
																																															-0.00012086	-0.0022	1e-08
																																															-0.00012085	-0.0022	1e-08
																																															-0.00012084	-0.002	1e-08
																																															-0.00012083	-0.002	1e-08
																																															-0.00012082	-0.0018	1e-08
																																															-0.00012081	-0.0018	1e-08
																																															-0.0001208	-0.0018	1e-08
																																															-0.00012079	-0.002	1e-08
																																															-0.00012078	-0.0022	1e-08
																																															-0.00012077	-0.0022	1e-08
																																															-0.00012076	-0.0022	1e-08
																																															-0.00012075	-0.0022	1e-08
																																															-0.00012074	-0.0022	1e-08
																																															-0.00012073	-0.002	1e-08
																																															-0.00012072	-0.002	1e-08
																																															-0.00012071	-0.0024	1e-08
																																															-0.0001207	-0.0022	1e-08
																																															-0.00012069	-0.0022	1e-08
																																															-0.00012068	-0.002	1e-08
																																															-0.00012067	-0.002	1e-08
																																															-0.00012066	-0.002	1e-08
																																															-0.00012065	-0.002	1e-08
																																															-0.00012064	-0.0022	1e-08
																																															-0.00012063	-0.0024	1e-08
																																															-0.00012062	-0.0022	1e-08
																																															-0.00012061	-0.002	1e-08
																																															-0.0001206	-0.0018	1e-08
																																															-0.00012059	-0.002	1e-08
																																															-0.00012058	-0.002	1e-08
																																															-0.00012057	-0.002	1e-08
																																															-0.00012056	-0.0022	1e-08
																																															-0.00012055	-0.0024	1e-08
																																															-0.00012054	-0.0022	1e-08
																																															-0.00012053	-0.002	1e-08
																																															-0.00012052	-0.0018	1e-08
																																															-0.00012051	-0.0022	1e-08
																																															-0.0001205	-0.0022	1e-08
																																															-0.00012049	-0.002	1e-08
																																															-0.00012048	-0.002	1e-08
																																															-0.00012047	-0.002	1e-08
																																															-0.00012046	-0.002	1e-08
																																															-0.00012045	-0.0022	1e-08
																																															-0.00012044	-0.002	1e-08
																																															-0.00012043	-0.0022	1e-08
																																															-0.00012042	-0.0018	1e-08
																																															-0.00012041	-0.0018	1e-08
																																															-0.0001204	-0.0018	1e-08
																																															-0.00012039	-0.0022	1e-08
																																															-0.00012038	-0.0022	1e-08
																																															-0.00012037	-0.0024	1e-08
																																															-0.00012036	-0.002	1e-08
																																															-0.00012035	-0.002	1e-08
																																															-0.00012034	-0.0016	1e-08
																																															-0.00012033	-0.0018	1e-08
																																															-0.00012032	-0.002	1e-08
																																															-0.00012031	-0.0022	1e-08
																																															-0.0001203	-0.0022	1e-08
																																															-0.00012029	-0.002	1e-08
																																															-0.00012028	-0.002	1e-08
																																															-0.00012027	-0.0018	1e-08
																																															-0.00012026	-0.0018	1e-08
																																															-0.00012025	-0.002	1e-08
																																															-0.00012024	-0.0022	1e-08
																																															-0.00012023	-0.0024	1e-08
																																															-0.00012022	-0.0022	1e-08
																																															-0.00012021	-0.0022	1e-08
																																															-0.0001202	-0.002	1e-08
																																															-0.00012019	-0.002	1e-08
																																															-0.00012018	-0.0016	1e-08
																																															-0.00012017	-0.0018	1e-08
																																															-0.00012016	-0.002	1e-08
																																															-0.00012015	-0.0024	1e-08
																																															-0.00012014	-0.0022	1e-08
																																															-0.00012013	-0.002	1e-08
																																															-0.00012012	-0.002	1e-08
																																															-0.00012011	-0.002	1e-08
																																															-0.0001201	-0.0018	1e-08
																																															-0.00012009	-0.002	1e-08
																																															-0.00012008	-0.0022	1e-08
																																															-0.00012007	-0.0022	1e-08
																																															-0.00012006	-0.0022	1e-08
																																															-0.00012005	-0.002	1e-08
																																															-0.00012004	-0.002	1e-08
																																															-0.00012003	-0.002	1e-08
																																															-0.00012002	-0.002	1e-08
																																															-0.00012001	-0.002	1e-08
																																															-0.00012	-0.002	1e-08
																																															-0.00011999	-0.002	1e-08
																																															-0.00011998	-0.0022	1e-08
																																															-0.00011997	-0.0022	1e-08
																																															-0.00011996	-0.002	1e-08
																																															-0.00011995	-0.0022	1e-08
																																															-0.00011994	-0.0022	1e-08
																																															-0.00011993	-0.0022	1e-08
																																															-0.00011992	-0.002	1e-08
																																															-0.00011991	-0.0018	1e-08
																																															-0.0001199	-0.0018	1e-08
																																															-0.00011989	-0.002	1e-08
																																															-0.00011988	-0.002	1e-08
																																															-0.00011987	-0.0024	1e-08
																																															-0.00011986	-0.0022	1e-08
																																															-0.00011985	-0.0022	1e-08
																																															-0.00011984	-0.0018	1e-08
																																															-0.00011983	-0.002	1e-08
																																															-0.00011982	-0.0022	1e-08
																																															-0.00011981	-0.0022	1e-08
																																															-0.0001198	-0.0022	1e-08
																																															-0.00011979	-0.002	1e-08
																																															-0.00011978	-0.0018	1e-08
																																															-0.00011977	-0.0018	1e-08
																																															-0.00011976	-0.0018	1e-08
																																															-0.00011975	-0.002	1e-08
																																															-0.00011974	-0.002	1e-08
																																															-0.00011973	-0.002	1e-08
																																															-0.00011972	-0.002	1e-08
																																															-0.00011971	-0.002	1e-08
																																															-0.0001197	-0.002	1e-08
																																															-0.00011969	-0.0022	1e-08
																																															-0.00011968	-0.002	1e-08
																																															-0.00011967	-0.0022	1e-08
																																															-0.00011966	-0.0024	1e-08
																																															-0.00011965	-0.0022	1e-08
																																															-0.00011964	-0.0018	1e-08
																																															-0.00011963	-0.0016	1e-08
																																															-0.00011962	-0.0016	1e-08
																																															-0.00011961	-0.0016	1e-08
																																															-0.0001196	-0.0018	1e-08
																																															-0.00011959	-0.0022	1e-08
																																															-0.00011958	-0.0022	1e-08
																																															-0.00011957	-0.002	1e-08
																																															-0.00011956	-0.0018	1e-08
																																															-0.00011955	-0.002	1e-08
																																															-0.00011954	-0.0018	1e-08
																																															-0.00011953	-0.0022	1e-08
																																															-0.00011952	-0.002	1e-08
																																															-0.00011951	-0.0022	1e-08
																																															-0.0001195	-0.002	1e-08
																																															-0.00011949	-0.002	1e-08
																																															-0.00011948	-0.0018	1e-08
																																															-0.00011947	-0.0022	1e-08
																																															-0.00011946	-0.0024	1e-08
																																															-0.00011945	-0.0024	1e-08
																																															-0.00011944	-0.002	1e-08
																																															-0.00011943	-0.0022	1e-08
																																															-0.00011942	-0.002	1e-08
																																															-0.00011941	-0.002	1e-08
																																															-0.0001194	-0.002	1e-08
																																															-0.00011939	-0.0022	1e-08
																																															-0.00011938	-0.002	1e-08
																																															-0.00011937	-0.002	1e-08
																																															-0.00011936	-0.0018	1e-08
																																															-0.00011935	-0.002	1e-08
																																															-0.00011934	-0.0018	1e-08
																																															-0.00011933	-0.0018	1e-08
																																															-0.00011932	-0.002	1e-08
																																															-0.00011931	-0.0024	1e-08
																																															-0.0001193	-0.0022	1e-08
																																															-0.00011929	-0.002	1e-08
																																															-0.00011928	-0.0016	1e-08
																																															-0.00011927	-0.0016	1e-08
																																															-0.00011926	-0.0018	1e-08
																																															-0.00011925	-0.0022	1e-08
																																															-0.00011924	-0.0024	1e-08
																																															-0.00011923	-0.0022	1e-08
																																															-0.00011922	-0.0018	1e-08
																																															-0.00011921	-0.0018	1e-08
																																															-0.0001192	-0.002	1e-08
																																															-0.00011919	-0.0022	1e-08
																																															-0.00011918	-0.0022	1e-08
																																															-0.00011917	-0.0022	1e-08
																																															-0.00011916	-0.002	1e-08
																																															-0.00011915	-0.002	1e-08
																																															-0.00011914	-0.002	1e-08
																																															-0.00011913	-0.002	1e-08
																																															-0.00011912	-0.002	1e-08
																																															-0.00011911	-0.002	1e-08
																																															-0.0001191	-0.0018	1e-08
																																															-0.00011909	-0.002	1e-08
																																															-0.00011908	-0.002	1e-08
																																															-0.00011907	-0.0022	1e-08
																																															-0.00011906	-0.0022	1e-08
																																															-0.00011905	-0.002	1e-08
																																															-0.00011904	-0.002	1e-08
																																															-0.00011903	-0.0022	1e-08
																																															-0.00011902	-0.0022	1e-08
																																															-0.00011901	-0.0022	1e-08
																																															-0.000119	-0.002	1e-08
																																															-0.00011899	-0.002	1e-08
																																															-0.00011898	-0.002	1e-08
																																															-0.00011897	-0.002	1e-08
																																															-0.00011896	-0.002	1e-08
																																															-0.00011895	-0.002	1e-08
																																															-0.00011894	-0.002	1e-08
																																															-0.00011893	-0.002	1e-08
																																															-0.00011892	-0.0018	1e-08
																																															-0.00011891	-0.002	1e-08
																																															-0.0001189	-0.0022	1e-08
																																															-0.00011889	-0.0022	1e-08
																																															-0.00011888	-0.002	1e-08
																																															-0.00011887	-0.002	1e-08
																																															-0.00011886	-0.0016	1e-08
																																															-0.00011885	-0.0018	1e-08
																																															-0.00011884	-0.0018	1e-08
																																															-0.00011883	-0.002	1e-08
																																															-0.00011882	-0.0022	1e-08
																																															-0.00011881	-0.0022	1e-08
																																															-0.0001188	-0.0018	1e-08
																																															-0.00011879	-0.002	1e-08
																																															-0.00011878	-0.0018	1e-08
																																															-0.00011877	-0.002	1e-08
																																															-0.00011876	-0.0018	1e-08
																																															-0.00011875	-0.002	1e-08
																																															-0.00011874	-0.0018	1e-08
																																															-0.00011873	-0.0018	1e-08
																																															-0.00011872	-0.0018	1e-08
																																															-0.00011871	-0.002	1e-08
																																															-0.0001187	-0.002	1e-08
																																															-0.00011869	-0.0022	1e-08
																																															-0.00011868	-0.0022	1e-08
																																															-0.00011867	-0.0022	1e-08
																																															-0.00011866	-0.002	1e-08
																																															-0.00011865	-0.0016	1e-08
																																															-0.00011864	-0.0016	1e-08
																																															-0.00011863	-0.0022	1e-08
																																															-0.00011862	-0.0022	1e-08
																																															-0.00011861	-0.0022	1e-08
																																															-0.0001186	-0.0018	1e-08
																																															-0.00011859	-0.0016	1e-08
																																															-0.00011858	-0.0016	1e-08
																																															-0.00011857	-0.0018	1e-08
																																															-0.00011856	-0.002	1e-08
																																															-0.00011855	-0.0022	1e-08
																																															-0.00011854	-0.002	1e-08
																																															-0.00011853	-0.002	1e-08
																																															-0.00011852	-0.0018	1e-08
																																															-0.00011851	-0.002	1e-08
																																															-0.0001185	-0.0022	1e-08
																																															-0.00011849	-0.002	1e-08
																																															-0.00011848	-0.002	1e-08
																																															-0.00011847	-0.002	1e-08
																																															-0.00011846	-0.0018	1e-08
																																															-0.00011845	-0.002	1e-08
																																															-0.00011844	-0.002	1e-08
																																															-0.00011843	-0.002	1e-08
																																															-0.00011842	-0.002	1e-08
																																															-0.00011841	-0.002	1e-08
																																															-0.0001184	-0.002	1e-08
																																															-0.00011839	-0.002	1e-08
																																															-0.00011838	-0.002	1e-08
																																															-0.00011837	-0.002	1e-08
																																															-0.00011836	-0.002	1e-08
																																															-0.00011835	-0.0022	1e-08
																																															-0.00011834	-0.0024	1e-08
																																															-0.00011833	-0.0022	1e-08
																																															-0.00011832	-0.002	1e-08
																																															-0.00011831	-0.002	1e-08
																																															-0.0001183	-0.002	1e-08
																																															-0.00011829	-0.0022	1e-08
																																															-0.00011828	-0.0022	1e-08
																																															-0.00011827	-0.0024	1e-08
																																															-0.00011826	-0.0022	1e-08
																																															-0.00011825	-0.002	1e-08
																																															-0.00011824	-0.002	1e-08
																																															-0.00011823	-0.0022	1e-08
																																															-0.00011822	-0.002	1e-08
																																															-0.00011821	-0.0022	1e-08
																																															-0.0001182	-0.0018	1e-08
																																															-0.00011819	-0.002	1e-08
																																															-0.00011818	-0.002	1e-08
																																															-0.00011817	-0.002	1e-08
																																															-0.00011816	-0.0018	1e-08
																																															-0.00011815	-0.002	1e-08
																																															-0.00011814	-0.0018	1e-08
																																															-0.00011813	-0.0018	1e-08
																																															-0.00011812	-0.0016	1e-08
																																															-0.00011811	-0.002	1e-08
																																															-0.0001181	-0.002	1e-08
																																															-0.00011809	-0.002	1e-08
																																															-0.00011808	-0.0018	1e-08
																																															-0.00011807	-0.002	1e-08
																																															-0.00011806	-0.0022	1e-08
																																															-0.00011805	-0.0024	1e-08
																																															-0.00011804	-0.0022	1e-08
																																															-0.00011803	-0.002	1e-08
																																															-0.00011802	-0.0018	1e-08
																																															-0.00011801	-0.002	1e-08
																																															-0.000118	-0.0022	1e-08
																																															-0.00011799	-0.0024	1e-08
																																															-0.00011798	-0.0022	1e-08
																																															-0.00011797	-0.002	1e-08
																																															-0.00011796	-0.002	1e-08
																																															-0.00011795	-0.0024	1e-08
																																															-0.00011794	-0.0022	1e-08
																																															-0.00011793	-0.0022	1e-08
																																															-0.00011792	-0.002	1e-08
																																															-0.00011791	-0.0022	1e-08
																																															-0.0001179	-0.002	1e-08
																																															-0.00011789	-0.002	1e-08
																																															-0.00011788	-0.002	1e-08
																																															-0.00011787	-0.0022	1e-08
																																															-0.00011786	-0.002	1e-08
																																															-0.00011785	-0.002	1e-08
																																															-0.00011784	-0.0018	1e-08
																																															-0.00011783	-0.0018	1e-08
																																															-0.00011782	-0.002	1e-08
																																															-0.00011781	-0.002	1e-08
																																															-0.0001178	0.0002	1e-08
																																															-0.00011779	0.0048	1e-08
																																															-0.00011778	0.0114	1e-08
																																															-0.00011777	0.0142	1e-08
																																															-0.00011776	0.0128	1e-08
																																															-0.00011775	0.0092	1e-08
																																															-0.00011774	0.006	1e-08
																																															-0.00011773	0.0044	1e-08
																																															-0.00011772	0.0046	1e-08
																																															-0.00011771	0.005	1e-08
																																															-0.0001177	0.0054	1e-08
																																															-0.00011769	0.0052	1e-08
																																															-0.00011768	0.0044	1e-08
																																															-0.00011767	0.0038	1e-08
																																															-0.00011766	0.0028	1e-08
																																															-0.00011765	0.0024	1e-08
																																															-0.00011764	0.0024	1e-08
																																															-0.00011763	0.0024	1e-08
																																															-0.00011762	0.0022	1e-08
																																															-0.00011761	0.0018	1e-08
																																															-0.0001176	0.0016	1e-08
																																															-0.00011759	0.001	1e-08
																																															-0.00011758	0.0008	1e-08
																																															-0.00011757	0.0006	1e-08
																																															-0.00011756	0.0006	1e-08
																																															-0.00011755	0.0002	1e-08
																																															-0.00011754	0	1e-08
																																															-0.00011753	-0.0002	1e-08
																																															-0.00011752	-0.0004	1e-08
																																															-0.00011751	-0.0008	1e-08
																																															-0.0001175	-0.0008	1e-08
																																															-0.00011749	-0.0008	1e-08
																																															-0.00011748	-0.0008	1e-08
																																															-0.00011747	-0.0012	1e-08
																																															-0.00011746	-0.0012	1e-08
																																															-0.00011745	-0.0014	1e-08
																																															-0.00011744	-0.0016	1e-08
																																															-0.00011743	-0.0018	1e-08
																																															-0.00011742	-0.0016	1e-08
																																															-0.00011741	-0.0014	1e-08
																																															-0.0001174	-0.0012	1e-08
																																															-0.00011739	-0.0014	1e-08
																																															-0.00011738	-0.0016	1e-08
																																															-0.00011737	-0.0018	1e-08
																																															-0.00011736	-0.0018	1e-08
																																															-0.00011735	-0.0018	1e-08
																																															-0.00011734	-0.0018	1e-08
																																															-0.00011733	-0.0018	1e-08
																																															-0.00011732	-0.0018	1e-08
																																															-0.00011731	-0.002	1e-08
																																															-0.0001173	-0.0018	1e-08
																																															-0.00011729	-0.0018	1e-08
																																															-0.00011728	-0.0016	1e-08
																																															-0.00011727	-0.0016	1e-08
																																															-0.00011726	-0.0018	1e-08
																																															-0.00011725	-0.0018	1e-08
																																															-0.00011724	-0.0018	1e-08
																																															-0.00011723	-0.0018	1e-08
																																															-0.00011722	-0.0018	1e-08
																																															-0.00011721	-0.0018	1e-08
																																															-0.0001172	-0.0018	1e-08
																																															-0.00011719	-0.002	1e-08
																																															-0.00011718	-0.002	1e-08
																																															-0.00011717	-0.0018	1e-08
																																															-0.00011716	-0.0018	1e-08
																																															-0.00011715	-0.002	1e-08
																																															-0.00011714	-0.002	1e-08
																																															-0.00011713	-0.002	1e-08
																																															-0.00011712	-0.0018	1e-08
																																															-0.00011711	-0.0018	1e-08
																																															-0.0001171	-0.0018	1e-08
																																															-0.00011709	-0.002	1e-08
																																															-0.00011708	-0.002	1e-08
																																															-0.00011707	-0.002	1e-08
																																															-0.00011706	-0.0018	1e-08
																																															-0.00011705	-0.0018	1e-08
																																															-0.00011704	-0.0016	1e-08
																																															-0.00011703	-0.002	1e-08
																																															-0.00011702	-0.002	1e-08
																																															-0.00011701	-0.0022	1e-08
																																															-0.000117	-0.002	1e-08
																																															-0.00011699	-0.002	1e-08
																																															-0.00011698	-0.0018	1e-08
																																															-0.00011697	-0.002	1e-08
																																															-0.00011696	-0.002	1e-08
																																															-0.00011695	-0.002	1e-08
																																															-0.00011694	-0.002	1e-08
																																															-0.00011693	-0.002	1e-08
																																															-0.00011692	-0.0018	1e-08
																																															-0.00011691	-0.002	1e-08
																																															-0.0001169	-0.002	1e-08
																																															-0.00011689	-0.0022	1e-08
																																															-0.00011688	-0.002	1e-08
																																															-0.00011687	-0.002	1e-08
																																															-0.00011686	-0.0018	1e-08
																																															-0.00011685	-0.0018	1e-08
																																															-0.00011684	-0.002	1e-08
																																															-0.00011683	-0.002	1e-08
																																															-0.00011682	-0.0022	1e-08
																																															-0.00011681	-0.0022	1e-08
																																															-0.0001168	-0.0018	1e-08
																																															-0.00011679	-0.002	1e-08
																																															-0.00011678	-0.002	1e-08
																																															-0.00011677	-0.002	1e-08
																																															-0.00011676	-0.002	1e-08
																																															-0.00011675	-0.002	1e-08
																																															-0.00011674	-0.002	1e-08
																																															-0.00011673	-0.002	1e-08
																																															-0.00011672	-0.0016	1e-08
																																															-0.00011671	-0.0018	1e-08
																																															-0.0001167	-0.0018	1e-08
																																															-0.00011669	-0.002	1e-08
																																															-0.00011668	-0.002	1e-08
																																															-0.00011667	-0.0022	1e-08
																																															-0.00011666	-0.002	1e-08
																																															-0.00011665	-0.0018	1e-08
																																															-0.00011664	-0.0016	1e-08
																																															-0.00011663	-0.0018	1e-08
																																															-0.00011662	-0.002	1e-08
																																															-0.00011661	-0.002	1e-08
																																															-0.0001166	-0.0018	1e-08
																																															-0.00011659	-0.0018	1e-08
																																															-0.00011658	-0.0018	1e-08
																																															-0.00011657	-0.0018	1e-08
																																															-0.00011656	-0.0018	1e-08
																																															-0.00011655	-0.002	1e-08
																																															-0.00011654	-0.0022	1e-08
																																															-0.00011653	-0.0022	1e-08
																																															-0.00011652	-0.0018	1e-08
																																															-0.00011651	-0.0018	1e-08
																																															-0.0001165	-0.0018	1e-08
																																															-0.00011649	-0.0018	1e-08
																																															-0.00011648	-0.0018	1e-08
																																															-0.00011647	-0.0024	1e-08
																																															-0.00011646	-0.0024	1e-08
																																															-0.00011645	-0.0024	1e-08
																																															-0.00011644	-0.0018	1e-08
																																															-0.00011643	-0.0018	1e-08
																																															-0.00011642	-0.0016	1e-08
																																															-0.00011641	-0.0018	1e-08
																																															-0.0001164	-0.002	1e-08
																																															-0.00011639	-0.0022	1e-08
																																															-0.00011638	-0.002	1e-08
																																															-0.00011637	-0.002	1e-08
																																															-0.00011636	-0.0018	1e-08
																																															-0.00011635	-0.0018	1e-08
																																															-0.00011634	-0.002	1e-08
																																															-0.00011633	-0.0022	1e-08
																																															-0.00011632	-0.002	1e-08
																																															-0.00011631	-0.0022	1e-08
																																															-0.0001163	-0.002	1e-08
																																															-0.00011629	-0.002	1e-08
																																															-0.00011628	-0.0016	1e-08
																																															-0.00011627	-0.002	1e-08
																																															-0.00011626	-0.002	1e-08
																																															-0.00011625	-0.002	1e-08
																																															-0.00011624	-0.0018	1e-08
																																															-0.00011623	-0.0018	1e-08
																																															-0.00011622	-0.0018	1e-08
																																															-0.00011621	-0.0018	1e-08
																																															-0.0001162	-0.002	1e-08
																																															-0.00011619	-0.0024	1e-08
																																															-0.00011618	-0.0024	1e-08
																																															-0.00011617	-0.0022	1e-08
																																															-0.00011616	-0.0018	1e-08
																																															-0.00011615	-0.002	1e-08
																																															-0.00011614	-0.002	1e-08
																																															-0.00011613	-0.0022	1e-08
																																															-0.00011612	-0.0022	1e-08
																																															-0.00011611	-0.0022	1e-08
																																															-0.0001161	-0.002	1e-08
																																															-0.00011609	-0.002	1e-08
																																															-0.00011608	-0.0018	1e-08
																																															-0.00011607	-0.002	1e-08
																																															-0.00011606	-0.0022	1e-08
																																															-0.00011605	-0.0022	1e-08
																																															-0.00011604	-0.0018	1e-08
																																															-0.00011603	-0.0018	1e-08
																																															-0.00011602	-0.0018	1e-08
																																															-0.00011601	-0.0022	1e-08
																																															-0.000116	-0.0022	1e-08
																																															-0.00011599	-0.0022	1e-08
																																															-0.00011598	-0.002	1e-08
																																															-0.00011597	-0.0018	1e-08
																																															-0.00011596	-0.0016	1e-08
																																															-0.00011595	-0.002	1e-08
																																															-0.00011594	-0.0022	1e-08
																																															-0.00011593	-0.0022	1e-08
																																															-0.00011592	-0.002	1e-08
																																															-0.00011591	-0.002	1e-08
																																															-0.0001159	-0.002	1e-08
																																															-0.00011589	-0.002	1e-08
																																															-0.00011588	-0.0018	1e-08
																																															-0.00011587	-0.002	1e-08
																																															-0.00011586	-0.002	1e-08
																																															-0.00011585	-0.0022	1e-08
																																															-0.00011584	-0.0022	1e-08
																																															-0.00011583	-0.0022	1e-08
																																															-0.00011582	-0.0018	1e-08
																																															-0.00011581	-0.0018	1e-08
																																															-0.0001158	-0.0018	1e-08
																																															-0.00011579	-0.0018	1e-08
																																															-0.00011578	-0.002	1e-08
																																															-0.00011577	-0.0022	1e-08
																																															-0.00011576	-0.002	1e-08
																																															-0.00011575	-0.002	1e-08
																																															-0.00011574	-0.0018	1e-08
																																															-0.00011573	-0.0018	1e-08
																																															-0.00011572	-0.002	1e-08
																																															-0.00011571	-0.0022	1e-08
																																															-0.0001157	-0.0022	1e-08
																																															-0.00011569	-0.002	1e-08
																																															-0.00011568	-0.002	1e-08
																																															-0.00011567	-0.002	1e-08
																																															-0.00011566	-0.002	1e-08
																																															-0.00011565	-0.0022	1e-08
																																															-0.00011564	-0.002	1e-08
																																															-0.00011563	-0.002	1e-08
																																															-0.00011562	-0.002	1e-08
																																															-0.00011561	-0.002	1e-08
																																															-0.0001156	-0.002	1e-08
																																															-0.00011559	-0.002	1e-08
																																															-0.00011558	-0.002	1e-08
																																															-0.00011557	-0.002	1e-08
																																															-0.00011556	-0.002	1e-08
																																															-0.00011555	-0.0022	1e-08
																																															-0.00011554	-0.002	1e-08
																																															-0.00011553	-0.002	1e-08
																																															-0.00011552	-0.0018	1e-08
																																															-0.00011551	-0.002	1e-08
																																															-0.0001155	-0.002	1e-08
																																															-0.00011549	-0.002	1e-08
																																															-0.00011548	-0.002	1e-08
																																															-0.00011547	-0.0022	1e-08
																																															-0.00011546	-0.002	1e-08
																																															-0.00011545	-0.002	1e-08
																																															-0.00011544	-0.002	1e-08
																																															-0.00011543	-0.0022	1e-08
																																															-0.00011542	-0.0022	1e-08
																																															-0.00011541	-0.002	1e-08
																																															-0.0001154	-0.0018	1e-08
																																															-0.00011539	-0.002	1e-08
																																															-0.00011538	-0.002	1e-08
																																															-0.00011537	-0.0022	1e-08
																																															-0.00011536	-0.002	1e-08
																																															-0.00011535	-0.002	1e-08
																																															-0.00011534	-0.0018	1e-08
																																															-0.00011533	-0.0016	1e-08
																																															-0.00011532	-0.002	1e-08
																																															-0.00011531	-0.0026	1e-08
																																															-0.0001153	-0.0024	1e-08
																																															-0.00011529	-0.0022	1e-08
																																															-0.00011528	-0.0018	1e-08
																																															-0.00011527	-0.0016	1e-08
																																															-0.00011526	-0.0018	1e-08
																																															-0.00011525	-0.002	1e-08
																																															-0.00011524	-0.002	1e-08
																																															-0.00011523	-0.0024	1e-08
																																															-0.00011522	-0.0022	1e-08
																																															-0.00011521	-0.0022	1e-08
																																															-0.0001152	-0.0018	1e-08
																																															-0.00011519	-0.0018	1e-08
																																															-0.00011518	-0.002	1e-08
																																															-0.00011517	-0.002	1e-08
																																															-0.00011516	-0.002	1e-08
																																															-0.00011515	-0.0022	1e-08
																																															-0.00011514	-0.0022	1e-08
																																															-0.00011513	-0.002	1e-08
																																															-0.00011512	-0.002	1e-08
																																															-0.00011511	-0.002	1e-08
																																															-0.0001151	-0.002	1e-08
																																															-0.00011509	-0.002	1e-08
																																															-0.00011508	-0.002	1e-08
																																															-0.00011507	-0.002	1e-08
																																															-0.00011506	-0.002	1e-08
																																															-0.00011505	-0.002	1e-08
																																															-0.00011504	-0.002	1e-08
																																															-0.00011503	-0.002	1e-08
																																															-0.00011502	-0.002	1e-08
																																															-0.00011501	-0.0022	1e-08
																																															-0.000115	-0.0022	1e-08
																																															-0.00011499	-0.0022	1e-08
																																															-0.00011498	-0.002	1e-08
																																															-0.00011497	-0.0018	1e-08
																																															-0.00011496	-0.0018	1e-08
																																															-0.00011495	-0.002	1e-08
																																															-0.00011494	-0.0022	1e-08
																																															-0.00011493	-0.0022	1e-08
																																															-0.00011492	-0.002	1e-08
																																															-0.00011491	-0.002	1e-08
																																															-0.0001149	-0.0018	1e-08
																																															-0.00011489	-0.0018	1e-08
																																															-0.00011488	-0.0022	1e-08
																																															-0.00011487	-0.0026	1e-08
																																															-0.00011486	-0.0024	1e-08
																																															-0.00011485	-0.002	1e-08
																																															-0.00011484	-0.0014	1e-08
																																															-0.00011483	-0.0016	1e-08
																																															-0.00011482	-0.0018	1e-08
																																															-0.00011481	-0.0022	1e-08
																																															-0.0001148	-0.0022	1e-08
																																															-0.00011479	-0.0024	1e-08
																																															-0.00011478	-0.002	1e-08
																																															-0.00011477	-0.002	1e-08
																																															-0.00011476	-0.002	1e-08
																																															-0.00011475	-0.0022	1e-08
																																															-0.00011474	-0.002	1e-08
																																															-0.00011473	-0.002	1e-08
																																															-0.00011472	-0.002	1e-08
																																															-0.00011471	-0.002	1e-08
																																															-0.0001147	-0.002	1e-08
																																															-0.00011469	-0.002	1e-08
																																															-0.00011468	-0.0018	1e-08
																																															-0.00011467	-0.002	1e-08
																																															-0.00011466	-0.0022	1e-08
																																															-0.00011465	-0.0022	1e-08
																																															-0.00011464	-0.002	1e-08
																																															-0.00011463	-0.002	1e-08
																																															-0.00011462	-0.0018	1e-08
																																															-0.00011461	-0.0018	1e-08
																																															-0.0001146	-0.002	1e-08
																																															-0.00011459	-0.0022	1e-08
																																															-0.00011458	-0.002	1e-08
																																															-0.00011457	-0.0018	1e-08
																																															-0.00011456	-0.0016	1e-08
																																															-0.00011455	-0.002	1e-08
																																															-0.00011454	-0.0022	1e-08
																																															-0.00011453	-0.0022	1e-08
																																															-0.00011452	-0.0022	1e-08
																																															-0.00011451	-0.0024	1e-08
																																															-0.0001145	-0.0022	1e-08
																																															-0.00011449	-0.002	1e-08
																																															-0.00011448	-0.0018	1e-08
																																															-0.00011447	-0.002	1e-08
																																															-0.00011446	-0.0022	1e-08
																																															-0.00011445	-0.0022	1e-08
																																															-0.00011444	-0.0022	1e-08
																																															-0.00011443	-0.0022	1e-08
																																															-0.00011442	-0.002	1e-08
																																															-0.00011441	-0.002	1e-08
																																															-0.0001144	-0.0022	1e-08
																																															-0.00011439	-0.0024	1e-08
																																															-0.00011438	-0.002	1e-08
																																															-0.00011437	-0.0018	1e-08
																																															-0.00011436	-0.0018	1e-08
																																															-0.00011435	-0.002	1e-08
																																															-0.00011434	-0.002	1e-08
																																															-0.00011433	-0.002	1e-08
																																															-0.00011432	-0.002	1e-08
																																															-0.00011431	-0.0024	1e-08
																																															-0.0001143	-0.0022	1e-08
																																															-0.00011429	-0.0022	1e-08
																																															-0.00011428	-0.002	1e-08
																																															-0.00011427	-0.0018	1e-08
																																															-0.00011426	-0.0018	1e-08
																																															-0.00011425	-0.002	1e-08
																																															-0.00011424	-0.002	1e-08
																																															-0.00011423	-0.002	1e-08
																																															-0.00011422	-0.002	1e-08
																																															-0.00011421	-0.002	1e-08
																																															-0.0001142	-0.0022	1e-08
																																															-0.00011419	-0.0024	1e-08
																																															-0.00011418	-0.0022	1e-08
																																															-0.00011417	-0.0022	1e-08
																																															-0.00011416	-0.0018	1e-08
																																															-0.00011415	-0.0018	1e-08
																																															-0.00011414	-0.002	1e-08
																																															-0.00011413	-0.0022	1e-08
																																															-0.00011412	-0.002	1e-08
																																															-0.00011411	-0.002	1e-08
																																															-0.0001141	-0.0018	1e-08
																																															-0.00011409	-0.002	1e-08
																																															-0.00011408	-0.0018	1e-08
																																															-0.00011407	-0.0022	1e-08
																																															-0.00011406	-0.0022	1e-08
																																															-0.00011405	-0.0022	1e-08
																																															-0.00011404	-0.002	1e-08
																																															-0.00011403	-0.002	1e-08
																																															-0.00011402	-0.002	1e-08
																																															-0.00011401	-0.0018	1e-08
																																															-0.000114	-0.0018	1e-08
																																															-0.00011399	-0.0022	1e-08
																																															-0.00011398	-0.0022	1e-08
																																															-0.00011397	-0.0024	1e-08
																																															-0.00011396	-0.0022	1e-08
																																															-0.00011395	-0.002	1e-08
																																															-0.00011394	-0.0018	1e-08
																																															-0.00011393	-0.0018	1e-08
																																															-0.00011392	-0.0016	1e-08
																																															-0.00011391	-0.002	1e-08
																																															-0.0001139	-0.0022	1e-08
																																															-0.00011389	-0.0024	1e-08
																																															-0.00011388	-0.0022	1e-08
																																															-0.00011387	-0.002	1e-08
																																															-0.00011386	-0.002	1e-08
																																															-0.00011385	-0.002	1e-08
																																															-0.00011384	-0.002	1e-08
																																															-0.00011383	-0.0022	1e-08
																																															-0.00011382	-0.0022	1e-08
																																															-0.00011381	-0.002	1e-08
																																															-0.0001138	-0.0018	1e-08
																																															-0.00011379	-0.002	1e-08
																																															-0.00011378	-0.0018	1e-08
																																															-0.00011377	-0.0018	1e-08
																																															-0.00011376	-0.0018	1e-08
																																															-0.00011375	-0.0022	1e-08
																																															-0.00011374	-0.0022	1e-08
																																															-0.00011373	-0.0022	1e-08
																																															-0.00011372	-0.002	1e-08
																																															-0.00011371	-0.0022	1e-08
																																															-0.0001137	-0.002	1e-08
																																															-0.00011369	-0.002	1e-08
																																															-0.00011368	-0.002	1e-08
																																															-0.00011367	-0.0022	1e-08
																																															-0.00011366	-0.0022	1e-08
																																															-0.00011365	-0.0022	1e-08
																																															-0.00011364	-0.002	1e-08
																																															-0.00011363	-0.0022	1e-08
																																															-0.00011362	-0.0022	1e-08
																																															-0.00011361	-0.002	1e-08
																																															-0.0001136	-0.0018	1e-08
																																															-0.00011359	-0.002	1e-08
																																															-0.00011358	-0.0022	1e-08
																																															-0.00011357	-0.0022	1e-08
																																															-0.00011356	-0.002	1e-08
																																															-0.00011355	-0.002	1e-08
																																															-0.00011354	-0.0018	1e-08
																																															-0.00011353	-0.0018	1e-08
																																															-0.00011352	-0.002	1e-08
																																															-0.00011351	-0.002	1e-08
																																															-0.0001135	-0.0018	1e-08
																																															-0.00011349	-0.002	1e-08
																																															-0.00011348	-0.002	1e-08
																																															-0.00011347	-0.0024	1e-08
																																															-0.00011346	-0.0024	1e-08
																																															-0.00011345	-0.0022	1e-08
																																															-0.00011344	-0.002	1e-08
																																															-0.00011343	-0.002	1e-08
																																															-0.00011342	-0.0018	1e-08
																																															-0.00011341	-0.0018	1e-08
																																															-0.0001134	-0.002	1e-08
																																															-0.00011339	-0.002	1e-08
																																															-0.00011338	-0.0018	1e-08
																																															-0.00011337	-0.0018	1e-08
																																															-0.00011336	-0.0018	1e-08
																																															-0.00011335	-0.0022	1e-08
																																															-0.00011334	-0.0024	1e-08
																																															-0.00011333	-0.0022	1e-08
																																															-0.00011332	-0.0018	1e-08
																																															-0.00011331	-0.0018	1e-08
																																															-0.0001133	-0.0018	1e-08
																																															-0.00011329	-0.0022	1e-08
																																															-0.00011328	-0.0022	1e-08
																																															-0.00011327	-0.0024	1e-08
																																															-0.00011326	-0.002	1e-08
																																															-0.00011325	-0.0018	1e-08
																																															-0.00011324	-0.0016	1e-08
																																															-0.00011323	-0.002	1e-08
																																															-0.00011322	-0.002	1e-08
																																															-0.00011321	-0.0022	1e-08
																																															-0.0001132	-0.0022	1e-08
																																															-0.00011319	-0.0022	1e-08
																																															-0.00011318	-0.0018	1e-08
																																															-0.00011317	-0.0018	1e-08
																																															-0.00011316	-0.0016	1e-08
																																															-0.00011315	-0.002	1e-08
																																															-0.00011314	-0.002	1e-08
																																															-0.00011313	-0.0022	1e-08
																																															-0.00011312	-0.0022	1e-08
																																															-0.00011311	-0.0022	1e-08
																																															-0.0001131	-0.002	1e-08
																																															-0.00011309	-0.0018	1e-08
																																															-0.00011308	-0.0016	1e-08
																																															-0.00011307	-0.002	1e-08
																																															-0.00011306	-0.0022	1e-08
																																															-0.00011305	-0.0024	1e-08
																																															-0.00011304	-0.0022	1e-08
																																															-0.00011303	-0.002	1e-08
																																															-0.00011302	-0.0018	1e-08
																																															-0.00011301	-0.0018	1e-08
																																															-0.000113	-0.002	1e-08
																																															-0.00011299	-0.0022	1e-08
																																															-0.00011298	-0.0022	1e-08
																																															-0.00011297	-0.002	1e-08
																																															-0.00011296	-0.0018	1e-08
																																															-0.00011295	-0.0018	1e-08
																																															-0.00011294	-0.002	1e-08
																																															-0.00011293	-0.0022	1e-08
																																															-0.00011292	-0.002	1e-08
																																															-0.00011291	-0.002	1e-08
																																															-0.0001129	-0.0018	1e-08
																																															-0.00011289	-0.002	1e-08
																																															-0.00011288	-0.002	1e-08
																																															-0.00011287	-0.0022	1e-08
																																															-0.00011286	-0.0022	1e-08
																																															-0.00011285	-0.002	1e-08
																																															-0.00011284	-0.0018	1e-08
																																															-0.00011283	-0.0018	1e-08
																																															-0.00011282	-0.002	1e-08
																																															-0.00011281	-0.0022	1e-08
																																															-0.0001128	-0.0022	1e-08
																																															-0.00011279	-0.0022	1e-08
																																															-0.00011278	-0.002	1e-08
																																															-0.00011277	-0.0016	1e-08
																																															-0.00011276	-0.0016	1e-08
																																															-0.00011275	-0.002	1e-08
																																															-0.00011274	-0.0022	1e-08
																																															-0.00011273	-0.0024	1e-08
																																															-0.00011272	-0.002	1e-08
																																															-0.00011271	-0.002	1e-08
																																															-0.0001127	-0.0018	1e-08
																																															-0.00011269	-0.0016	1e-08
																																															-0.00011268	-0.002	1e-08
																																															-0.00011267	-0.0022	1e-08
																																															-0.00011266	-0.0024	1e-08
																																															-0.00011265	-0.0024	1e-08
																																															-0.00011264	-0.0022	1e-08
																																															-0.00011263	-0.002	1e-08
																																															-0.00011262	-0.002	1e-08
																																															-0.00011261	-0.0022	1e-08
																																															-0.0001126	-0.0022	1e-08
																																															-0.00011259	-0.002	1e-08
																																															-0.00011258	-0.0018	1e-08
																																															-0.00011257	-0.002	1e-08
																																															-0.00011256	-0.002	1e-08
																																															-0.00011255	-0.0022	1e-08
																																															-0.00011254	-0.002	1e-08
																																															-0.00011253	-0.0018	1e-08
																																															-0.00011252	-0.0018	1e-08
																																															-0.00011251	-0.002	1e-08
																																															-0.0001125	-0.0022	1e-08
																																															-0.00011249	-0.0022	1e-08
																																															-0.00011248	-0.0022	1e-08
																																															-0.00011247	-0.0022	1e-08
																																															-0.00011246	-0.0018	1e-08
																																															-0.00011245	-0.0018	1e-08
																																															-0.00011244	-0.002	1e-08
																																															-0.00011243	-0.0022	1e-08
																																															-0.00011242	-0.0022	1e-08
																																															-0.00011241	-0.002	1e-08
																																															-0.0001124	-0.0018	1e-08
																																															-0.00011239	-0.002	1e-08
																																															-0.00011238	-0.0022	1e-08
																																															-0.00011237	-0.0024	1e-08
																																															-0.00011236	-0.0022	1e-08
																																															-0.00011235	-0.002	1e-08
																																															-0.00011234	-0.002	1e-08
																																															-0.00011233	-0.002	1e-08
																																															-0.00011232	-0.0022	1e-08
																																															-0.00011231	-0.0024	1e-08
																																															-0.0001123	-0.0024	1e-08
																																															-0.00011229	-0.0022	1e-08
																																															-0.00011228	-0.0016	1e-08
																																															-0.00011227	-0.0018	1e-08
																																															-0.00011226	-0.002	1e-08
																																															-0.00011225	-0.0022	1e-08
																																															-0.00011224	-0.002	1e-08
																																															-0.00011223	-0.002	1e-08
																																															-0.00011222	-0.002	1e-08
																																															-0.00011221	-0.002	1e-08
																																															-0.0001122	-0.0018	1e-08
																																															-0.00011219	-0.002	1e-08
																																															-0.00011218	-0.002	1e-08
																																															-0.00011217	-0.002	1e-08
																																															-0.00011216	-0.002	1e-08
																																															-0.00011215	-0.0022	1e-08
																																															-0.00011214	-0.002	1e-08
																																															-0.00011213	-0.002	1e-08
																																															-0.00011212	-0.002	1e-08
																																															-0.00011211	-0.0022	1e-08
																																															-0.0001121	-0.0024	1e-08
																																															-0.00011209	-0.0024	1e-08
																																															-0.00011208	-0.002	1e-08
																																															-0.00011207	-0.002	1e-08
																																															-0.00011206	-0.0016	1e-08
																																															-0.00011205	-0.0016	1e-08
																																															-0.00011204	-0.002	1e-08
																																															-0.00011203	-0.0022	1e-08
																																															-0.00011202	-0.0022	1e-08
																																															-0.00011201	-0.0018	1e-08
																																															-0.000112	-0.0016	1e-08
																																															-0.00011199	-0.0016	1e-08
																																															-0.00011198	-0.002	1e-08
																																															-0.00011197	-0.0024	1e-08
																																															-0.00011196	-0.0024	1e-08
																																															-0.00011195	-0.0022	1e-08
																																															-0.00011194	-0.002	1e-08
																																															-0.00011193	-0.002	1e-08
																																															-0.00011192	-0.0018	1e-08
																																															-0.00011191	-0.002	1e-08
																																															-0.0001119	-0.002	1e-08
																																															-0.00011189	-0.0022	1e-08
																																															-0.00011188	-0.0022	1e-08
																																															-0.00011187	-0.0024	1e-08
																																															-0.00011186	-0.002	1e-08
																																															-0.00011185	-0.0016	1e-08
																																															-0.00011184	-0.0014	1e-08
																																															-0.00011183	-0.0018	1e-08
																																															-0.00011182	-0.002	1e-08
																																															-0.00011181	-0.0022	1e-08
																																															-0.0001118	-0.0022	1e-08
																																															-0.00011179	-0.0022	1e-08
																																															-0.00011178	-0.0018	1e-08
																																															-0.00011177	-0.0016	1e-08
																																															-0.00011176	-0.0016	1e-08
																																															-0.00011175	-0.002	1e-08
																																															-0.00011174	-0.0024	1e-08
																																															-0.00011173	-0.0026	1e-08
																																															-0.00011172	-0.0022	1e-08
																																															-0.00011171	-0.002	1e-08
																																															-0.0001117	-0.0018	1e-08
																																															-0.00011169	-0.0018	1e-08
																																															-0.00011168	-0.0018	1e-08
																																															-0.00011167	-0.002	1e-08
																																															-0.00011166	-0.002	1e-08
																																															-0.00011165	-0.002	1e-08
																																															-0.00011164	-0.002	1e-08
																																															-0.00011163	-0.0022	1e-08
																																															-0.00011162	-0.0022	1e-08
																																															-0.00011161	-0.002	1e-08
																																															-0.0001116	-0.0018	1e-08
																																															-0.00011159	-0.0018	1e-08
																																															-0.00011158	-0.002	1e-08
																																															-0.00011157	-0.002	1e-08
																																															-0.00011156	-0.0022	1e-08
																																															-0.00011155	-0.0022	1e-08
																																															-0.00011154	-0.002	1e-08
																																															-0.00011153	-0.002	1e-08
																																															-0.00011152	-0.002	1e-08
																																															-0.00011151	-0.0022	1e-08
																																															-0.0001115	-0.002	1e-08
																																															-0.00011149	-0.0024	1e-08
																																															-0.00011148	-0.0024	1e-08
																																															-0.00011147	-0.0024	1e-08
																																															-0.00011146	-0.002	1e-08
																																															-0.00011145	-0.002	1e-08
																																															-0.00011144	-0.002	1e-08
																																															-0.00011143	-0.002	1e-08
																																															-0.00011142	-0.0022	1e-08
																																															-0.00011141	-0.0022	1e-08
																																															-0.0001114	-0.0022	1e-08
																																															-0.00011139	-0.0022	1e-08
																																															-0.00011138	-0.002	1e-08
																																															-0.00011137	-0.0018	1e-08
																																															-0.00011136	-0.0016	1e-08
																																															-0.00011135	-0.0018	1e-08
																																															-0.00011134	-0.0022	1e-08
																																															-0.00011133	-0.0022	1e-08
																																															-0.00011132	-0.002	1e-08
																																															-0.00011131	-0.002	1e-08
																																															-0.0001113	-0.002	1e-08
																																															-0.00011129	-0.002	1e-08
																																															-0.00011128	-0.002	1e-08
																																															-0.00011127	-0.002	1e-08
																																															-0.00011126	-0.002	1e-08
																																															-0.00011125	-0.002	1e-08
																																															-0.00011124	-0.002	1e-08
																																															-0.00011123	-0.002	1e-08
																																															-0.00011122	-0.002	1e-08
																																															-0.00011121	-0.0022	1e-08
																																															-0.0001112	-0.0024	1e-08
																																															-0.00011119	-0.0026	1e-08
																																															-0.00011118	-0.0022	1e-08
																																															-0.00011117	-0.002	1e-08
																																															-0.00011116	-0.0018	1e-08
																																															-0.00011115	-0.0018	1e-08
																																															-0.00011114	-0.0018	1e-08
																																															-0.00011113	-0.002	1e-08
																																															-0.00011112	-0.0022	1e-08
																																															-0.00011111	-0.0022	1e-08
																																															-0.0001111	-0.0018	1e-08
																																															-0.00011109	-0.002	1e-08
																																															-0.00011108	-0.002	1e-08
																																															-0.00011107	-0.0022	1e-08
																																															-0.00011106	-0.0024	1e-08
																																															-0.00011105	-0.0024	1e-08
																																															-0.00011104	-0.002	1e-08
																																															-0.00011103	-0.0018	1e-08
																																															-0.00011102	-0.0018	1e-08
																																															-0.00011101	-0.002	1e-08
																																															-0.000111	-0.002	1e-08
																																															-0.00011099	-0.0022	1e-08
																																															-0.00011098	-0.0018	1e-08
																																															-0.00011097	-0.0018	1e-08
																																															-0.00011096	-0.0018	1e-08
																																															-0.00011095	-0.002	1e-08
																																															-0.00011094	-0.0022	1e-08
																																															-0.00011093	-0.002	1e-08
																																															-0.00011092	-0.0018	1e-08
																																															-0.00011091	-0.002	1e-08
																																															-0.0001109	-0.002	1e-08
																																															-0.00011089	-0.002	1e-08
																																															-0.00011088	-0.002	1e-08
																																															-0.00011087	-0.002	1e-08
																																															-0.00011086	-0.002	1e-08
																																															-0.00011085	-0.002	1e-08
																																															-0.00011084	-0.002	1e-08
																																															-0.00011083	-0.0024	1e-08
																																															-0.00011082	-0.002	1e-08
																																															-0.00011081	-0.0018	1e-08
																																															-0.0001108	-0.0018	1e-08
																																															-0.00011079	-0.002	1e-08
																																															-0.00011078	-0.0022	1e-08
																																															-0.00011077	-0.0022	1e-08
																																															-0.00011076	-0.002	1e-08
																																															-0.00011075	-0.0018	1e-08
																																															-0.00011074	-0.0016	1e-08
																																															-0.00011073	-0.0018	1e-08
																																															-0.00011072	-0.002	1e-08
																																															-0.00011071	-0.0022	1e-08
																																															-0.0001107	-0.0022	1e-08
																																															-0.00011069	-0.0018	1e-08
																																															-0.00011068	-0.0018	1e-08
																																															-0.00011067	-0.002	1e-08
																																															-0.00011066	-0.0022	1e-08
																																															-0.00011065	-0.0022	1e-08
																																															-0.00011064	-0.002	1e-08
																																															-0.00011063	-0.0018	1e-08
																																															-0.00011062	-0.002	1e-08
																																															-0.00011061	-0.0022	1e-08
																																															-0.0001106	-0.002	1e-08
																																															-0.00011059	-0.002	1e-08
																																															-0.00011058	-0.0018	1e-08
																																															-0.00011057	-0.002	1e-08
																																															-0.00011056	-0.002	1e-08
																																															-0.00011055	-0.0022	1e-08
																																															-0.00011054	-0.0024	1e-08
																																															-0.00011053	-0.0022	1e-08
																																															-0.00011052	-0.002	1e-08
																																															-0.00011051	-0.002	1e-08
																																															-0.0001105	-0.002	1e-08
																																															-0.00011049	-0.0022	1e-08
																																															-0.00011048	-0.002	1e-08
																																															-0.00011047	-0.002	1e-08
																																															-0.00011046	-0.0016	1e-08
																																															-0.00011045	-0.0016	1e-08
																																															-0.00011044	0	1e-08
																																															-0.00011043	0.0038	1e-08
																																															-0.00011042	0.0102	1e-08
																																															-0.00011041	0.0142	1e-08
																																															-0.0001104	0.013	1e-08
																																															-0.00011039	0.0096	1e-08
																																															-0.00011038	0.0062	1e-08
																																															-0.00011037	0.0046	1e-08
																																															-0.00011036	0.0048	1e-08
																																															-0.00011035	0.0052	1e-08
																																															-0.00011034	0.0054	1e-08
																																															-0.00011033	0.0052	1e-08
																																															-0.00011032	0.0046	1e-08
																																															-0.00011031	0.0036	1e-08
																																															-0.0001103	0.0032	1e-08
																																															-0.00011029	0.0028	1e-08
																																															-0.00011028	0.0026	1e-08
																																															-0.00011027	0.0026	1e-08
																																															-0.00011026	0.0024	1e-08
																																															-0.00011025	0.0018	1e-08
																																															-0.00011024	0.0014	1e-08
																																															-0.00011023	0.001	1e-08
																																															-0.00011022	0.0006	1e-08
																																															-0.00011021	0.0004	1e-08
																																															-0.0001102	0.0004	1e-08
																																															-0.00011019	0.0004	1e-08
																																															-0.00011018	0.0002	1e-08
																																															-0.00011017	-0.0002	1e-08
																																															-0.00011016	-0.0006	1e-08
																																															-0.00011015	-0.0012	1e-08
																																															-0.00011014	-0.001	1e-08
																																															-0.00011013	-0.0008	1e-08
																																															-0.00011012	-0.0006	1e-08
																																															-0.00011011	-0.0008	1e-08
																																															-0.0001101	-0.001	1e-08
																																															-0.00011009	-0.0014	1e-08
																																															-0.00011008	-0.0014	1e-08
																																															-0.00011007	-0.0018	1e-08
																																															-0.00011006	-0.0014	1e-08
																																															-0.00011005	-0.0014	1e-08
																																															-0.00011004	-0.0012	1e-08
																																															-0.00011003	-0.0014	1e-08
																																															-0.00011002	-0.0018	1e-08
																																															-0.00011001	-0.002	1e-08
																																															-0.00011	-0.0016	1e-08
																																															-0.00010999	-0.0018	1e-08
																																															-0.00010998	-0.0016	1e-08
																																															-0.00010997	-0.0016	1e-08
																																															-0.00010996	-0.0014	1e-08
																																															-0.00010995	-0.0018	1e-08
																																															-0.00010994	-0.002	1e-08
																																															-0.00010993	-0.0022	1e-08
																																															-0.00010992	-0.002	1e-08
																																															-0.00010991	-0.002	1e-08
																																															-0.0001099	-0.0016	1e-08
																																															-0.00010989	-0.0016	1e-08
																																															-0.00010988	-0.0018	1e-08
																																															-0.00010987	-0.002	1e-08
																																															-0.00010986	-0.002	1e-08
																																															-0.00010985	-0.002	1e-08
																																															-0.00010984	-0.0018	1e-08
																																															-0.00010983	-0.002	1e-08
																																															-0.00010982	-0.002	1e-08
																																															-0.00010981	-0.002	1e-08
																																															-0.0001098	-0.002	1e-08
																																															-0.00010979	-0.0018	1e-08
																																															-0.00010978	-0.0016	1e-08
																																															-0.00010977	-0.0018	1e-08
																																															-0.00010976	-0.0018	1e-08
																																															-0.00010975	-0.002	1e-08
																																															-0.00010974	-0.002	1e-08
																																															-0.00010973	-0.002	1e-08
																																															-0.00010972	-0.002	1e-08
																																															-0.00010971	-0.002	1e-08
																																															-0.0001097	-0.0018	1e-08
																																															-0.00010969	-0.0016	1e-08
																																															-0.00010968	-0.0016	1e-08
																																															-0.00010967	-0.002	1e-08
																																															-0.00010966	-0.0018	1e-08
																																															-0.00010965	-0.002	1e-08
																																															-0.00010964	-0.0016	1e-08
																																															-0.00010963	-0.0016	1e-08
																																															-0.00010962	-0.0018	1e-08
																																															-0.00010961	-0.0022	1e-08
																																															-0.0001096	-0.0022	1e-08
																																															-0.00010959	-0.0024	1e-08
																																															-0.00010958	-0.0018	1e-08
																																															-0.00010957	-0.0018	1e-08
																																															-0.00010956	-0.0018	1e-08
																																															-0.00010955	-0.002	1e-08
																																															-0.00010954	-0.002	1e-08
																																															-0.00010953	-0.002	1e-08
																																															-0.00010952	-0.002	1e-08
																																															-0.00010951	-0.0022	1e-08
																																															-0.0001095	-0.002	1e-08
																																															-0.00010949	-0.002	1e-08
																																															-0.00010948	-0.0018	1e-08
																																															-0.00010947	-0.0018	1e-08
																																															-0.00010946	-0.002	1e-08
																																															-0.00010945	-0.002	1e-08
																																															-0.00010944	-0.0018	1e-08
																																															-0.00010943	-0.002	1e-08
																																															-0.00010942	-0.002	1e-08
																																															-0.00010941	-0.002	1e-08
																																															-0.0001094	-0.002	1e-08
																																															-0.00010939	-0.002	1e-08
																																															-0.00010938	-0.002	1e-08
																																															-0.00010937	-0.0022	1e-08
																																															-0.00010936	-0.002	1e-08
																																															-0.00010935	-0.002	1e-08
																																															-0.00010934	-0.0018	1e-08
																																															-0.00010933	-0.002	1e-08
																																															-0.00010932	-0.002	1e-08
																																															-0.00010931	-0.0024	1e-08
																																															-0.0001093	-0.0024	1e-08
																																															-0.00010929	-0.002	1e-08
																																															-0.00010928	-0.0016	1e-08
																																															-0.00010927	-0.0016	1e-08
																																															-0.00010926	-0.0018	1e-08
																																															-0.00010925	-0.002	1e-08
																																															-0.00010924	-0.0022	1e-08
																																															-0.00010923	-0.0024	1e-08
																																															-0.00010922	-0.0022	1e-08
																																															-0.00010921	-0.002	1e-08
																																															-0.0001092	-0.0016	1e-08
																																															-0.00010919	-0.002	1e-08
																																															-0.00010918	-0.002	1e-08
																																															-0.00010917	-0.0018	1e-08
																																															-0.00010916	-0.0016	1e-08
																																															-0.00010915	-0.0018	1e-08
																																															-0.00010914	-0.002	1e-08
																																															-0.00010913	-0.0022	1e-08
																																															-0.00010912	-0.0022	1e-08
																																															-0.00010911	-0.0022	1e-08
																																															-0.0001091	-0.0016	1e-08
																																															-0.00010909	-0.0016	1e-08
																																															-0.00010908	-0.0016	1e-08
																																															-0.00010907	-0.002	1e-08
																																															-0.00010906	-0.0024	1e-08
																																															-0.00010905	-0.0024	1e-08
																																															-0.00010904	-0.002	1e-08
																																															-0.00010903	-0.002	1e-08
																																															-0.00010902	-0.0018	1e-08
																																															-0.00010901	-0.002	1e-08
																																															-0.000109	-0.002	1e-08
																																															-0.00010899	-0.0022	1e-08
																																															-0.00010898	-0.0018	1e-08
																																															-0.00010897	-0.0018	1e-08
																																															-0.00010896	-0.0018	1e-08
																																															-0.00010895	-0.002	1e-08
																																															-0.00010894	-0.0018	1e-08
																																															-0.00010893	-0.0018	1e-08
																																															-0.00010892	-0.0016	1e-08
																																															-0.00010891	-0.0018	1e-08
																																															-0.0001089	-0.002	1e-08
																																															-0.00010889	-0.002	1e-08
																																															-0.00010888	-0.002	1e-08
																																															-0.00010887	-0.002	1e-08
																																															-0.00010886	-0.0016	1e-08
																																															-0.00010885	-0.0016	1e-08
																																															-0.00010884	-0.002	1e-08
																																															-0.00010883	-0.0024	1e-08
																																															-0.00010882	-0.0024	1e-08
																																															-0.00010881	-0.0022	1e-08
																																															-0.0001088	-0.002	1e-08
																																															-0.00010879	-0.0018	1e-08
																																															-0.00010878	-0.0016	1e-08
																																															-0.00010877	-0.0018	1e-08
																																															-0.00010876	-0.002	1e-08
																																															-0.00010875	-0.0024	1e-08
																																															-0.00010874	-0.002	1e-08
																																															-0.00010873	-0.002	1e-08
																																															-0.00010872	-0.0018	1e-08
																																															-0.00010871	-0.002	1e-08
																																															-0.0001087	-0.0022	1e-08
																																															-0.00010869	-0.0024	1e-08
																																															-0.00010868	-0.0024	1e-08
																																															-0.00010867	-0.0024	1e-08
																																															-0.00010866	-0.0016	1e-08
																																															-0.00010865	-0.0014	1e-08
																																															-0.00010864	-0.0016	1e-08
																																															-0.00010863	-0.0022	1e-08
																																															-0.00010862	-0.0024	1e-08
																																															-0.00010861	-0.0022	1e-08
																																															-0.0001086	-0.0016	1e-08
																																															-0.00010859	-0.0016	1e-08
																																															-0.00010858	-0.0014	1e-08
																																															-0.00010857	-0.0018	1e-08
																																															-0.00010856	-0.002	1e-08
																																															-0.00010855	-0.0024	1e-08
																																															-0.00010854	-0.002	1e-08
																																															-0.00010853	-0.0018	1e-08
																																															-0.00010852	-0.0018	1e-08
																																															-0.00010851	-0.002	1e-08
																																															-0.0001085	-0.002	1e-08
																																															-0.00010849	-0.002	1e-08
																																															-0.00010848	-0.002	1e-08
																																															-0.00010847	-0.002	1e-08
																																															-0.00010846	-0.002	1e-08
																																															-0.00010845	-0.002	1e-08
																																															-0.00010844	-0.002	1e-08
																																															-0.00010843	-0.002	1e-08
																																															-0.00010842	-0.0018	1e-08
																																															-0.00010841	-0.002	1e-08
																																															-0.0001084	-0.0022	1e-08
																																															-0.00010839	-0.0024	1e-08
																																															-0.00010838	-0.0022	1e-08
																																															-0.00010837	-0.0022	1e-08
																																															-0.00010836	-0.0018	1e-08
																																															-0.00010835	-0.0018	1e-08
																																															-0.00010834	-0.0018	1e-08
																																															-0.00010833	-0.0022	1e-08
																																															-0.00010832	-0.002	1e-08
																																															-0.00010831	-0.002	1e-08
																																															-0.0001083	-0.002	1e-08
																																															-0.00010829	-0.002	1e-08
																																															-0.00010828	-0.002	1e-08
																																															-0.00010827	-0.0022	1e-08
																																															-0.00010826	-0.002	1e-08
																																															-0.00010825	-0.002	1e-08
																																															-0.00010824	-0.0018	1e-08
																																															-0.00010823	-0.002	1e-08
																																															-0.00010822	-0.002	1e-08
																																															-0.00010821	-0.002	1e-08
																																															-0.0001082	-0.0022	1e-08
																																															-0.00010819	-0.0022	1e-08
																																															-0.00010818	-0.0018	1e-08
																																															-0.00010817	-0.0018	1e-08
																																															-0.00010816	-0.0018	1e-08
																																															-0.00010815	-0.002	1e-08
																																															-0.00010814	-0.0022	1e-08
																																															-0.00010813	-0.0022	1e-08
																																															-0.00010812	-0.002	1e-08
																																															-0.00010811	-0.002	1e-08
																																															-0.0001081	-0.002	1e-08
																																															-0.00010809	-0.002	1e-08
																																															-0.00010808	-0.0018	1e-08
																																															-0.00010807	-0.002	1e-08
																																															-0.00010806	-0.0022	1e-08
																																															-0.00010805	-0.0022	1e-08
																																															-0.00010804	-0.002	1e-08
																																															-0.00010803	-0.0018	1e-08
																																															-0.00010802	-0.0016	1e-08
																																															-0.00010801	-0.0018	1e-08
																																															-0.000108	-0.002	1e-08
																																															-0.00010799	-0.0022	1e-08
																																															-0.00010798	-0.0018	1e-08
																																															-0.00010797	-0.0018	1e-08
																																															-0.00010796	-0.0018	1e-08
																																															-0.00010795	-0.002	1e-08
																																															-0.00010794	-0.002	1e-08
																																															-0.00010793	-0.002	1e-08
																																															-0.00010792	-0.0018	1e-08
																																															-0.00010791	-0.0018	1e-08
																																															-0.0001079	-0.0018	1e-08
																																															-0.00010789	-0.0022	1e-08
																																															-0.00010788	-0.0022	1e-08
																																															-0.00010787	-0.0022	1e-08
																																															-0.00010786	-0.002	1e-08
																																															-0.00010785	-0.002	1e-08
																																															-0.00010784	-0.0018	1e-08
																																															-0.00010783	-0.0018	1e-08
																																															-0.00010782	-0.002	1e-08
																																															-0.00010781	-0.002	1e-08
																																															-0.0001078	-0.002	1e-08
																																															-0.00010779	-0.002	1e-08
																																															-0.00010778	-0.002	1e-08
																																															-0.00010777	-0.002	1e-08
																																															-0.00010776	-0.002	1e-08
																																															-0.00010775	-0.0022	1e-08
																																															-0.00010774	-0.002	1e-08
																																															-0.00010773	-0.0022	1e-08
																																															-0.00010772	-0.0022	1e-08
																																															-0.00010771	-0.0022	1e-08
																																															-0.0001077	-0.002	1e-08
																																															-0.00010769	-0.0016	1e-08
																																															-0.00010768	-0.0016	1e-08
																																															-0.00010767	-0.0018	1e-08
																																															-0.00010766	-0.002	1e-08
																																															-0.00010765	-0.0022	1e-08
																																															-0.00010764	-0.0022	1e-08
																																															-0.00010763	-0.0022	1e-08
																																															-0.00010762	-0.002	1e-08
																																															-0.00010761	-0.0018	1e-08
																																															-0.0001076	-0.0016	1e-08
																																															-0.00010759	-0.002	1e-08
																																															-0.00010758	-0.0022	1e-08
																																															-0.00010757	-0.0022	1e-08
																																															-0.00010756	-0.002	1e-08
																																															-0.00010755	-0.002	1e-08
																																															-0.00010754	-0.0018	1e-08
																																															-0.00010753	-0.002	1e-08
																																															-0.00010752	-0.002	1e-08
																																															-0.00010751	-0.002	1e-08
																																															-0.0001075	-0.002	1e-08
																																															-0.00010749	-0.002	1e-08
																																															-0.00010748	-0.002	1e-08
																																															-0.00010747	-0.002	1e-08
																																															-0.00010746	-0.0018	1e-08
																																															-0.00010745	-0.0018	1e-08
																																															-0.00010744	-0.002	1e-08
																																															-0.00010743	-0.0022	1e-08
																																															-0.00010742	-0.0022	1e-08
																																															-0.00010741	-0.0022	1e-08
																																															-0.0001074	-0.0018	1e-08
																																															-0.00010739	-0.002	1e-08
																																															-0.00010738	-0.002	1e-08
																																															-0.00010737	-0.0022	1e-08
																																															-0.00010736	-0.002	1e-08
																																															-0.00010735	-0.002	1e-08
																																															-0.00010734	-0.0018	1e-08
																																															-0.00010733	-0.0018	1e-08
																																															-0.00010732	-0.0018	1e-08
																																															-0.00010731	-0.002	1e-08
																																															-0.0001073	-0.0022	1e-08
																																															-0.00010729	-0.002	1e-08
																																															-0.00010728	-0.0016	1e-08
																																															-0.00010727	-0.0016	1e-08
																																															-0.00010726	-0.0018	1e-08
																																															-0.00010725	-0.002	1e-08
																																															-0.00010724	-0.002	1e-08
																																															-0.00010723	-0.0022	1e-08
																																															-0.00010722	-0.002	1e-08
																																															-0.00010721	-0.0018	1e-08
																																															-0.0001072	-0.0016	1e-08
																																															-0.00010719	-0.0018	1e-08
																																															-0.00010718	-0.0016	1e-08
																																															-0.00010717	-0.0018	1e-08
																																															-0.00010716	-0.002	1e-08
																																															-0.00010715	-0.0024	1e-08
																																															-0.00010714	-0.0022	1e-08
																																															-0.00010713	-0.002	1e-08
																																															-0.00010712	-0.0018	1e-08
																																															-0.00010711	-0.002	1e-08
																																															-0.0001071	-0.0022	1e-08
																																															-0.00010709	-0.0024	1e-08
																																															-0.00010708	-0.002	1e-08
																																															-0.00010707	-0.002	1e-08
																																															-0.00010706	-0.0018	1e-08
																																															-0.00010705	-0.0016	1e-08
																																															-0.00010704	-0.0016	1e-08
																																															-0.00010703	-0.002	1e-08
																																															-0.00010702	-0.0024	1e-08
																																															-0.00010701	-0.0024	1e-08
																																															-0.000107	-0.002	1e-08
																																															-0.00010699	-0.0018	1e-08
																																															-0.00010698	-0.0016	1e-08
																																															-0.00010697	-0.0016	1e-08
																																															-0.00010696	-0.002	1e-08
																																															-0.00010695	-0.0024	1e-08
																																															-0.00010694	-0.0024	1e-08
																																															-0.00010693	-0.0022	1e-08
																																															-0.00010692	-0.0018	1e-08
																																															-0.00010691	-0.0018	1e-08
																																															-0.0001069	-0.002	1e-08
																																															-0.00010689	-0.002	1e-08
																																															-0.00010688	-0.002	1e-08
																																															-0.00010687	-0.0022	1e-08
																																															-0.00010686	-0.0022	1e-08
																																															-0.00010685	-0.002	1e-08
																																															-0.00010684	-0.0018	1e-08
																																															-0.00010683	-0.0018	1e-08
																																															-0.00010682	-0.002	1e-08
																																															-0.00010681	-0.002	1e-08
																																															-0.0001068	-0.002	1e-08
																																															-0.00010679	-0.002	1e-08
																																															-0.00010678	-0.0018	1e-08
																																															-0.00010677	-0.0018	1e-08
																																															-0.00010676	-0.002	1e-08
																																															-0.00010675	-0.0024	1e-08
																																															-0.00010674	-0.0024	1e-08
																																															-0.00010673	-0.0022	1e-08
																																															-0.00010672	-0.002	1e-08
																																															-0.00010671	-0.002	1e-08
																																															-0.0001067	-0.002	1e-08
																																															-0.00010669	-0.0022	1e-08
																																															-0.00010668	-0.002	1e-08
																																															-0.00010667	-0.002	1e-08
																																															-0.00010666	-0.0018	1e-08
																																															-0.00010665	-0.0018	1e-08
																																															-0.00010664	-0.002	1e-08
																																															-0.00010663	-0.0022	1e-08
																																															-0.00010662	-0.0022	1e-08
																																															-0.00010661	-0.0022	1e-08
																																															-0.0001066	-0.002	1e-08
																																															-0.00010659	-0.002	1e-08
																																															-0.00010658	-0.0016	1e-08
																																															-0.00010657	-0.0018	1e-08
																																															-0.00010656	-0.002	1e-08
																																															-0.00010655	-0.0024	1e-08
																																															-0.00010654	-0.0024	1e-08
																																															-0.00010653	-0.0024	1e-08
																																															-0.00010652	-0.002	1e-08
																																															-0.00010651	-0.0018	1e-08
																																															-0.0001065	-0.0016	1e-08
																																															-0.00010649	-0.002	1e-08
																																															-0.00010648	-0.002	1e-08
																																															-0.00010647	-0.0022	1e-08
																																															-0.00010646	-0.0022	1e-08
																																															-0.00010645	-0.002	1e-08
																																															-0.00010644	-0.0016	1e-08
																																															-0.00010643	-0.0018	1e-08
																																															-0.00010642	-0.0018	1e-08
																																															-0.00010641	-0.002	1e-08
																																															-0.0001064	-0.0022	1e-08
																																															-0.00010639	-0.0022	1e-08
																																															-0.00010638	-0.0022	1e-08
																																															-0.00010637	-0.0018	1e-08
																																															-0.00010636	-0.0016	1e-08
																																															-0.00010635	-0.0018	1e-08
																																															-0.00010634	-0.002	1e-08
																																															-0.00010633	-0.0022	1e-08
																																															-0.00010632	-0.0022	1e-08
																																															-0.00010631	-0.0022	1e-08
																																															-0.0001063	-0.0022	1e-08
																																															-0.00010629	-0.002	1e-08
																																															-0.00010628	-0.0018	1e-08
																																															-0.00010627	-0.002	1e-08
																																															-0.00010626	-0.0018	1e-08
																																															-0.00010625	-0.002	1e-08
																																															-0.00010624	-0.002	1e-08
																																															-0.00010623	-0.002	1e-08
																																															-0.00010622	-0.002	1e-08
																																															-0.00010621	-0.002	1e-08
																																															-0.0001062	-0.002	1e-08
																																															-0.00010619	-0.0022	1e-08
																																															-0.00010618	-0.002	1e-08
																																															-0.00010617	-0.0018	1e-08
																																															-0.00010616	-0.0016	1e-08
																																															-0.00010615	-0.0018	1e-08
																																															-0.00010614	-0.002	1e-08
																																															-0.00010613	-0.0022	1e-08
																																															-0.00010612	-0.0024	1e-08
																																															-0.00010611	-0.0022	1e-08
																																															-0.0001061	-0.002	1e-08
																																															-0.00010609	-0.0018	1e-08
																																															-0.00010608	-0.0016	1e-08
																																															-0.00010607	-0.002	1e-08
																																															-0.00010606	-0.0024	1e-08
																																															-0.00010605	-0.0022	1e-08
																																															-0.00010604	-0.002	1e-08
																																															-0.00010603	-0.002	1e-08
																																															-0.00010602	-0.0018	1e-08
																																															-0.00010601	-0.002	1e-08
																																															-0.000106	-0.002	1e-08
																																															-0.00010599	-0.0022	1e-08
																																															-0.00010598	-0.0022	1e-08
																																															-0.00010597	-0.002	1e-08
																																															-0.00010596	-0.0016	1e-08
																																															-0.00010595	-0.0018	1e-08
																																															-0.00010594	-0.002	1e-08
																																															-0.00010593	-0.0022	1e-08
																																															-0.00010592	-0.0022	1e-08
																																															-0.00010591	-0.0024	1e-08
																																															-0.0001059	-0.0022	1e-08
																																															-0.00010589	-0.0022	1e-08
																																															-0.00010588	-0.002	1e-08
																																															-0.00010587	-0.002	1e-08
																																															-0.00010586	-0.002	1e-08
																																															-0.00010585	-0.0024	1e-08
																																															-0.00010584	-0.0022	1e-08
																																															-0.00010583	-0.0022	1e-08
																																															-0.00010582	-0.002	1e-08
																																															-0.00010581	-0.0018	1e-08
																																															-0.0001058	-0.002	1e-08
																																															-0.00010579	-0.002	1e-08
																																															-0.00010578	-0.002	1e-08
																																															-0.00010577	-0.002	1e-08
																																															-0.00010576	-0.0018	1e-08
																																															-0.00010575	-0.002	1e-08
																																															-0.00010574	-0.002	1e-08
																																															-0.00010573	-0.002	1e-08
																																															-0.00010572	-0.0022	1e-08
																																															-0.00010571	-0.0026	1e-08
																																															-0.0001057	-0.0024	1e-08
																																															-0.00010569	-0.0022	1e-08
																																															-0.00010568	-0.0018	1e-08
																																															-0.00010567	-0.002	1e-08
																																															-0.00010566	-0.002	1e-08
																																															-0.00010565	-0.002	1e-08
																																															-0.00010564	-0.002	1e-08
																																															-0.00010563	-0.0022	1e-08
																																															-0.00010562	-0.002	1e-08
																																															-0.00010561	-0.0022	1e-08
																																															-0.0001056	-0.0022	1e-08
																																															-0.00010559	-0.0022	1e-08
																																															-0.00010558	-0.002	1e-08
																																															-0.00010557	-0.002	1e-08
																																															-0.00010556	-0.002	1e-08
																																															-0.00010555	-0.002	1e-08
																																															-0.00010554	-0.002	1e-08
																																															-0.00010553	-0.002	1e-08
																																															-0.00010552	-0.0016	1e-08
																																															-0.00010551	-0.0018	1e-08
																																															-0.0001055	-0.002	1e-08
																																															-0.00010549	-0.002	1e-08
																																															-0.00010548	-0.002	1e-08
																																															-0.00010547	-0.002	1e-08
																																															-0.00010546	-0.0018	1e-08
																																															-0.00010545	-0.0018	1e-08
																																															-0.00010544	-0.002	1e-08
																																															-0.00010543	-0.0022	1e-08
																																															-0.00010542	-0.0022	1e-08
																																															-0.00010541	-0.002	1e-08
																																															-0.0001054	-0.0016	1e-08
																																															-0.00010539	-0.0016	1e-08
																																															-0.00010538	-0.002	1e-08
																																															-0.00010537	-0.002	1e-08
																																															-0.00010536	-0.0018	1e-08
																																															-0.00010535	-0.0018	1e-08
																																															-0.00010534	-0.0018	1e-08
																																															-0.00010533	-0.002	1e-08
																																															-0.00010532	-0.0022	1e-08
																																															-0.00010531	-0.0024	1e-08
																																															-0.0001053	-0.0022	1e-08
																																															-0.00010529	-0.002	1e-08
																																															-0.00010528	-0.0018	1e-08
																																															-0.00010527	-0.0018	1e-08
																																															-0.00010526	-0.0018	1e-08
																																															-0.00010525	-0.002	1e-08
																																															-0.00010524	-0.0022	1e-08
																																															-0.00010523	-0.0022	1e-08
																																															-0.00010522	-0.0022	1e-08
																																															-0.00010521	-0.002	1e-08
																																															-0.0001052	-0.0018	1e-08
																																															-0.00010519	-0.0018	1e-08
																																															-0.00010518	-0.0016	1e-08
																																															-0.00010517	-0.002	1e-08
[truncated: 23,016 more rows]
[truncated: 3 more columns]
