# Supplementary material for: Ultrafast fiber laser at 1570 nm based on organic material as saturable absorber
Source: Sci Rep. 2022 Aug 2;12:13288. doi: 10.1038/s41598-022-17724-9 (PMC9345930; doi:10.1038/s41598-022-17724-9)
Supplement: Supplementary file 12 — Supplementary Information 12. [file 41598_2022_17724_MOESM12_ESM.xlsx]

## Sheet: RF
																TRACE	START FREQ(Hz)	STOP FREQ(Hz)				TRACE
																TraceAonB	0	132000				Trace-A
																RBW(Hz)	VBW(Hz)	SWT(ns)	ATT(dB)			RBW(Hz)
																3000	3000	335000000	10			3000
																Detection	View					Detection
																Pos Peak	9					Normal
																Ref Level(dBm)	Scale(dB/div)					Ref Level(dBm)
																0	10					0
																WAVE DATA(dBm)				Hz	kHz	WAVE DATA(dBm)
																	-327.68	263.473	263.47	0	0	-80.94
																	-327.68		263.47	263.47	0.26347	-1.6
																	-327.68		263.47	526.94	0.52694	-29.64
																	-327.68		263.47	790.41	0.79041	-96.25
																	-327.68		263.47	1053.88	1.05388	-96.02
																	-327.68		263.47	1317.35	1.31735	-96.44
																	-327.68		263.47	1580.82	1.58082	-96.32
																	-327.68		263.47	1844.29	1.84429	-96.35
																	-327.68		263.47	2107.76	2.10776	-96.34
																	-327.68		263.47	2371.23	2.37123	-96.54
																	-327.68		263.47	2634.7	2.6347	-96.34
																	-327.68		263.47	2898.17	2.89817	-96.35
																	-327.68		263.47	3161.64	3.16164	-96.43
																	-327.68		263.47	3425.11	3.42511	-96.12
																	-327.68		263.47	3688.58	3.68858	-96.78
																	-327.68		263.47	3952.05	3.95205	-96.23
																	-327.68		263.47	4215.52	4.21552	-96.54
																	-327.68		263.47	4478.99	4.47899	-96.78
																	-327.68		263.47	4742.46	4.74246	-96.77
																	-327.68		263.47	5005.93	5.00593	-96.54
																	-327.68		263.47	5269.4	5.2694	-96.66
																	-327.68		263.47	5532.87	5.53287	-96.77
																	-327.68		263.47	5796.34	5.79634	-96.66
																	-327.68		263.47	6059.81	6.05981	-21.32
																	-327.68		263.47	6323.28	6.32328	-96.98
																	-327.68		263.47	6586.75	6.58675	-96.23
																	-327.68		263.47	6850.22	6.85022	-96.2
																	-327.68		263.47	7113.69	7.11369	-96.12
																	-327.68		263.47	7377.16	7.37716	-96.02
																	-327.68		263.47	7640.63	7.64063	-96.04
																	-327.68		263.47	7904.1	7.9041	-96.02
																	-327.68		263.47	8167.57	8.16757	-96.11
																	-327.68		263.47	8431.04	8.43104	-96.14
																	-327.68		263.47	8694.51	8.69451	-96.16
																	-327.68		263.47	8957.98	8.95798	-96.32
																	-327.68		263.47	9221.45	9.22145	-96.55
																	-327.68		263.47	9484.92	9.48492	-96.77
																	-327.68		263.47	9748.39	9.74839	-96.55
																	-327.68		263.47	10011.9	10.0119	-96.43
																	-327.68		263.47	10275.3	10.2753	-96.34
																	-327.68		263.47	10538.8	10.5388	-96.22
																	-327.68		263.47	10802.3	10.8023	-96.07
																	-327.68		263.47	11065.7	11.0657	-96.99
																	-327.68		263.47	11329.2	11.3292	-96.34
																	-327.68		263.47	11592.7	11.5927	-96.99
																	-327.68		263.47	11856.1	11.8561	-96.34
																	-327.68		263.47	12119.6	12.1196	-23.81
																	-327.68		263.47	12383.1	12.3831	-96.34
																	-327.68		263.47	12646.6	12.6466	-96.74
																	-327.68		263.47	12910	12.91	-96.74
																	-327.68		263.47	13173.5	13.1735	-96.22
																	-327.68		263.47	13437	13.437	-96.42
																	-327.68		263.47	13700.4	13.7004	-96.31
																	-327.68		263.47	13963.9	13.9639	-96.16
																	-327.68		263.47	14227.4	14.2274	-96.17
																	-327.68		263.47	14490.8	14.4908	-96.06
																	-327.68		263.47	14754.3	14.7543	-96.34
																	-327.68		263.47	15017.8	15.0178	-95.34
																	-327.68		263.47	15281.3	15.2813	-95.34
																	-327.68		263.47	15544.7	15.5447	-95.55
																	-327.68		263.47	15808.2	15.8082	-96.34
																	-327.68		263.47	16071.7	16.0717	-96.33
																	-327.68		263.47	16335.1	16.3351	-96.66
																	-327.68		263.47	16598.6	16.5986	-95.34
																	-327.68		263.47	16862.1	16.8621	-95.34
																	-327.68		263.47	17125.5	17.1255	-96.44
																	-327.68		263.47	17389	17.389	-96.67
																	-327.68		263.47	17652.5	17.6525	-96.88
																	-327.68		263.47	17916	17.916	-95.68
																	-327.68		263.47	18179.4	18.1794	-25.84
																	-327.68		263.47	18442.9	18.4429	-96.67
																	-327.68		263.47	18706.4	18.7064	-96.44
																	-327.68		263.47	18969.8	18.9698	-96.36
																	-327.68		263.47	19233.3	19.2333	-96.24
																	-327.68		263.47	19496.8	19.4968	-96.14
																	-327.68		263.47	19760.2	19.7602	-96.45
																	-327.68		263.47	20023.7	20.0237	-96.46
																	-327.68		263.47	20287.2	20.2872	-96.24
																	-327.68		263.47	20550.7	20.5507	-96.34
																	-327.68		263.47	20814.1	20.8141	-96.56
																	-327.68		263.47	21077.6	21.0776	-96.24
																	-327.68		263.47	21341.1	21.3411	-96.44
																	-327.68		263.47	21604.5	21.6045	-96.77
																	-327.68		263.47	21868	21.868	-96.23
																	-327.68		263.47	22131.5	22.1315	-96.24
																	-327.68		263.47	22395	22.395	-96.43
																	-327.68		263.47	22658.4	22.6584	-96.21
																	-327.68		263.47	22921.9	22.9219	-96.33
																	-327.68		263.47	23185.4	23.1854	-96.11
																	-327.68		263.47	23448.8	23.4488	-96.2
																	-327.68		263.47	23712.3	23.7123	-96.21
																	-327.68		263.47	23975.8	23.9758	-96.11
																	-327.68		263.47	24239.2	24.2392	-27.31
																	-327.68		263.47	24502.7	24.5027	-96.43
																	-327.68		263.47	24766.2	24.7662	-96.36
																	-327.68		263.47	25029.7	25.0297	-96.23
																	-327.68		263.47	25293.1	25.2931	-96.65
																	-327.68		263.47	25556.6	25.5566	-96.22
																	-327.68		263.47	25820.1	25.8201	-96.56
																	-327.68		263.47	26083.5	26.0835	-96.01
																	-327.68		263.47	26347	26.347	-96.05
																	-327.68		263.47	26610.5	26.6105	-96.23
																	-327.68		263.47	26873.9	26.8739	-96.44
																	-327.68		263.47	27137.4	27.1374	-96.22
																	-327.68		263.47	27400.9	27.4009	-96.34
																	-327.68		263.47	27664.4	27.6644	-96.23
																	-327.68		263.47	27927.8	27.9278	-96.44
																	-327.68		263.47	28191.3	28.1913	-96.23
																	-327.68		263.47	28454.8	28.4548	-96.45
																	-327.68		263.47	28718.2	28.7182	-96.56
																	-327.68		263.47	28981.7	28.9817	-96.77
																	-327.68		263.47	29245.2	29.2452	-96.85
																	-327.68		263.47	29508.6	29.5086	-96.56
																	-327.68		263.47	29772.1	29.7721	-96.34
																	-327.68		263.47	30035.6	30.0356	-96.66
																	-327.68		263.47	30299.1	30.2991	-28.78
																	-327.68		263.47	30562.5	30.5625	-96.44
																	-327.68		263.47	30826	30.826	-96.32
																	-327.68		263.47	31089.5	31.0895	-96.21
																	-327.68		263.47	31352.9	31.3529	-96.23
																	-327.68		263.47	31616.4	31.6164	-96.32
																	-327.68		263.47	31879.9	31.8799	-96.33
																	-327.68		263.47	32143.3	32.1433	-96.23
																	-327.68		263.47	32406.8	32.4068	-96.21
																	-327.68		263.47	32670.3	32.6703	-96.55
																	-327.68		263.47	32933.8	32.9338	-96.85
																	-327.68		263.47	33197.2	33.1972	-96.55
																	-327.68		263.47	33460.7	33.4607	-96.45
																	-327.68		263.47	33724.2	33.7242	-96.66
																	-327.68		263.47	33987.6	33.9876	-96.54
																	-327.68		263.47	34251.1	34.2511	-96.34
																	-327.68		263.47	34514.6	34.5146	-96.23
																	-327.68		263.47	34778	34.778	-96.78
																	-327.68		263.47	35041.5	35.0415	-96.85
																	-327.68		263.47	35305	35.305	-96.45
																	-327.68		263.47	35568.5	35.5685	-96.34
																	-327.68		263.47	35831.9	35.8319	-96.32
																	-327.68		263.47	36095.4	36.0954	-96.43
																	-327.68		263.47	36358.9	36.3589	-30.26
																	-327.68		263.47	36622.3	36.6223	-95.21
																	-327.68		263.47	36885.8	36.8858	-96.23
																	-327.68		263.47	37149.3	37.1493	-96.44
																	-327.68		263.47	37412.7	37.4127	-96.34
																	-327.68		263.47	37676.2	37.6762	-96.23
																	-327.68		263.47	37939.7	37.9397	-96.54
																	-327.68		263.47	38203.2	38.2032	-96.76
																	-327.68		263.47	38466.6	38.4666	-96.76
																	-327.68		263.47	38730.1	38.7301	-96.43
																	-327.68		263.47	38993.6	38.9936	-96.77
																	-327.68		263.47	39257	39.257	-96.44
																	-327.68		263.47	39520.5	39.5205	-96.43
																	-327.68		263.47	39784	39.784	-96.54
																	-327.68		263.47	40047.4	40.0474	-96.87
																	-327.68		263.47	40310.9	40.3109	-96.77
																	-327.68		263.47	40574.4	40.5744	-96.23
																	-327.68		263.47	40837.9	40.8379	-96.66
																	-327.68		263.47	41101.3	41.1013	-96.54
																	-327.68		263.47	41364.8	41.3648	-96.23
																	-327.68		263.47	41628.3	41.6283	-96.22
																	-327.68		263.47	41891.7	41.8917	-96.12
																	-327.68		263.47	42155.2	42.1552	-96.25
																	-327.68		263.47	42418.7	42.4187	-32.35
																	-327.68		263.47	42682.1	42.6821	-96.34
																	-327.68		263.47	42945.6	42.9456	-96.44
																	-327.68		263.47	43209.1	43.2091	-96.45
																	-327.68		263.47	43472.6	43.4726	-96.56
																	-327.68		263.47	43736	43.736	-96.55
																	-327.68		263.47	43999.5	43.9995	-96.65
																	-327.68		263.47	44263	44.263	-96.66
																	-327.68		263.47	44526.4	44.5264	-96.66
																	-327.68		263.47	44789.9	44.7899	-96.75
																	-327.68		263.47	45053.4	45.0534	-96.45
																	-327.68		263.47	45316.8	45.3168	-96.43
																	-327.68		263.47	45580.3	45.5803	-96.66
																	-327.68		263.47	45843.8	45.8438	-96.34
																	-327.68		263.47	46107.3	46.1073	-96.76
																	-327.68		263.47	46370.7	46.3707	-96.55
																	-327.68		263.47	46634.2	46.6342	-96.77
																	-327.68		263.47	46897.7	46.8977	-96.76
																	-327.68		263.47	47161.1	47.1611	-96.49
																	-327.68		263.47	47424.6	47.4246	-96.36
																	-327.68		263.47	47688.1	47.6881	-96.64
																	-327.68		263.47	47951.5	47.9515	-96.49
																	-327.68		263.47	48215	48.215	-96.43
																	-327.68		263.47	48478.5	48.4785	-33.77
																	-327.68		263.47	48742	48.742	-96.33
																	-327.68		263.47	49005.4	49.0054	-96.12
																	-327.68		263.47	49268.9	49.2689	-96.36
																	-327.68		263.47	49532.4	49.5324	-96.76
																	-327.68		263.47	49795.8	49.7958	-96.33
																	-327.68		263.47	50059.3	50.0593	-96.54
																	-327.68		263.47	50322.8	50.3228	-96.56
																	-327.68		263.47	50586.2	50.5862	-96.55
																	-327.68		263.47	50849.7	50.8497	-96.34
																	-327.68		263.47	51113.2	51.1132	-96.33
																	-327.68		263.47	51376.7	51.3767	-96.22
																	-327.68		263.47	51640.1	51.6401	-96.34
																	-327.68		263.47	51903.6	51.9036	-96.34
																	-327.68		263.47	52167.1	52.1671	-96.44
																	-327.68		263.47	52430.5	52.4305	-96.66
																	-327.68		263.47	52694	52.694	-96.22
																	-327.68		263.47	52957.5	52.9575	-96.44
																	-327.68		263.47	53220.9	53.2209	-96.11
																	-327.68		263.47	53484.4	53.4844	-96.22
																	-327.68		263.47	53747.9	53.7479	-96.66
																	-327.68		263.47	54011.4	54.0114	-96.63
																	-327.68		263.47	54274.8	54.2748	-96.23
																	-327.68		263.47	54538.3	54.5383	-35.37
																	-327.68		263.47	54801.8	54.8018	-96.12
																	-327.68		263.47	55065.2	55.0652	-96.33
																	-327.68		263.47	55328.7	55.3287	-96.43
																	-327.68		263.47	55592.2	55.5922	-96.6
																	-327.68		263.47	55855.6	55.8556	-96.43
																	-327.68		263.47	56119.1	56.1191	-96.32
																	-327.68		263.47	56382.6	56.3826	-96.43
																	-327.68		263.47	56646.1	56.6461	-96.66
																	-327.68		263.47	56909.5	56.9095	-96.34
																	-327.68		263.47	57173	57.173	-96.32
																	-327.68		263.47	57436.5	57.4365	-96.66
																	-327.68		263.47	57699.9	57.6999	-96.67
																	-327.68		263.47	57963.4	57.9634	-96.77
																	-327.68		263.47	58226.9	58.2269	-96.7
																	-327.68		263.47	58490.3	58.4903	-96.78
																	-327.68		263.47	58753.8	58.7538	-96.98
																	-327.68		263.47	59017.3	59.0173	-96.7
																	-327.68		263.47	59280.8	59.2808	-96.76
																	-327.68		263.47	59544.2	59.5442	-95.66
																	-327.68		263.47	59807.7	59.8077	-96.78
																	-327.68		263.47	60071.2	60.0712	-96.77
																	-327.68		263.47	60334.6	60.3346	-96.66
																	-327.68		263.47	60598.1	60.5981	-37.38
																	-327.68		263.47	60861.6	60.8616	-96.78
																	-327.68		263.47	61125	61.125	-96.45
																	-327.68		263.47	61388.5	61.3885	-96.33
																	-327.68		263.47	61652	61.652	-96.43
																	-327.68		263.47	61915.5	61.9155	-96.65
																	-327.68		263.47	62178.9	62.1789	-96.45
																	-327.68		263.47	62442.4	62.4424	-96.43
																	-327.68		263.47	62705.9	62.7059	-96.78
																	-327.68		263.47	62969.3	62.9693	-96.66
																	-327.68		263.47	63232.8	63.2328	-96.67
																	-327.68		263.47	63496.3	63.4963	-96.77
																	-327.68		263.47	63759.7	63.7597	-96.78
																	-327.68		263.47	64023.2	64.0232	-96.78
																	-327.68		263.47	64286.7	64.2867	-96.54
																	-327.68		263.47	64550.2	64.5502	-96.54
																	-327.68		263.47	64813.6	64.8136	-96.45
																	-327.68		263.47	65077.1	65.0771	-96.43
																	-327.68		263.47	65340.6	65.3406	-96.54
																	-327.68		263.47	65604	65.604	-96.55
																	-327.68		263.47	65867.5	65.8675	-96.5
																	-327.68		263.47	66131	66.131	-96.45
																	-327.68		263.47	66394.4	66.3944	-96.54
																	-327.68		263.47	66657.9	66.6579	-38.9
																	-327.68		263.47	66921.4	66.9214	-96.67
																	-327.68		263.47	67184.9	67.1849	-96.65
																	-327.68		263.47	67448.3	67.4483	-96.04
																	-327.68		263.47	67711.8	67.7118	-96.06
																	-327.68		263.47	67975.3	67.9753	-96.54
																	-327.68		263.47	68238.7	68.2387	-96.03
																	-327.68		263.47	68502.2	68.5022	-96.12
																	-327.68		263.47	68765.7	68.7657	-96.22
																	-327.68		263.47	69029.1	69.0291	-96.34
																	-327.68		263.47	69292.6	69.2926	-96.54
																	-327.68		263.47	69556.1	69.5561	-96.55
																	-327.68		263.47	69819.6	69.8196	-96.54
																	-327.68		263.47	70083	70.083	-96.34
																	-327.68		263.47	70346.5	70.3465	-96.66
																	-327.68		263.47	70610	70.61	-96.54
																	-327.68		263.47	70873.4	70.8734	-96.34
																	-327.68		263.47	71136.9	71.1369	-96.03
																	-327.68		263.47	71400.4	71.4004	-96.34
																	-327.68		263.47	71663.8	71.6638	-96.66
																	-327.68		263.47	71927.3	71.9273	-96.54
																	-327.68		263.47	72190.8	72.1908	-96.43
																	-327.68		263.47	72454.3	72.4543	-96.34
																	-327.68		263.47	72717.7	72.7177	-40.4
																	-327.68		263.47	72981.2	72.9812	-96.32
																	-327.68		263.47	73244.7	73.2447	-96.22
																	-327.68		263.47	73508.1	73.5081	-96.23
																	-327.68		263.47	73771.6	73.7716	-96.33
																	-327.68		263.47	74035.1	74.0351	-96.12
																	-327.68		263.47	74298.5	74.2985	-96.33
																	-327.68		263.47	74562	74.562	-96.23
																	-327.68		263.47	74825.5	74.8255	-96.43
																	-327.68		263.47	75089	75.089	-96.23
																	-327.68		263.47	75352.4	75.3524	-96.34
																	-327.68		263.47	75615.9	75.6159	-96.43
																	-327.68		263.47	75879.4	75.8794	-96.34
																	-327.68		263.47	76142.8	76.1428	-96.43
																	-327.68		263.47	76406.3	76.4063	-96.43
																	-327.68		263.47	76669.8	76.6698	-96.34
																	-327.68		263.47	76933.2	76.9332	-96.44
																	-327.68		263.47	77196.7	77.1967	-96.65
																	-327.68		263.47	77460.2	77.4602	-96.43
																	-327.68		263.47	77723.7	77.7237	-96.45
																	-327.68		263.47	77987.1	77.9871	-95.55
																	-327.68		263.47	78250.6	78.2506	-95.65
																	-327.68		263.47	78514.1	78.5141	-95.66
																	-327.68		263.47	78777.5	78.7775	-41.78
																	-327.68		263.47	79041	79.041	-96.77
																	-327.68		263.47	79304.5	79.3045	-96.23
																	-327.68		263.47	79567.9	79.5679	-96.43
																	-327.68		263.47	79831.4	79.8314	-96.65
																	-327.68		263.47	80094.9	80.0949	-96.77
																	-327.68		263.47	80358.4	80.3584	-96.54
																	-327.68		263.47	80621.8	80.6218	-96.34
																	-327.68		263.47	80885.3	80.8853	-96.23
																	-327.68		263.47	81148.8	81.1488	-96.67
																	-327.68		263.47	81412.2	81.4122	-96.45
																	-327.68		263.47	81675.7	81.6757	-96.54
																	-327.68		263.47	81939.2	81.9392	-96.55
																	-327.68		263.47	82202.6	82.2026	-96.67
																	-327.68		263.47	82466.1	82.4661	-96.34
																	-327.68		263.47	82729.6	82.7296	-96.97
																	-327.68		263.47	82993.1	82.9931	-96.77
																	-327.68		263.47	83256.5	83.2565	-96.34
																	-327.68		263.47	83520	83.52	-96.22
																	-327.68		263.47	83783.5	83.7835	-96.33
																	-327.68		263.47	84046.9	84.0469	-96.77
																	-327.68		263.47	84310.4	84.3104	-96.44
																	-327.68		263.47	84573.9	84.5739	-96.54
																	-327.68		263.47	84837.3	84.8373	-43.77
																	-327.68		263.47	85100.8	85.1008	-96.23
																	-327.68		263.47	85364.3	85.3643	-96.22
																	-327.68		263.47	85627.8	85.6278	-96.34
																	-327.68		263.47	85891.2	85.8912	-96.2
																	-327.68		263.47	86154.7	86.1547	-96.34
																	-327.68		263.47	86418.2	86.4182	-96.03
																	-327.68		263.47	86681.6	86.6816	-96.76
																	-327.68		263.47	86945.1	86.9451	-96.51
																	-327.68		263.47	87208.6	87.2086	-96.43
																	-327.68		263.47	87472	87.472	-96.5
																	-327.68		263.47	87735.5	87.7355	-96.76
																	-327.68		263.47	87999	87.999	-96.45
																	-327.68		263.47	88262.5	88.2625	-96.4
																	-327.68		263.47	88525.9	88.5259	-95.23
																	-327.68		263.47	88789.4	88.7894	-96.33
																	-327.68		263.47	89052.9	89.0529	-95.34
																	-327.68		263.47	89316.3	89.3163	-95.23
																	-327.68		263.47	89579.8	89.5798	-95.23
																	-327.68		263.47	89843.3	89.8433	-96.66
																	-327.68		263.47	90106.7	90.1067	-96.45
																	-327.68		263.47	90370.2	90.3702	-96.6
																	-327.68		263.47	90633.7	90.6337	-96.34
																	-327.68		263.47	90897.2	90.8972	-45.76
																	-327.68		263.47	91160.6	91.1606	-96.45
																	-327.68		263.47	91424.1	91.4241	-96.34
																	-327.68		263.47	91687.6	91.6876	-96.6
																	-327.68		263.47	91951	91.951	-96.21
																	-327.68		263.47	92214.5	92.2145	-96.34
																	-327.68		263.47	92478	92.478	-96.32
																	-327.68		263.47	92741.4	92.7414	-96.34
																	-327.68		263.47	93004.9	93.0049	-96.43
																	-327.68		263.47	93268.4	93.2684	-96.43
																	-327.68		263.47	93531.9	93.5319	-96.32
																	-327.68		263.47	93795.3	93.7953	-96.72
																	-327.68		263.47	94058.8	94.0588	-96.21
																	-327.68		263.47	94322.3	94.3223	-96.21
																	-327.68		263.47	94585.7	94.5857	-95.44
																	-327.68		263.47	94849.2	94.8492	-96.45
																	-327.68		263.47	95112.7	95.1127	-96.23
																	-327.68		263.47	95376.1	95.3761	-96.44
																	-327.68		263.47	95639.6	95.6396	-96.45
																	-327.68		263.47	95903.1	95.9031	-96.45
																	-327.68		263.47	96166.6	96.1666	-96.5
																	-327.68		263.47	96430	96.43	-96.45
																	-327.68		263.47	96693.5	96.6935	-96.34
																	-327.68		263.47	96957	96.957	-46.78
																	-327.68		263.47	97220.4	97.2204	-96.34
																	-327.68		263.47	97483.9	97.4839	-96.62
																	-327.68		263.47	97747.4	97.7474	-96.12
																	-327.68		263.47	98010.8	98.0108	-96.34
																	-327.68		263.47	98274.3	98.2743	-96.32
																	-327.68		263.47	98537.8	98.5378	-96.12
																	-327.68		263.47	98801.3	98.8013	-96.33
																	-327.68		263.47	99064.7	99.0647	-96.34
																	-327.68		263.47	99328.2	99.3282	-96.72
																	-327.68		263.47	99591.7	99.5917	-96.43
																	-327.68		263.47	99855.1	99.8551	-96.43
																	-327.68		263.47	100119	100.119	-96.76
																	-327.68		263.47	100382	100.382	-96.7
																	-327.68		263.47	100646	100.646	-96.43
																	-327.68		263.47	100909	100.909	-96.33
																	-327.68		263.47	101172	101.172	-96.44
																	-327.68		263.47	101436	101.436	-96.23
																	-327.68		263.47	101699	101.699	-96.55
																	-327.68		263.47	101963	101.963	-96.85
																	-327.68		263.47	102226	102.226	-96.43
																	-327.68		263.47	102490	102.49	-96.23
																	-327.68		263.47	102753	102.753	-96.88
																	-327.68		263.47	103017	103.017	-48.81
																	-327.68		263.47	103280	103.28	-96.43
																	-327.68		263.47	103544	103.544	-96.36
																	-327.68		263.47	103807	103.807	-96.74
																	-327.68		263.47	104071	104.071	-96.71
																	-327.68		263.47	104334	104.334	-96.84
																	-327.68		263.47	104598	104.598	-96.94
																	-327.68		263.47	104861	104.861	-96.34
																	-327.68		263.47	105125	105.125	-96.84
																	-327.68		263.47	105388	105.388	-96.74
																	-327.68		263.47	105651	105.651	-96.76
																	-327.68		263.47	105915	105.915	-96.43
																	-327.68		263.47	106178	106.178	-96.57
																	-327.68		263.47	106442	106.442	-96.55
																	-327.68		263.47	106705	106.705	-96.53
																	-327.68		263.47	106969	106.969	-96.57
																	-327.68		263.47	107232	107.232	-95.64
																	-327.68		263.47	107496	107.496	-95.62
																	-327.68		263.47	107759	107.759	-95.42
																	-327.68		263.47	108023	108.023	-96.75
																	-327.68		263.47	108286	108.286	-96.45
																	-327.68		263.47	108550	108.55	-96.34
																	-327.68		263.47	108813	108.813	-95.42
																	-327.68		263.47	109077	109.077	-50.26
																	-327.68		263.47	109340	109.34	-96.23
																	-327.68		263.47	109604	109.604	-96.43
																	-327.68		263.47	109867	109.867	-96.44
																	-327.68		263.47	110130	110.13	-96.74
																	-327.68		263.47	110394	110.394	-96.32
																	-327.68		263.47	110657	110.657	-96.44
																	-327.68		263.47	110921	110.921	-96.42
																	-327.68		263.47	111184	111.184	-96.36
																	-327.68		263.47	111448	111.448	-96.41
																	-327.68		263.47	111711	111.711	-96.74
																	-327.68		263.47	111975	111.975	-96.45
																	-327.68		263.47	112238	112.238	-96.53
																	-327.68		263.47	112502	112.502	-96.74
																	-327.68		263.47	112765	112.765	-96.55
																	-327.68		263.47	113029	113.029	-96.34
																	-327.68		263.47	113292	113.292	-96.34
																	-327.68		263.47	113556	113.556	-96.32
																	-327.68		263.47	113819	113.819	-96.13
																	-327.68		263.47	114083	114.083	-96.12
																	-327.68		263.47	114346	114.346	-96.34
																	-327.68		263.47	114609	114.609	-96.45
																	-327.68		263.47	114873	114.873	-96.54
																	-327.68		263.47	115136	115.136	-51.78
																	-327.68		263.47	115400	115.4	-96.33
																	-327.68		263.47	115663	115.663	-96.23
																	-327.68		263.47	115927	115.927	-96.74
																	-327.68		263.47	116190	116.19	-96.15
																	-327.68		263.47	116454	116.454	-96.34
																	-327.68		263.47	116717	116.717	-96.33
																	-327.68		263.47	116981	116.981	-96.1
																	-327.68		263.47	117244	117.244	-96.11
																	-327.68		263.47	117508	117.508	-96.15
																	-327.68		263.47	117771	117.771	-96.12
																	-327.68		263.47	118035	118.035	-96.24
																	-327.68		263.47	118298	118.298	-96.44
																	-327.68		263.47	118562	118.562	-96.34
																	-327.68		263.47	118825	118.825	-96.43
																	-327.68		263.47	119088	119.088	-96.33
																	-327.68		263.47	119352	119.352	-96.24
																	-327.68		263.47	119615	119.615	-95.55
																	-327.68		263.47	119879	119.879	-96.33
																	-327.68		263.47	120142	120.142	-96.65
																	-327.68		263.47	120406	120.406	-96.34
																	-327.68		263.47	120669	120.669	-96.33
																	-327.68		263.47	120933	120.933	-96.23
																	-327.68		263.47	121196	121.196	-53.8
																	-327.68		263.47	121460	121.46	-96.23
																	-327.68		263.47	121723	121.723	-96.65
																	-327.68		263.47	121987	121.987	-96.77
																	-327.68		263.47	122250	122.25	-96.22
																	-327.68		263.47	122514	122.514	-96.32
																	-327.68		263.47	122777	122.777	-96.6
																	-327.68		263.47	123040	123.04	-96.45
																	-327.68		263.47	123304	123.304	-96.33
																	-327.68		263.47	123567	123.567	-96.34
																	-327.68		263.47	123831	123.831	-96.12
																	-327.68		263.47	124094	124.094	-96.32
																	-327.68		263.47	124358	124.358	-96.34
																	-327.68		263.47	124621	124.621	-96.43
																	-327.68		263.47	124885	124.885	-96.54
																	-327.68		263.47	125148	125.148	-96.56
																	-327.68		263.47	125412	125.412	-96.62
																	-327.68		263.47	125675	125.675	-96.74
																	-327.68		263.47	125939	125.939	-96.45
																	-327.68		263.47	126202	126.202	-96.33
																	-327.68		263.47	126466	126.466	-96.62
																	-327.68		263.47	126729	126.729	-96.14
																	-327.68		263.47	126993	126.993	-96.45
																	-327.68		263.47	127256	127.256	-55.19
																	-327.68		263.47	127519	127.519	-96.45
																	-327.68		263.47	127783	127.783	-96.43
																	-327.68		263.47	128046	128.046	-96.33
																	-327.68		263.47	128310	128.31	-96.23
																	-327.68		263.47	128573	128.573	-96.22
																	-327.68		263.47	128837	128.837	-96.12
																	-327.68		263.47	129100	129.1	-96.43
																	-327.68		263.47	129364	129.364	-96.14
																	-327.68		263.47	129627	129.627	-96.17
																	-327.68		263.47	129891	129.891	-96.43
																	-327.68		263.47	130154	130.154	-96.23
																	-327.68		263.47	130418	130.418	-96.34
																	-327.68		263.47	130681	130.681	-96.41
																	-327.68		263.47	130945	130.945	-96.22
																	-327.68		263.47	131208	131.208	-96.43
																	-327.68		263.47	131472	131.472	-96.45
																	-327.68		263.47	131735	131.735	-96.33
																	-327.68		263.47	131998	131.998	-96.34
																	-327.68		263.47	132262	132.262	-96.22
																	-327.68		263.47	132525	132.525	-96.44
																	-327.68		263.47	132789	132.789	-96.34
																	-327.68		263.47	133052	133.052	-96.44
																	-327.68		263.47	133316	133.316	-56.73
																	-327.68		263.47	133579	133.579	-96.77
																	-327.68		263.47	133843	133.843	-96.88
																	-327.68		263.47	134106	134.106	-96.45
																	-327.68		263.47	134370	134.37	-96.44
																	-327.68		263.47	134633	134.633	-96.44
																	-327.68		263.47	134897	134.897	-96.54
																	-327.68		263.47	135160	135.16	-96.33
																	-327.68		263.47	135424	135.424	-96.23
																	-327.68		263.47	135687	135.687	-96.43
																	-327.68		263.47	135951	135.951	-96.44
																	-327.68		263.47	136214	136.214	-96.12
																	-327.68		263.47	136477	136.477	-96.43
																	-327.68		263.47	136741	136.741	-96.75
																	-327.68		263.47	137004	137.004	-96.34
																	-327.68		263.47	137268	137.268	-96.23
																	-327.68		263.47	137531	137.531	-96.32
																	-327.68		263.47	137795	137.795	-96.43
																	-327.68		263.47	138058	138.058	-96.73
																	-327.68		263.47	138322	138.322	-96.43
																	-327.68		263.47	138585	138.585	-96.45
																	-327.68		263.47	138849	138.849	-96.43
																	-327.68		263.47	139112	139.112	-96.12
																	-327.68		263.47	139376	139.376	-58.28
																	-327.68		263.47	139639	139.639	-96.03
																	-327.68		263.47	139903	139.903	-96.44
																	-327.68		263.47	140166	140.166	-96.15
																	-327.68		263.47	140430	140.43	-96.83
																	-327.68		263.47	140693	140.693	-96.34
																	-327.68		263.47	140956	140.956	-96.11
																	-327.68		263.47	141220	141.22	-96.15
																	-327.68		263.47	141483	141.483	-96.05
																	-327.68		263.47	141747	141.747	-96.03
																	-327.68		263.47	142010	142.01	-96.14
																	-327.68		263.47	142274	142.274	-96.34
																	-327.68		263.47	142537	142.537	-96.03
																	-327.68		263.47	142801	142.801	-96.14
																	-327.68		263.47	143064	143.064	-96.22
																	-327.68		263.47	143328	143.328	-96.14
																	-327.68		263.47	143591	143.591	-96.12
																	-327.68		263.47	143855	143.855	-96.14
																	-327.68		263.47	144118	144.118	-96.33
																	-327.68		263.47	144382	144.382	-95.23
																	-327.68		263.47	144645	144.645	-96.32
																	-327.68		263.47	144909	144.909	-96.11
																	-327.68		263.47	145172	145.172	-96.16
																	-327.68		263.47	145435	145.435	-60.32
																	-327.68		263.47	145699	145.699	-96.11
																	-327.68		263.47	145962	145.962	-96.67
																	-327.68		263.47	146226	146.226	-96.45
																	-327.68		263.47	146489	146.489	-96.65
																	-327.68		263.47	146753	146.753	-96.34
																	-327.68		263.47	147016	147.016	-95.34
																	-327.68		263.47	147280	147.28	-96.33
																	-327.68		263.47	147543	147.543	-96.44
																	-327.68		263.47	147807	147.807	-96.34
																	-327.68		263.47	148070	148.07	-96.55
																	-327.68		263.47	148334	148.334	-96.44
																	-327.68		263.47	148597	148.597	-96.43
																	-327.68		263.47	148861	148.861	-96.23
																	-327.68		263.47	149124	149.124	-96.32
																	-327.68		263.47	149387	149.387	-96.63
																	-327.68		263.47	149651	149.651	-96.6
																	-327.68		263.47	149914	149.914	-96.56
																	-327.68		263.47	150178	150.178	-96.65
																	-327.68		263.47	150441	150.441	-96.63
																	-327.68		263.47	150705	150.705	-96.61
																	-327.68		263.47	150968	150.968	-96.34
																	-327.68		263.47	151232	151.232	-96.63
																	-327.68		263.47	151495	151.495	-61.76
																	-327.68		263.47	151759	151.759	-96.33
																	-327.68		263.47	152022	152.022	-96.23
																	-327.68		263.47	152286	152.286	-96.22
																	-327.68		263.47	152549	152.549	-96.45
																	-327.68		263.47	152813	152.813	-96.44
																	-327.68		263.47	153076	153.076	-96.43
																	-327.68		263.47	153340	153.34	-96.83
																	-327.68		263.47	153603	153.603	-96.23
																	-327.68		263.47	153866	153.866	-96.12
																	-327.68		263.47	154130	154.13	-96.43
																	-327.68		263.47	154393	154.393	-96.23
																	-327.68		263.47	154657	154.657	-96.73
																	-327.68		263.47	154920	154.92	-96.45
																	-327.68		263.47	155184	155.184	-96.54
																	-327.68		263.47	155447	155.447	-96.23
																	-327.68		263.47	155711	155.711	-96.33
																	-327.68		263.47	155974	155.974	-96.45
																	-327.68		263.47	156238	156.238	-96.4
																	-327.68		263.47	156501	156.501	-96.22
																	-327.68		263.47	156765	156.765	-96.54
																	-327.68		263.47	157028	157.028	-96.12
																	-327.68		263.47	157292	157.292	-96.32
																	-327.68		263.47	157555	157.555	-62.82
																	-327.68		263.47	157819	157.819	-96.43
																	-327.68		263.47	158082	158.082	-96.43
																	-327.68		263.47	158345	158.345	-96.7
																	-327.68		263.47	158609	158.609	-96.6
																	-327.68		263.47	158872	158.872	-96.34
																	-327.68		263.47	159136	159.136	-96.22
																	-327.68		263.47	159399	159.399	-96.12
																	-327.68		263.47	159663	159.663	-96.33
																	-327.68		263.47	159926	159.926	-96.6
																	-327.68		263.47	160190	160.19	-96.78
																	-327.68		263.47	160453	160.453	-96.11
																	-327.68		263.47	160717	160.717	-96.44
																	-327.68		263.47	160980	160.98	-96.23
																	-327.68		263.47	161244	161.244	-96.44
																	-327.68		263.47	161507	161.507	-96.23
																	-327.68		263.47	161771	161.771	-96.11
																	-327.68		263.47	162034	162.034	-96.22
																	-327.68		263.47	162298	162.298	-96.11
																	-327.68		263.47	162561	162.561	-96.44
																	-327.68		263.47	162824	162.824	-96.34
																	-327.68		263.47	163088	163.088	-96.43
																	-327.68		263.47	163351	163.351	-96.6
																	-327.68		263.47	163615	163.615	-63.86
																	-327.68		263.47	163878	163.878	-96.64
																	-327.68		263.47	164142	164.142	-96.54
																	-327.68		263.47	164405	164.405	-96.34
																	-327.68		263.47	164669	164.669	-96.12
																	-327.68		263.47	164932	164.932	-96.34
																	-327.68		263.47	165196	165.196	-96.54
																	-327.68		263.47	165459	165.459	-96.75
																	-327.68		263.47	165723	165.723	-96.34
																	-327.68		263.47	165986	165.986	-96.11
																	-327.68		263.47	166250	166.25	-96.23
																	-327.68		263.47	166513	166.513	-96.34
																	-327.68		263.47	166777	166.777	-96.22
																	-327.68		263.47	167040	167.04	-96.11
																	-327.68		263.47	167303	167.303	-96.33
																	-327.68		263.47	167567	167.567	-96.34
																	-327.68		263.47	167830	167.83	-96.44
																	-327.68		263.47	168094	168.094	-96.33
																	-327.68		263.47	168357	168.357	-96.45
																	-327.68		263.47	168621	168.621	-96.66
																	-327.68		263.47	168884	168.884	-96.46
																	-327.68		263.47	169148	169.148	-96.44
																	-327.68		263.47	169411	169.411	-96.45
																	-327.68		263.47	169675	169.675	-65.18
																	-327.68		263.47	169938	169.938	-96.56
																	-327.68		263.47	170202	170.202	-96.64
																	-327.68		263.47	170465	170.465	-96.34
																	-327.68		263.47	170729	170.729	-96.22
																	-327.68		263.47	170992	170.992	-96.13
																	-327.68		263.47	171256	171.256	-96.21
																	-327.68		263.47	171519	171.519	-96.44
																	-327.68		263.47	171782	171.782	-96.73
																	-327.68		263.47	172046	172.046	-96.44
																	-327.68		263.47	172309	172.309	-96.23
																	-327.68		263.47	172573	172.573	-96.11
																	-327.68		263.47	172836	172.836	-96.23
																	-327.68		263.47	173100	173.1	-96.34
																	-327.68		263.47	173363	173.363	-96.23
																	-327.68		263.47	173627	173.627	-96.34
																	-327.68		263.47	173890	173.89	-96.44
																	-327.68		263.47	174154	174.154	-96.23
																	-327.68		263.47	174417	174.417	-96.32
																	-327.68		263.47	174681	174.681	-96.72
																	-327.68		263.47	174944	174.944	-96.74
																	-327.68		263.47	175208	175.208	-96.34
																	-327.68		263.47	175471	175.471	-96.84
																	-327.68		263.47	175734	175.734	-66.17
																	-327.68		263.47	175998	175.998	-96.83
																	-327.68		263.47	176261	176.261	-96.86
																	-327.68		263.47	176525	176.525	-96.15
																	-327.68		263.47	176788	176.788	-95.94
																	-327.68		263.47	177052	177.052	-96.22
																	-327.68		263.47	177315	177.315	-96.64
																	-327.68		263.47	177579	177.579	-96.23
																	-327.68		263.47	177842	177.842	-96.22
																	-327.68		263.47	178106	178.106	-96.12
																	-327.68		263.47	178369	178.369	-96.23
																	-327.68		263.47	178633	178.633	-96.12
																	-327.68		263.47	178896	178.896	-96.24
																	-327.68		263.47	179160	179.16	-96.74
																	-327.68		263.47	179423	179.423	-96.43
																	-327.68		263.47	179687	179.687	-96.33
																	-327.68		263.47	179950	179.95	-96.64
																	-327.68		263.47	180213	180.213	-96.24
																	-327.68		263.47	180477	180.477	-96.2
																	-327.68		263.47	180740	180.74	-96.46
																	-327.68		263.47	181004	181.004	-96.77
																	-327.68		263.47	181267	181.267	-96.74
																	-327.68		263.47	181531	181.531	-96.79
																	-327.68		263.47	181794	181.794	-67.61
																	-327.68		263.47	182058	182.058	-96.46
																	-327.68		263.47	182321	182.321	-96.73
																	-327.68		263.47	182585	182.585	-96.77
																	-327.68		263.47	182848	182.848	-96.32
																	-327.68		263.47	183112	183.112	-96.43
																	-327.68		263.47	183375	183.375	-95.88
																	-327.68		263.47	183639	183.639	-95.49
																	-327.68		263.47	183902	183.902	-95.23
																	-327.68		263.47	184166	184.166	-96.34
																	-327.68		263.47	184429	184.429	-96.69
																	-327.68		263.47	184692	184.692	-96.74
																	-327.68		263.47	184956	184.956	-96.88
																	-327.68		263.47	185219	185.219	-96.75
																	-327.68		263.47	185483	185.483	-96.69
																	-327.68		263.47	185746	185.746	-96.59
																	-327.68		263.47	186010	186.01	-96.39
																	-327.68		263.47	186273	186.273	-96.33
																	-327.68		263.47	186537	186.537	-96.26
																	-327.68		263.47	186800	186.8	-96.15
																	-327.68		263.47	187064	187.064	-96.25
																	-327.68		263.47	187327	187.327	-96.33
																	-327.68		263.47	187591	187.591	-96.45
																	-327.68		263.47	187854	187.854	-68.61
																	-327.68		263.47	188118	188.118	-96.15
																	-327.68		263.47	188381	188.381	-96.44
																	-327.68		263.47	188645	188.645	-96.25
																	-327.68		263.47	188908	188.908	-96.44
																	-327.68		263.47	189171	189.171	-96.26
																	-327.68		263.47	189435	189.435	-96.47
																	-327.68		263.47	189698	189.698	-96.46
																	-327.68		263.47	189962	189.962	-96.54
																	-327.68		263.47	190225	190.225	-96.55
																	-327.68		263.47	190489	190.489	-96.35
																	-327.68		263.47	190752	190.752	-96.34
																	-327.68		263.47	191016	191.016	-96.22
																	-327.68		263.47	191279	191.279	-96.13
																	-327.68		263.47	191543	191.543	-96.33
																	-327.68		263.47	191806	191.806	-96.34
																	-327.68		263.47	192070	192.07	-96.43
																	-327.68		263.47	192333	192.333	-96.44
																	-327.68		263.47	192597	192.597	-96.74
																	-327.68		263.47	192860	192.86	-96.54
																	-327.68		263.47	193124	193.124	-96.33
																	-327.68		263.47	193387	193.387	-96.23
																	-327.68		263.47	193650	193.65	-96.54
																	-327.68		263.47	193914	193.914	-69.53
																	-327.68		263.47	194177	194.177	-96.12
																	-327.68		263.47	194441	194.441	-96.55
																	-327.68		263.47	194704	194.704	-96.43
																	-327.68		263.47	194968	194.968	-96.34
																	-327.68		263.47	195231	195.231	-96.7
																	-327.68		263.47	195495	195.495	-96.11
																	-327.68		263.47	195758	195.758	-96.34
																	-327.68		263.47	196022	196.022	-96.11
																	-327.68		263.47	196285	196.285	-96.13
																	-327.68		263.47	196549	196.549	-96.44
																	-327.68		263.47	196812	196.812	-96.67
																	-327.68		263.47	197076	197.076	-96.77
																	-327.68		263.47	197339	197.339	-96.14
																	-327.68		263.47	197603	197.603	-96.42
																	-327.68		263.47	197866	197.866	-96.14
																	-327.68		263.47	198129	198.129	-96.84
																	-327.68		263.47	198393	198.393	-96.72
																	-327.68		263.47	198656	198.656	-96.21
																	-327.68		263.47	198920	198.92	-96.15
																	-327.68		263.47	199183	199.183	-96.84
																	-327.68		263.47	199447	199.447	-96.45
																	-327.68		263.47	199710	199.71	-96.5
																	-327.68		263.47	199974	199.974	-70.61
																	-327.68		263.47	200237	200.237	-96.53
																	-327.68		263.47	200501	200.501	-96.54
																	-327.68		263.47	200764	200.764	-96.77
																	-327.68		263.47	201028	201.028	-96.7
																	-327.68		263.47	201291	201.291	-96.68
																	-327.68		263.47	201555	201.555	-96.88
																	-327.68		263.47	201818	201.818	-96.49
																	-327.68		263.47	202081	202.081	-96.64
																	-327.68		263.47	202345	202.345	-96.7
																	-327.68		263.47	202608	202.608	-96.3
																	-327.68		263.47	202872	202.872	-96.33
																	-327.68		263.47	203135	203.135	-96.6
																	-327.68		263.47	203399	203.399	-96.65
																	-327.68		263.47	203662	203.662	-96.43
																	-327.68		263.47	203926	203.926	-96.23
																	-327.68		263.47	204189	204.189	-96.33
																	-327.68		263.47	204453	204.453	-96.34
																	-327.68		263.47	204716	204.716	-96.55
																	-327.68		263.47	204980	204.98	-96.57
																	-327.68		263.47	205243	205.243	-96.5
																	-327.68		263.47	205507	205.507	-96.45
																	-327.68		263.47	205770	205.77	-96.55
																	-327.68		263.47	206034	206.034	-71.84
																	-327.68		263.47	206297	206.297	-96.44
																	-327.68		263.47	206560	206.56	-96.57
																	-327.68		263.47	206824	206.824	-96.54
																	-327.68		263.47	207087	207.087	-96.65
																	-327.68		263.47	207351	207.351	-96.65
																	-327.68		263.47	207614	207.614	-96.6
																	-327.68		263.47	207878	207.878	-96.76
																	-327.68		263.47	208141	208.141	-96.73
																	-327.68		263.47	208405	208.405	-96.56
																	-327.68		263.47	208668	208.668	-96.6
																	-327.68		263.47	208932	208.932	-96.64
																	-327.68		263.47	209195	209.195	-96.3
																	-327.68		263.47	209459	209.459	-96.56
																	-327.68		263.47	209722	209.722	-96.45
																	-327.68		263.47	209986	209.986	-96.44
																	-327.68		263.47	210249	210.249	-96.45
																	-327.68		263.47	210513	210.513	-96.64
																	-327.68		263.47	210776	210.776	-96.45
																	-327.68		263.47	211039	211.039	-96.54
																	-327.68		263.47	211303	211.303	-96.45
																	-327.68		263.47	211566	211.566	-96.54
																	-327.68		263.47	211830	211.83	-96.6
																	-327.68		263.47	212093	212.093	-72.88
																	-327.68		263.47	212357	212.357	-96.54
																	-327.68		263.47	212620	212.62	-96.6
																	-327.68		263.47	212884	212.884	-96.54
																	-327.68		263.47	213147	213.147	-96.44
																	-327.68		263.47	213411	213.411	-96.44
																	-327.68		263.47	213674	213.674	-96.6
																	-327.68		263.47	213938	213.938	-96.34
																	-327.68		263.47	214201	214.201	-96.43
																	-327.68		263.47	214465	214.465	-96.43
																	-327.68		263.47	214728	214.728	-96.44
																	-327.68		263.47	214992	214.992	-96.43
																	-327.68		263.47	215255	215.255	-96.34
																	-327.68		263.47	215518	215.518	-96.34
																	-327.68		263.47	215782	215.782	-96.6
																	-327.68		263.47	216045	216.045	-96.33
																	-327.68		263.47	216309	216.309	-96.34
																	-327.68		263.47	216572	216.572	-96.44
																	-327.68		263.47	216836	216.836	-96.6
																	-327.68		263.47	217099	217.099	-96.66
																	-327.68		263.47	217363	217.363	-96.45
																	-327.68		263.47	217626	217.626	-96.3
																	-327.68		263.47	217890	217.89	-96.43
																	-327.68		263.47	218153	218.153	-74.16
																	-327.68		263.47	218417	218.417	-96.45
																	-327.68		263.47	218680	218.68	-96.3
																	-327.68		263.47	218944	218.944	-96.34
																	-327.68		263.47	219207	219.207	-96.44
																	-327.68		263.47	219471	219.471	-96.45
																	-327.68		263.47	219734	219.734	-96.43
																	-327.68		263.47	219997	219.997	-96.34
																	-327.68		263.47	220261	220.261	-96.33
																	-327.68		263.47	220524	220.524	-96.43
																	-327.68		263.47	220788	220.788	-96.4
																	-327.68		263.47	221051	221.051	-95.34
																	-327.68		263.47	221315	221.315	-96.74
																	-327.68		263.47	221578	221.578	-96.45
																	-327.68		263.47	221842	221.842	-96.5
																	-327.68		263.47	222105	222.105	-96.55
																	-327.68		263.47	222369	222.369	-96.76
																	-327.68		263.47	222632	222.632	-96.74
																	-327.68		263.47	222896	222.896	-96.34
																	-327.68		263.47	223159	223.159	-96.56
																	-327.68		263.47	223423	223.423	-96.33
																	-327.68		263.47	223686	223.686	-96.23
																	-327.68		263.47	223950	223.95	-96.44
																	-327.68		263.47	224213	224.213	-75.22
																	-327.68		263.47	224476	224.476	-96.6
																	-327.68		263.47	224740	224.74	-96.44
																	-327.68		263.47	225003	225.003	-96.56
																	-327.68		263.47	225267	225.267	-96.84
																	-327.68		263.47	225530	225.53	-96.43
																	-327.68		263.47	225794	225.794	-96.44
																	-327.68		263.47	226057	226.057	-96.55
																	-327.68		263.47	226321	226.321	-96.55
																	-327.68		263.47	226584	226.584	-96.2
																	-327.68		263.47	226848	226.848	-96.33
																	-327.68		263.47	227111	227.111	-96.03
																	-327.68		263.47	227375	227.375	-96.05
																	-327.68		263.47	227638	227.638	-96.45
																	-327.68		263.47	227902	227.902	-96.44
																	-327.68		263.47	228165	228.165	-96.33
																	-327.68		263.47	228428	228.428	-96.44
																	-327.68		263.47	228692	228.692	-96.32
																	-327.68		263.47	228955	228.955	-96.33
																	-327.68		263.47	229219	229.219	-95.2
																	-327.68		263.47	229482	229.482	-96.11
																	-327.68		263.47	229746	229.746	-96.16
																	-327.68		263.47	230009	230.009	-96.32
																	-327.68		263.47	230273	230.273	-76.23
																	-327.68		263.47	230536	230.536	-95.2
																	-327.68		263.47	230800	230.8	-96.15
																	-327.68		263.47	231063	231.063	-96.35
																	-327.68		263.47	231327	231.327	-96.44
																	-327.68		263.47	231590	231.59	-96.46
																	-327.68		263.47	231854	231.854	-96.55
																	-327.68		263.47	232117	232.117	-96.76
																	-327.68		263.47	232381	232.381	-96.21
																	-327.68		263.47	232644	232.644	-96.43
																	-327.68		263.47	232907	232.907	-96.22
																	-327.68		263.47	233171	233.171	-96.21
																	-327.68		263.47	233434	233.434	-96.33
																	-327.68		263.47	233698	233.698	-96.11
																	-327.68		263.47	233961	233.961	-96.12
																	-327.68		263.47	234225	234.225	-96.3
																	-327.68		263.47	234488	234.488	-96.43
																	-327.68		263.47	234752	234.752	-96.34
																	-327.68		263.47	235015	235.015	-96.4
																	-327.68		263.47	235279	235.279	-96.74
																	-327.68		263.47	235542	235.542	-96.3
																	-327.68		263.47	235806	235.806	-96.2
																	-327.68		263.47	236069	236.069	-96.4
																	-327.68		263.47	236333	236.333	-77.22
																	-327.68		263.47	236596	236.596	-96.46
																	-327.68		263.47	236860	236.86	-96.34
																	-327.68		263.47	237123	237.123	-96.33
																	-327.68		263.47	237386	237.386	-96.34
																	-327.68		263.47	237650	237.65	-96.44
																	-327.68		263.47	237913	237.913	-96.44
																	-327.68		263.47	238177	238.177	-96.34
																	-327.68		263.47	238440	238.44	-96.44
																	-327.68		263.47	238704	238.704	-96.34
																	-327.68		263.47	238967	238.967	-96.43
																	-327.68		263.47	239231	239.231	-96.44
																	-327.68		263.47	239494	239.494	-96.34
																	-327.68		263.47	239758	239.758	-96.43
																	-327.68		263.47	240021	240.021	-96.43
																	-327.68		263.47	240285	240.285	-96.55
																	-327.68		263.47	240548	240.548	-96.23
																	-327.68		263.47	240812	240.812	-96.11
																	-327.68		263.47	241075	241.075	-96.44
																	-327.68		263.47	241339	241.339	-96.84
																	-327.68		263.47	241602	241.602	-96.55
																	-327.68		263.47	241865	241.865	-96.22
																	-327.68		263.47	242129	242.129	-96.12
																	-327.68		263.47	242392	242.392	-78.89
																	-327.68		263.47	242656	242.656	-96.54
																	-327.68		263.47	242919	242.919	-96.73
																	-327.68		263.47	243183	243.183	-96.67
																	-327.68		263.47	243446	243.446	-96.44
																	-327.68		263.47	243710	243.71	-96.45
																	-327.68		263.47	243973	243.973	-96.34
																	-327.68		263.47	244237	244.237	-96.3
																	-327.68		263.47	244500	244.5	-96.34
																	-327.68		263.47	244764	244.764	-96.22
																	-327.68		263.47	245027	245.027	-96.44
																	-327.68		263.47	245291	245.291	-96.11
																	-327.68		263.47	245554	245.554	-96.44
																	-327.68		263.47	245818	245.818	-96.33
																	-327.68		263.47	246081	246.081	-96.23
																	-327.68		263.47	246344	246.344	-96.11
																	-327.68		263.47	246608	246.608	-96.13
																	-327.68		263.47	246871	246.871	-96.23
																	-327.68		263.47	247135	247.135	-96.53
																	-327.68		263.47	247398	247.398	-96.44
																	-327.68		263.47	247662	247.662	-96.34
																	-327.68		263.47	247925	247.925	-96.54
																	-327.68		263.47	248189	248.189	-96.53
																	-327.68		263.47	248452	248.452	-80.12
																	-327.68		263.47	248716	248.716	-96.11
																	-327.68		263.47	248979	248.979	-96.34
																	-327.68		263.47	249243	249.243	-96.33
																	-327.68		263.47	249506	249.506	-96.3
																	-327.68		263.47	249770	249.77	-96.3
																	-327.68		263.47	250033	250.033	-96.4
																	-327.68		263.47	250297	250.297	-96.44
																	-327.68		263.47	250560	250.56	-96.52
																	-327.68		263.47	250823	250.823	-96.44
																	-327.68		263.47	251087	251.087	-96.23
																	-327.68		263.47	251350	251.35	-96.34
																	-327.68		263.47	251614	251.614	-96.33
																	-327.68		263.47	251877	251.877	-96.74
																	-327.68		263.47	252141	252.141	-96.33
																	-327.68		263.47	252404	252.404	-96.34
																	-327.68		263.47	252668	252.668	-96.34
																	-327.68		263.47	252931	252.931	-96.55
																	-327.68		263.47	253195	253.195	-96.34
																	-327.68		263.47	253458	253.458	-96.13
																	-327.68		263.47	253722	253.722	-96.34
																	-327.68		263.47	253985	253.985	-96.44
																	-327.68		263.47	254249	254.249	-96.3
																	-327.68		263.47	254512	254.512	-81.56
																	-327.68		263.47	254775	254.775	-96.33
																	-327.68		263.47	255039	255.039	-96.43
																	-327.68		263.47	255302	255.302	-96.55
																	-327.68		263.47	255566	255.566	-96.52
																	-327.68		263.47	255829	255.829	-96.12
																	-327.68		263.47	256093	256.093	-96.64
																	-327.68		263.47	256356	256.356	-96.45
																	-327.68		263.47	256620	256.62	-96.44
																	-327.68		263.47	256883	256.883	-96.45
																	-327.68		263.47	257147	257.147	-96.47
																	-327.68		263.47	257410	257.41	-96.44
																	-327.68		263.47	257674	257.674	-96.6
																	-327.68		263.47	257937	257.937	-96.34
																	-327.68		263.47	258201	258.201	-95.34
																	-327.68		263.47	258464	258.464	-96.33
																	-327.68		263.47	258728	258.728	-95.34
																	-327.68		263.47	258991	258.991	-96.44
																	-327.68		263.47	259254	259.254	-96.23
																	-327.68		263.47	259518	259.518	-96.77
																	-327.68		263.47	259781	259.781	-96.87
																	-327.68		263.47	260045	260.045	-96.23
																	-327.68		263.47	260308	260.308	-96.65
																	-327.68		263.47	260572	260.572	-83.01
																	-327.68		263.47	260835	260.835	-96.56
																	-327.68		263.47	261099	261.099	-96.76
																	-327.68		263.47	261362	261.362	-96.77
																	-327.68		263.47	261626	261.626	-96.88
																	-327.68		263.47	261889	261.889	-96.23
																	-327.68		263.47	262153	262.153	-96.43
																	-327.68		263.47	262416	262.416	-96.23
																	-327.68		263.47	262680	262.68	-96.12
																	-327.68		263.47	262943	262.943	-96.05
																	-327.68		263.47	263207	263.207	-96.12
																	-327.68		263.47	263470	263.47	-96.74
