# Supplementary material for: Ultrafast fiber laser at 1570 nm based on organic material as saturable absorber
Source: Sci Rep. 2022 Aug 2;12:13288. doi: 10.1038/s41598-022-17724-9 (PMC9345930; doi:10.1038/s41598-022-17724-9)
Supplement: Supplementary file 13 — Supplementary Information 13. [file 41598_2022_17724_MOESM13_ESM.xlsx]

## Sheet: RF
																	START FREQ(Hz)	STOP FREQ(Hz)				TRACE
																	0	102000				Trace-A
																	VBW(Hz)	SWT(ns)	ATT(dB)			RBW(Hz)
																	3000	335000000	10			3000
																	View					Detection
																	9					Normal
																	Scale(dB/div)					Ref Level(dBm)
																	10					0
																				Hz	kHz	WAVE DATA(dBm)
																	-327.68	203.593	203.59	0	0	-80.94
																	-327.68		203.59	203.59	0.20359	-1.6
																	-327.68		203.59	407.18	0.40718	-29.64
																	-327.68		203.59	610.77	0.61077	-99.25
																	-327.68		203.59	814.36	0.81436	-99.43
																	-327.68		203.59	1017.95	1.01795	-99.27
																	-327.68		203.59	1221.54	1.22154	-99.65
																	-327.68		203.59	1425.13	1.42513	-99.45
																	-327.68		203.59	1628.72	1.62872	-99.73
																	-327.68		203.59	1832.31	1.83231	-99.1
																	-327.68		203.59	2035.9	2.0359	-99.12
																	-327.68		203.59	2239.49	2.23949	-99.97
																	-327.68		203.59	2443.08	2.44308	-99.4
																	-327.68		203.59	2646.67	2.64667	-99.23
																	-327.68		203.59	2850.26	2.85026	-99.1
																	-327.68		203.59	3053.85	3.05385	-99.21
																	-327.68		203.59	3257.44	3.25744	-99.43
																	-327.68		203.59	3461.03	3.46103	-99.34
																	-327.68		203.59	3664.62	3.66462	-99.64
																	-327.68		203.59	3868.21	3.86821	-99.8
																	-327.68		203.59	4071.8	4.0718	-99.85
																	-327.68		203.59	4275.39	4.27539	-99.64
																	-327.68		203.59	4478.98	4.47898	-99.76
																	-327.68		203.59	4682.57	4.68257	-99.54
																	-327.68		203.59	4886.16	4.88616	-28.42
																	-327.68		203.59	5089.75	5.08975	-99.44
																	-327.68		203.59	5293.34	5.29334	-99.22
																	-327.68		203.59	5496.93	5.49693	-99.11
																	-327.68		203.59	5700.52	5.70052	-99.32
																	-327.68		203.59	5904.11	5.90411	-99.11
																	-327.68		203.59	6107.7	6.1077	-99.32
																	-327.68		203.59	6311.29	6.31129	-99.01
																	-327.68		203.59	6514.88	6.51488	-99.11
																	-327.68		203.59	6718.47	6.71847	-99.12
																	-327.68		203.59	6922.06	6.92206	-99.21
																	-327.68		203.59	7125.65	7.12565	-99.22
																	-327.68		203.59	7329.24	7.32924	-99.33
																	-327.68		203.59	7532.83	7.53283	-99.04
																	-327.68		203.59	7736.42	7.73642	-99.53
																	-327.68		203.59	7940.01	7.94001	-99.33
																	-327.68		203.59	8143.6	8.1436	-99.53
																	-327.68		203.59	8347.19	8.34719	-99.33
																	-327.68		203.59	8550.78	8.55078	-99.21
																	-327.68		203.59	8754.37	8.75437	-99.96
																	-327.68		203.59	8957.96	8.95796	-99.21
																	-327.68		203.59	9161.55	9.16155	-99.21
																	-327.68		203.59	9365.14	9.36514	-99.23
																	-327.68		203.59	9568.73	9.56873	-99.32
																	-327.68		203.59	9772.32	9.77232	-30.23
																	-327.68		203.59	9975.91	9.97591	-99.4
																	-327.68		203.59	10179.5	10.1795	-99.34
																	-327.68		203.59	10383.1	10.3831	-99.12
																	-327.68		203.59	10586.7	10.5867	-99.32
																	-327.68		203.59	10790.3	10.7903	-99.33
																	-327.68		203.59	10993.9	10.9939	-98.34
																	-327.68		203.59	11197.5	11.1975	-99.21
																	-327.68		203.59	11401	11.401	-98.34
																	-327.68		203.59	11604.6	11.6046	-99.45
																	-327.68		203.59	11808.2	11.8082	-99.34
																	-327.68		203.59	12011.8	12.0118	-99.23
																	-327.68		203.59	12215.4	12.2154	-98.33
																	-327.68		203.59	12419	12.419	-99.4
																	-327.68		203.59	12622.6	12.6226	-99.41
																	-327.68		203.59	12826.2	12.8262	-99.04
																	-327.68		203.59	13029.8	13.0298	-99.33
																	-327.68		203.59	13233.4	13.2334	-98.67
																	-327.68		203.59	13436.9	13.4369	-98.87
																	-327.68		203.59	13640.5	13.6405	-99.34
																	-327.68		203.59	13844.1	13.8441	-99.04
																	-327.68		203.59	14047.7	14.0477	-99.05
																	-327.68		203.59	14251.3	14.2513	-99.21
																	-327.68		203.59	14454.9	14.4549	-99.15
																	-327.68		203.59	14658.5	14.6585	-31.84
																	-327.68		203.59	14862.1	14.8621	-99.22
																	-327.68		203.59	15065.7	15.0657	-99.43
																	-327.68		203.59	15269.3	15.2693	-99.15
																	-327.68		203.59	15472.8	15.4728	-99.13
																	-327.68		203.59	15676.4	15.6764	-99.16
																	-327.68		203.59	15880	15.88	-99.23
																	-327.68		203.59	16083.6	16.0836	-99.34
																	-327.68		203.59	16287.2	16.2872	-99.45
																	-327.68		203.59	16490.8	16.4908	-99.23
																	-327.68		203.59	16694.4	16.6944	-99.17
																	-327.68		203.59	16898	16.898	-99.17
																	-327.68		203.59	17101.6	17.1016	-99.78
																	-327.68		203.59	17305.2	17.3052	-99.39
																	-327.68		203.59	17508.7	17.5087	-99.32
																	-327.68		203.59	17712.3	17.7123	-99.11
																	-327.68		203.59	17915.9	17.9159	-99.02
																	-327.68		203.59	18119.5	18.1195	-99.19
																	-327.68		203.59	18323.1	18.3231	-99.32
																	-327.68		203.59	18526.7	18.5267	-99.18
																	-327.68		203.59	18730.3	18.7303	-98.78
																	-327.68		203.59	18933.9	18.9339	-99.68
																	-327.68		203.59	19137.5	19.1375	-99.89
																	-327.68		203.59	19341.1	19.3411	-99.92
																	-327.68		203.59	19544.6	19.5446	-33.33
																	-327.68		203.59	19748.2	19.7482	-99.12
																	-327.68		203.59	19951.8	19.9518	-99.1
																	-327.68		203.59	20155.4	20.1554	-98.78
																	-327.68		203.59	20359	20.359	-99.12
																	-327.68		203.59	20562.6	20.5626	-99.32
																	-327.68		203.59	20766.2	20.7662	-98.22
																	-327.68		203.59	20969.8	20.9698	-98.43
																	-327.68		203.59	21173.4	21.1734	-99.65
																	-327.68		203.59	21377	21.377	-99.76
																	-327.68		203.59	21580.5	21.5805	-99.56
																	-327.68		203.59	21784.1	21.7841	-99.7
																	-327.68		203.59	21987.7	21.9877	-98.5
																	-327.68		203.59	22191.3	22.1913	-99.21
																	-327.68		203.59	22394.9	22.3949	-99.33
																	-327.68		203.59	22598.5	22.5985	-99.43
																	-327.68		203.59	22802.1	22.8021	-98.5
																	-327.68		203.59	23005.7	23.0057	-98.6
																	-327.68		203.59	23209.3	23.2093	-98.76
																	-327.68		203.59	23412.9	23.4129	-99.32
																	-327.68		203.59	23616.4	23.6164	-99.23
																	-327.68		203.59	23820	23.82	-98.5
																	-327.68		203.59	24023.6	24.0236	-99.01
																	-327.68		203.59	24227.2	24.2272	-99.2
																	-327.68		203.59	24430.8	24.4308	-34.23
																	-327.68		203.59	24634.4	24.6344	-99.32
																	-327.68		203.59	24838	24.838	-99.21
																	-327.68		203.59	25041.6	25.0416	-99.1
																	-327.68		203.59	25245.2	25.2452	-99.21
																	-327.68		203.59	25448.8	25.4488	-99.14
																	-327.68		203.59	25652.3	25.6523	-99.43
																	-327.68		203.59	25855.9	25.8559	-99.4
																	-327.68		203.59	26059.5	26.0595	-99.32
																	-327.68		203.59	26263.1	26.2631	-99.21
																	-327.68		203.59	26466.7	26.4667	-99.54
																	-327.68		203.59	26670.3	26.6703	-99.43
																	-327.68		203.59	26873.9	26.8739	-99.67
																	-327.68		203.59	27077.5	27.0775	-99.6
																	-327.68		203.59	27281.1	27.2811	-99.54
																	-327.68		203.59	27484.7	27.4847	-99.7
																	-327.68		203.59	27688.2	27.6882	-99.2
																	-327.68		203.59	27891.8	27.8918	-99.12
																	-327.68		203.59	28095.4	28.0954	-99.5
																	-327.68		203.59	28299	28.299	-99.65
																	-327.68		203.59	28502.6	28.5026	-99.32
																	-327.68		203.59	28706.2	28.7062	-99.7
																	-327.68		203.59	28909.8	28.9098	-99.5
																	-327.68		203.59	29113.4	29.1134	-99.32
																	-327.68		203.59	29317	29.317	-35.85
																	-327.68		203.59	29520.6	29.5206	-98.23
																	-327.68		203.59	29724.1	29.7241	-98.31
																	-327.68		203.59	29927.7	29.9277	-99.56
																	-327.68		203.59	30131.3	30.1313	-99.94
																	-327.68		203.59	30334.9	30.3349	-99.49
																	-327.68		203.59	30538.5	30.5385	-99.39
																	-327.68		203.59	30742.1	30.7421	-99.29
																	-327.68		203.59	30945.7	30.9457	-99.48
																	-327.68		203.59	31149.3	31.1493	-99.43
																	-327.68		203.59	31352.9	31.3529	-99.12
																	-327.68		203.59	31556.5	31.5565	-99.32
																	-327.68		203.59	31760	31.76	-99.23
																	-327.68		203.59	31963.6	31.9636	-99.43
																	-327.68		203.59	32167.2	32.1672	-99.54
																	-327.68		203.59	32370.8	32.3708	-99.6
																	-327.68		203.59	32574.4	32.5744	-99.45
																	-327.68		203.59	32778	32.778	-99.65
																	-327.68		203.59	32981.6	32.9816	-99.32
																	-327.68		203.59	33185.2	33.1852	-99.12
																	-327.68		203.59	33388.8	33.3888	-99.34
																	-327.68		203.59	33592.4	33.5924	-99.54
																	-327.68		203.59	33795.9	33.7959	-98.5
																	-327.68		203.59	33999.5	33.9995	-99.32
																	-327.68		203.59	34203.1	34.2031	-36.84
																	-327.68		203.59	34406.7	34.4067	-99.4
																	-327.68		203.59	34610.3	34.6103	-99.32
																	-327.68		203.59	34813.9	34.8139	-99.5
																	-327.68		203.59	35017.5	35.0175	-99.1
																	-327.68		203.59	35221.1	35.2211	-99.21
																	-327.68		203.59	35424.7	35.4247	-99.23
																	-327.68		203.59	35628.2	35.6282	-99.43
																	-327.68		203.59	35831.8	35.8318	-99.5
																	-327.68		203.59	36035.4	36.0354	-99.56
																	-327.68		203.59	36239	36.239	-99.53
																	-327.68		203.59	36442.6	36.4426	-99.65
																	-327.68		203.59	36646.2	36.6462	-99.2
																	-327.68		203.59	36849.8	36.8498	-99.76
																	-327.68		203.59	37053.4	37.0534	-99.72
																	-327.68		203.59	37257	37.257	-99.61
																	-327.68		203.59	37460.6	37.4606	-99.23
																	-327.68		203.59	37664.1	37.6641	-99.2
																	-327.68		203.59	37867.7	37.8677	-99.63
																	-327.68		203.59	38071.3	38.0713	-99.51
																	-327.68		203.59	38274.9	38.2749	-99.41
																	-327.68		203.59	38478.5	38.4785	-99.72
																	-327.68		203.59	38682.1	38.6821	-99.21
																	-327.68		203.59	38885.7	38.8857	-99.2
																	-327.68		203.59	39089.3	39.0893	-38.2
																	-327.68		203.59	39292.9	39.2929	-99.42
																	-327.68		203.59	39496.5	39.4965	-99.11
																	-327.68		203.59	39700	39.7	-99.21
																	-327.68		203.59	39903.6	39.9036	-99.43
																	-327.68		203.59	40107.2	40.1072	-99.15
																	-327.68		203.59	40310.8	40.3108	-99.75
																	-327.68		203.59	40514.4	40.5144	-99.23
																	-327.68		203.59	40718	40.718	-99.17
																	-327.68		203.59	40921.6	40.9216	-99.53
																	-327.68		203.59	41125.2	41.1252	-99.31
																	-327.68		203.59	41328.8	41.3288	-99.83
																	-327.68		203.59	41532.4	41.5324	-99.75
																	-327.68		203.59	41735.9	41.7359	-99.76
																	-327.68		203.59	41939.5	41.9395	-99.56
																	-327.68		203.59	42143.1	42.1431	-99.45
																	-327.68		203.59	42346.7	42.3467	-99.77
																	-327.68		203.59	42550.3	42.5503	-99.67
																	-327.68		203.59	42753.9	42.7539	-99.55
																	-327.68		203.59	42957.5	42.9575	-99.45
																	-327.68		203.59	43161.1	43.1611	-99.52
																	-327.68		203.59	43364.7	43.3647	-99.23
																	-327.68		203.59	43568.3	43.5683	-98.23
																	-327.68		203.59	43771.8	43.7718	-98.22
																	-327.68		203.59	43975.4	43.9754	-39.82
																	-327.68		203.59	44179	44.179	-99.33
																	-327.68		203.59	44382.6	44.3826	-99.56
																	-327.68		203.59	44586.2	44.5862	-99.76
																	-327.68		203.59	44789.8	44.7898	-99.7
																	-327.68		203.59	44993.4	44.9934	-99.73
																	-327.68		203.59	45197	45.197	-99.55
																	-327.68		203.59	45400.6	45.4006	-99.32
																	-327.68		203.59	45604.2	45.6042	-99.45
																	-327.68		203.59	45807.7	45.8077	-99.12
																	-327.68		203.59	46011.3	46.0113	-99.02
																	-327.68		203.59	46214.9	46.2149	-99.52
																	-327.68		203.59	46418.5	46.4185	-99.03
																	-327.68		203.59	46622.1	46.6221	-99.06
																	-327.68		203.59	46825.7	46.8257	-99.32
																	-327.68		203.59	47029.3	47.0293	-99.23
																	-327.68		203.59	47232.9	47.2329	-99.12
																	-327.68		203.59	47436.5	47.4365	-99.23
																	-327.68		203.59	47640.1	47.6401	-99.28
																	-327.68		203.59	47843.6	47.8436	-99.07
																	-327.68		203.59	48047.2	48.0472	-99.85
																	-327.68		203.59	48250.8	48.2508	-99.83
																	-327.68		203.59	48454.4	48.4544	-99.69
																	-327.68		203.59	48658	48.658	-99.39
																	-327.68		203.59	48861.6	48.8616	-41.34
																	-327.68		203.59	49065.2	49.0652	-99.48
																	-327.68		203.59	49268.8	49.2688	-99.48
																	-327.68		203.59	49472.4	49.4724	-99.83
																	-327.68		203.59	49676	49.676	-99.48
																	-327.68		203.59	49879.5	49.8795	-99.38
																	-327.68		203.59	50083.1	50.0831	-99.74
																	-327.68		203.59	50286.7	50.2867	-99.28
																	-327.68		203.59	50490.3	50.4903	-99.42
																	-327.68		203.59	50693.9	50.6939	-99.53
																	-327.68		203.59	50897.5	50.8975	-99.64
																	-327.68		203.59	51101.1	51.1011	-99.75
																	-327.68		203.59	51304.7	51.3047	-99.42
																	-327.68		203.59	51508.3	51.5083	-99.91
																	-327.68		203.59	51711.9	51.7119	-99.95
																	-327.68		203.59	51915.4	51.9154	-99.49
																	-327.68		203.59	52119	52.119	-99.59
																	-327.68		203.59	52322.6	52.3226	-99.29
																	-327.68		203.59	52526.2	52.5262	-99.47
																	-327.68		203.59	52729.8	52.7298	-99.58
																	-327.68		203.59	52933.4	52.9334	-98.57
																	-327.68		203.59	53137	53.137	-99.59
																	-327.68		203.59	53340.6	53.3406	-99.56
																	-327.68		203.59	53544.2	53.5442	-99.65
																	-327.68		203.59	53747.8	53.7478	-42.31
																	-327.68		203.59	53951.3	53.9513	-99.65
																	-327.68		203.59	54154.9	54.1549	-99.66
																	-327.68		203.59	54358.5	54.3585	-9976
																	-327.68		203.59	54562.1	54.5621	-98.34
																	-327.68		203.59	54765.7	54.7657	-98.5
																	-327.68		203.59	54969.3	54.9693	-99.3
																	-327.68		203.59	55172.9	55.1729	-99.9
																	-327.68		203.59	55376.5	55.3765	-99.37
																	-327.68		203.59	55580.1	55.5801	-99.39
																	-327.68		203.59	55783.7	55.7837	-99.22
																	-327.68		203.59	55987.2	55.9872	-99.04
																	-327.68		203.59	56190.8	56.1908	-99.3
																	-327.68		203.59	56394.4	56.3944	-99.37
																	-327.68		203.59	56598	56.598	-99.86
																	-327.68		203.59	56801.6	56.8016	-99.67
																	-327.68		203.59	57005.2	57.0052	-99.95
																	-327.68		203.59	57208.8	57.2088	-99.04
																	-327.68		203.59	57412.4	57.4124	-99.66
																	-327.68		203.59	57616	57.616	-98.9
																	-327.68		203.59	57819.6	57.8196	-99.67
																	-327.68		203.59	58023.1	58.0231	-99.83
																	-327.68		203.59	58226.7	58.2267	-99.29
																	-327.68		203.59	58430.3	58.4303	-99.83
																	-327.68		203.59	58633.9	58.6339	-43.68
																	-327.68		203.59	58837.5	58.8375	-99.29
																	-327.68		203.59	59041.1	59.0411	-99.56
																	-327.68		203.59	59244.7	59.2447	-99.29
																	-327.68		203.59	59448.3	59.4483	-99.2
																	-327.68		203.59	59651.9	59.6519	-99.8
																	-327.68		203.59	59855.5	59.8555	-99.95
																	-327.68		203.59	60059	60.059	-99.01
																	-327.68		203.59	60262.6	60.2626	-99.47
																	-327.68		203.59	60466.2	60.4662	-99.23
																	-327.68		203.59	60669.8	60.6698	-99.17
																	-327.68		203.59	60873.4	60.8734	-99.3
																	-327.68		203.59	61077	61.077	-99.43
																	-327.68		203.59	61280.6	61.2806	-99.23
																	-327.68		203.59	61484.2	61.4842	-99.1
																	-327.68		203.59	61687.8	61.6878	-99.23
																	-327.68		203.59	61891.4	61.8914	-99.7
																	-327.68		203.59	62094.9	62.0949	-99.54
																	-327.68		203.59	62298.5	62.2985	-99.65
																	-327.68		203.59	62502.1	62.5021	-99.62
																	-327.68		203.59	62705.7	62.7057	-99.65
																	-327.68		203.59	62909.3	62.9093	-99.67
																	-327.68		203.59	63112.9	63.1129	-99.48
																	-327.68		203.59	63316.5	63.3165	-99.23
																	-327.68		203.59	63520.1	63.5201	-45.32
																	-327.68		203.59	63723.7	63.7237	-99.56
																	-327.68		203.59	63927.3	63.9273	-99.45
																	-327.68		203.59	64130.8	64.1308	-99.65
																	-327.68		203.59	64334.4	64.3344	-99.67
																	-327.68		203.59	64538	64.538	-99.54
																	-327.68		203.59	64741.6	64.7416	-99.5
																	-327.68		203.59	64945.2	64.9452	-99.32
																	-327.68		203.59	65148.8	65.1488	-99.4
																	-327.68		203.59	65352.4	65.3524	-99.54
																	-327.68		203.59	65556	65.556	-99.67
																	-327.68		203.59	65759.6	65.7596	-99.7
																	-327.68		203.59	65963.2	65.9632	-99.54
																	-327.68		203.59	66166.7	66.1667	-99.67
																	-327.68		203.59	66370.3	66.3703	-99.43
																	-327.68		203.59	66573.9	66.5739	-99.3
																	-327.68		203.59	66777.5	66.7775	-99.23
																	-327.68		203.59	66981.1	66.9811	-99.12
																	-327.68		203.59	67184.7	67.1847	-99.2
																	-327.68		203.59	67388.3	67.3883	-99.13
																	-327.68		203.59	67591.9	67.5919	-99.34
																	-327.68		203.59	67795.5	67.7955	-99.67
																	-327.68		203.59	67999.1	67.9991	-99.5
																	-327.68		203.59	68202.6	68.2026	-99.67
																	-327.68		203.59	68406.2	68.4062	-46.24
																	-327.68		203.59	68609.8	68.6098	-99.73
																	-327.68		203.59	68813.4	68.8134	-99.65
																	-327.68		203.59	69017	69.017	-99.76
																	-327.68		203.59	69220.6	69.2206	-99.78
																	-327.68		203.59	69424.2	69.4242	-99.76
																	-327.68		203.59	69627.8	69.6278	-99.09
																	-327.68		203.59	69831.4	69.8314	-99.07
																	-327.68		203.59	70035	70.035	-99.15
																	-327.68		203.59	70238.5	70.2385	-99.35
																	-327.68		203.59	70442.1	70.4421	-99.73
																	-327.68		203.59	70645.7	70.6457	-99.09
																	-327.68		203.59	70849.3	70.8493	-99.27
																	-327.68		203.59	71052.9	71.0529	-99.69
																	-327.68		203.59	71256.5	71.2565	-99.09
																	-327.68		203.59	71460.1	71.4601	-99.54
																	-327.68		203.59	71663.7	71.6637	-99.34
																	-327.68		203.59	71867.3	71.8673	-99.3
																	-327.68		203.59	72070.9	72.0709	-99.54
																	-327.68		203.59	72274.4	72.2744	-99.56
																	-327.68		203.59	72478	72.478	-99.6
																	-327.68		203.59	72681.6	72.6816	-99.71
																	-327.68		203.59	72885.2	72.8852	-99.51
																	-327.68		203.59	73088.8	73.0888	-99.34
																	-327.68		203.59	73292.4	73.2924	-47.67
																	-327.68		203.59	73496	73.496	-99.3
																	-327.68		203.59	73699.6	73.6996	-98.43
																	-327.68		203.59	73903.2	73.9032	-99.12
																	-327.68		203.59	74106.8	74.1068	-99.3
																	-327.68		203.59	74310.3	74.3103	-99.45
																	-327.68		203.59	74513.9	74.5139	-99.65
																	-327.68		203.59	74717.5	74.7175	-99.42
																	-327.68		203.59	74921.1	74.9211	-99.54
																	-327.68		203.59	75124.7	75.1247	-99.53
																	-327.68		203.59	75328.3	75.3283	-99.12
																	-327.68		203.59	75531.9	75.5319	-99.23
																	-327.68		203.59	75735.5	75.7355	-99.41
																	-327.68		203.59	75939.1	75.9391	-99.53
																	-327.68		203.59	76142.7	76.1427	-99.63
																	-327.68		203.59	76346.2	76.3462	-99.56
																	-327.68		203.59	76549.8	76.5498	-99.63
																	-327.68		203.59	76753.4	76.7534	-99.71
																	-327.68		203.59	76957	76.957	-98.34
																	-327.68		203.59	77160.6	77.1606	-98.53
																	-327.68		203.59	77364.2	77.3642	-98.23
																	-327.68		203.59	77567.8	77.5678	-98.31
																	-327.68		203.59	77771.4	77.7714	-98.34
																	-327.68		203.59	77975	77.975	-99.11
																	-327.68		203.59	78178.6	78.1786	-49.23
																	-327.68		203.59	78382.1	78.3821	-99.31
																	-327.68		203.59	78585.7	78.5857	-99.23
																	-327.68		203.59	78789.3	78.7893	-98.31
																	-327.68		203.59	78992.9	78.9929	-99.13
																	-327.68		203.59	79196.5	79.1965	-99.21
																	-327.68		203.59	79400.1	79.4001	-99.14
																	-327.68		203.59	79603.7	79.6037	-99.16
																	-327.68		203.59	79807.3	79.8073	-99.62
																	-327.68		203.59	80010.9	80.0109	-99.34
																	-327.68		203.59	80214.5	80.2145	-99.13
																	-327.68		203.59	80418	80.418	-99.71
																	-327.68		203.59	80621.6	80.6216	-99.65
																	-327.68		203.59	80825.2	80.8252	-99.14
																	-327.68		203.59	81028.8	81.0288	-99.23
																	-327.68		203.59	81232.4	81.2324	-99.64
																	-327.68		203.59	81436	81.436	-99.65
																	-327.68		203.59	81639.6	81.6396	-99.76
																	-327.68		203.59	81843.2	81.8432	-99.34
																	-327.68		203.59	82046.8	82.0468	-99.23
																	-327.68		203.59	82250.4	82.2504	-99.32
																	-327.68		203.59	82453.9	82.4539	-99.32
																	-327.68		203.59	82657.5	82.6575	-99.32
																	-327.68		203.59	82861.1	82.8611	-99.23
																	-327.68		203.59	83064.7	83.0647	-50.87
																	-327.68		203.59	83268.3	83.2683	-99.2
																	-327.68		203.59	83471.9	83.4719	-99.34
																	-327.68		203.59	83675.5	83.6755	-99.32
																	-327.68		203.59	83879.1	83.8791	-99.54
																	-327.68		203.59	84082.7	84.0827	-99.2
																	-327.68		203.59	84286.3	84.2863	-99.34
																	-327.68		203.59	84489.8	84.4898	-99.21
																	-327.68		203.59	84693.4	84.6934	-99.45
																	-327.68		203.59	84897	84.897	-99.54
																	-327.68		203.59	85100.6	85.1006	-99.32
																	-327.68		203.59	85304.2	85.3042	-99.26
																	-327.68		203.59	85507.8	85.5078	-99.35
																	-327.68		203.59	85711.4	85.7114	-99.56
																	-327.68		203.59	85915	85.915	-99.32
																	-327.68		203.59	86118.6	86.1186	-99.65
																	-327.68		203.59	86322.2	86.3222	-99.65
																	-327.68		203.59	86525.7	86.5257	-99.6
																	-327.68		203.59	86729.3	86.7293	-99.43
																	-327.68		203.59	86932.9	86.9329	-99.7
																	-327.68		203.59	87136.5	87.1365	-99.65
																	-327.68		203.59	87340.1	87.3401	-99.65
																	-327.68		203.59	87543.7	87.5437	-98.45
																	-327.68		203.59	87747.3	87.7473	-98.65
																	-327.68		203.59	87950.9	87.9509	-51.83
																	-327.68		203.59	88154.5	88.1545	-98.45
																	-327.68		203.59	88358.1	88.3581	-98.33
																	-327.68		203.59	88561.6	88.5616	-99.45
																	-327.68		203.59	88765.2	88.7652	-99.1
																	-327.68		203.59	88968.8	88.9688	-99.23
																	-327.68		203.59	89172.4	89.1724	-99.43
																	-327.68		203.59	89376	89.376	-99.55
																	-327.68		203.59	89579.6	89.5796	-99.65
																	-327.68		203.59	89783.2	89.7832	-99.3
																	-327.68		203.59	89986.8	89.9868	-99.54
																	-327.68		203.59	90190.4	90.1904	-99.2
																	-327.68		203.59	90394	90.394	-99.12
																	-327.68		203.59	90597.5	90.5975	-99.32
																	-327.68		203.59	90801.1	90.8011	-99.3
																	-327.68		203.59	91004.7	91.0047	-99.54
																	-327.68		203.59	91208.3	91.2083	-99.56
																	-327.68		203.59	91411.9	91.4119	-99.32
																	-327.68		203.59	91615.5	91.6155	-99.12
																	-327.68		203.59	91819.1	91.8191	-99.56
																	-327.68		203.59	92022.7	92.0227	-99.64
																	-327.68		203.59	92226.3	92.2263	-99.34
																	-327.68		203.59	92429.9	92.4299	-99.45
																	-327.68		203.59	92633.4	92.6334	-99.65
																	-327.68		203.59	92837	92.837	-52.88
																	-327.68		203.59	93040.6	93.0406	-99.55
																	-327.68		203.59	93244.2	93.2442	-99.34
																	-327.68		203.59	93447.8	93.4478	-99.43
																	-327.68		203.59	93651.4	93.6514	-99.54
																	-327.68		203.59	93855	93.855	-98.34
																	-327.68		203.59	94058.6	94.0586	-98.44
																	-327.68		203.59	94262.2	94.2622	-99.56
																	-327.68		203.59	94465.8	94.4658	-99.34
																	-327.68		203.59	94669.3	94.6693	-99.43
																	-327.68		203.59	94872.9	94.8729	-99.2
																	-327.68		203.59	95076.5	95.0765	-99.4
																	-327.68		203.59	95280.1	95.2801	-99.65
																	-327.68		203.59	95483.7	95.4837	-99.45
																	-327.68		203.59	95687.3	95.6873	-98.56
																	-327.68		203.59	95890.9	95.8909	-99.65
																	-327.68		203.59	96094.5	96.0945	-99.65
																	-327.68		203.59	96298.1	96.2981	-99.6
																	-327.68		203.59	96501.7	96.5017	-99.43
																	-327.68		203.59	96705.2	96.7052	-99.12
																	-327.68		203.59	96908.8	96.9088	-99.32
																	-327.68		203.59	97112.4	97.1124	-99.6
																	-327.68		203.59	97316	97.316	-99.43
																	-327.68		203.59	97519.6	97.5196	-99.23
																	-327.68		203.59	97723.2	97.7232	-55.22
																	-327.68		203.59	97926.8	97.9268	-99.21
																	-327.68		203.59	98130.4	98.1304	-99.12
																	-327.68		203.59	98334	98.334	-99.05
																	-327.68		203.59	98537.6	98.5376	-99.07
																	-327.68		203.59	98741.1	98.7411	-99.33
																	-327.68		203.59	98944.7	98.9447	-99.54
																	-327.68		203.59	99148.3	99.1483	-99.56
																	-327.68		203.59	99351.9	99.3519	-9954
																	-327.68		203.59	99555.5	99.5555	-99.34
																	-327.68		203.59	99759.1	99.7591	-99.4
																	-327.68		203.59	99962.7	99.9627	-99.54
																	-327.68		203.59	100166	100.166	-99.23
																	-327.68		203.59	100370	100.37	-99.11
																	-327.68		203.59	100573	100.573	-99.23
																	-327.68		203.59	100777	100.777	-99.54
																	-327.68		203.59	100981	100.981	-99.43
																	-327.68		203.59	101184	101.184	-99.5
																	-327.68		203.59	101388	101.388	-99.65
																	-327.68		203.59	101591	101.591	-99.32
																	-327.68		203.59	101795	101.795	-99.54
																	-327.68		203.59	101999	101.999	-99.65
																	-327.68		203.59	102202	102.202	-99.6
																	-327.68		203.59	102406	102.406	-99.7
																	-327.68		203.59	102609	102.609	-57.56
																	-327.68		203.59	102813	102.813	-99.43
																	-327.68		203.59	103017	103.017	-99.55
																	-327.68		203.59	103220	103.22	-99.23
																	-327.68		203.59	103424	103.424	-99.12
																	-327.68		203.59	103627	103.627	-99.32
																	-327.68		203.59	103831	103.831	-99.54
																	-327.68		203.59	104034	104.034	-99.56
																	-327.68		203.59	104238	104.238	-99.44
																	-327.68		203.59	104442	104.442	-99.34
																	-327.68		203.59	104645	104.645	-99.12
																	-327.68		203.59	104849	104.849	-99.32
																	-327.68		203.59	105052	105.052	-99.43
																	-327.68		203.59	105256	105.256	-99.34
																	-327.68		203.59	105460	105.46	-99.65
																	-327.68		203.59	105663	105.663	-99.45
																	-327.68		203.59	105867	105.867	-99.33
																	-327.68		203.59	106070	106.07	-99.23
																	-327.68		203.59	106274	106.274	-99.13
																	-327.68		203.59	106478	106.478	-99.43
																	-327.68		203.59	106681	106.681	-99.54
																	-327.68		203.59	106885	106.885	-99.2
																	-327.68		203.59	107088	107.088	-99.13
																	-327.68		203.59	107292	107.292	-99.31
																	-327.68		203.59	107496	107.496	-59.67
																	-327.68		203.59	107699	107.699	-99.45
																	-327.68		203.59	107903	107.903	-99.54
																	-327.68		203.59	108106	108.106	-99.33
																	-327.68		203.59	108310	108.31	-99.27
																	-327.68		203.59	108513	108.513	-99.12
																	-327.68		203.59	108717	108.717	-99.32
																	-327.68		203.59	108921	108.921	-99.45
																	-327.68		203.59	109124	109.124	-99.54
																	-327.68		203.59	109328	109.328	-99.65
																	-327.68		203.59	109531	109.531	-99.66
																	-327.68		203.59	109735	109.735	-99.33
																	-327.68		203.59	109939	109.939	-99.76
																	-327.68		203.59	110142	110.142	-99.23
																	-327.68		203.59	110346	110.346	-99.43
																	-327.68		203.59	110549	110.549	-99.12
																	-327.68		203.59	110753	110.753	-99.43
																	-327.68		203.59	110957	110.957	-99.54
																	-327.68		203.59	111160	111.16	-99.65
																	-327.68		203.59	111364	111.364	-99.76
																	-327.68		203.59	111567	111.567	-99.34
																	-327.68		203.59	111771	111.771	-99.12
																	-327.68		203.59	111974	111.974	-99.12
																	-327.68		203.59	112178	112.178	-99.32
																	-327.68		203.59	112382	112.382	-60.95
																	-327.68		203.59	112585	112.585	-99.5
																	-327.68		203.59	112789	112.789	-99.65
																	-327.68		203.59	112992	112.992	-99.6
																	-327.68		203.59	113196	113.196	-99.54
																	-327.68		203.59	113400	113.4	-99.32
																	-327.68		203.59	113603	113.603	-99.54
																	-327.68		203.59	113807	113.807	-99.23
																	-327.68		203.59	114010	114.01	-99.12
																	-327.68		203.59	114214	114.214	-99.43
																	-327.68		203.59	114418	114.418	-99.45
																	-327.68		203.59	114621	114.621	-99.6
																	-327.68		203.59	114825	114.825	-99.65
																	-327.68		203.59	115028	115.028	-99.76
																	-327.68		203.59	115232	115.232	-99.6
																	-327.68		203.59	115436	115.436	-99.65
																	-327.68		203.59	115639	115.639	-99.45
																	-327.68		203.59	115843	115.843	-99.65
																	-327.68		203.59	116046	116.046	-99.34
																	-327.68		203.59	116250	116.25	-99.34
																	-327.68		203.59	116453	116.453	-99.54
																	-327.68		203.59	116657	116.657	-99.2
																	-327.68		203.59	116861	116.861	-99.23
																	-327.68		203.59	117064	117.064	-99.5
																	-327.68		203.59	117268	117.268	-63.33
																	-327.68		203.59	117471	117.471	-99.65
																	-327.68		203.59	117675	117.675	-99.43
																	-327.68		203.59	117879	117.879	-99.32
																	-327.68		203.59	118082	118.082	-99.5
																	-327.68		203.59	118286	118.286	-99.45
																	-327.68		203.59	118489	118.489	-99.54
																	-327.68		203.59	118693	118.693	-99.34
																	-327.68		203.59	118897	118.897	-99.96
																	-327.68		203.59	119100	119.1	-99.44
																	-327.68		203.59	119304	119.304	-99.32
																	-327.68		203.59	119507	119.507	-99.34
																	-327.68		203.59	119711	119.711	-99.12
																	-327.68		203.59	119915	119.915	-99.34
																	-327.68		203.59	120118	120.118	-99.43
																	-327.68		203.59	120322	120.322	-99.54
																	-327.68		203.59	120525	120.525	-99.54
																	-327.68		203.59	120729	120.729	-99.43
																	-327.68		203.59	120932	120.932	-99.43
																	-327.68		203.59	121136	121.136	-99.44
																	-327.68		203.59	121340	121.34	-99.43
																	-327.68		203.59	121543	121.543	-99.23
																	-327.68		203.59	121747	121.747	-99.44
																	-327.68		203.59	121950	121.95	-99.12
																	-327.68		203.59	122154	122.154	-65.54
																	-327.68		203.59	122358	122.358	-99.54
																	-327.68		203.59	122561	122.561	-99.65
																	-327.68		203.59	122765	122.765	-99.43
																	-327.68		203.59	122968	122.968	-99.76
																	-327.68		203.59	123172	123.172	-99.56
																	-327.68		203.59	123376	123.376	-99.34
																	-327.68		203.59	123579	123.579	-99.24
																	-327.68		203.59	123783	123.783	-99.62
																	-327.68		203.59	123986	123.986	-99.15
																	-327.68		203.59	124190	124.19	-99.24
																	-327.68		203.59	124393	124.393	-99.35
																	-327.68		203.59	124597	124.597	-99.53
																	-327.68		203.59	124801	124.801	-99.56
																	-327.68		203.59	125004	125.004	-99.46
																	-327.68		203.59	125208	125.208	-99.35
																	-327.68		203.59	125411	125.411	-99.53
																	-327.68		203.59	125615	125.615	-99.25
																	-327.68		203.59	125819	125.819	-99.67
																	-327.68		203.59	126022	126.022	-99.86
																	-327.68		203.59	126226	126.226	-99.45
																	-327.68		203.59	126429	126.429	-99.35
																	-327.68		203.59	126633	126.633	-99.88
																	-327.68		203.59	126837	126.837	-99.43
																	-327.68		203.59	127040	127.04	-67.23
																	-327.68		203.59	127244	127.244	-99.81
																	-327.68		203.59	127447	127.447	-99.07
																	-327.68		203.59	127651	127.651	-99.12
																	-327.68		203.59	127855	127.855	-99.42
																	-327.68		203.59	128058	128.058	-99.12
																	-327.68		203.59	128262	128.262	-99.2
																	-327.68		203.59	128465	128.465	-99.1
																	-327.68		203.59	128669	128.669	-99.23
																	-327.68		203.59	128872	128.872	-99.12
																	-327.68		203.59	129076	129.076	-99.53
																	-327.68		203.59	129280	129.28	-99.5
																	-327.68		203.59	129483	129.483	-99.2
																	-327.68		203.59	129687	129.687	-99.34
																	-327.68		203.59	129890	129.89	-99.21
																	-327.68		203.59	130094	130.094	-99.14
																	-327.68		203.59	130298	130.298	-99.34
																	-327.68		203.59	130501	130.501	-99.51
																	-327.68		203.59	130705	130.705	-99.63
																	-327.68		203.59	130908	130.908	-99.52
																	-327.68		203.59	131112	131.112	-99.14
																	-327.68		203.59	131316	131.316	-99.06
																	-327.68		203.59	131519	131.519	-99.67
																	-327.68		203.59	131723	131.723	-99.43
																	-327.68		203.59	131926	131.926	-69.34
																	-327.68		203.59	132130	132.13	-99.54
																	-327.68		203.59	132333	132.333	-99.34
																	-327.68		203.59	132537	132.537	-99.5
																	-327.68		203.59	132741	132.741	-99.32
																	-327.68		203.59	132944	132.944	-99.12
																	-327.68		203.59	133148	133.148	-99.34
																	-327.68		203.59	133351	133.351	-99.55
																	-327.68		203.59	133555	133.555	-99.65
																	-327.68		203.59	133759	133.759	-99.96
																	-327.68		203.59	133962	133.962	-99.65
																	-327.68		203.59	134166	134.166	-99.45
																	-327.68		203.59	134369	134.369	-99.34
																	-327.68		203.59	134573	134.573	-99.32
																	-327.68		203.59	134777	134.777	-99.96
																	-327.68		203.59	134980	134.98	-99.56
																	-327.68		203.59	135184	135.184	-99.45
																	-327.68		203.59	135387	135.387	-99.96
																	-327.68		203.59	135591	135.591	-99.34
																	-327.68		203.59	135795	135.795	-99.58
																	-327.68		203.59	135998	135.998	-99.4
																	-327.68		203.59	136202	136.202	-99.34
																	-327.68		203.59	136405	136.405	-99.54
																	-327.68		203.59	136609	136.609	-99.34
																	-327.68		203.59	136812	136.812	-71.07
																	-327.68		203.59	137016	137.016	-99.76
																	-327.68		203.59	137220	137.22	-99.77
																	-327.68		203.59	137423	137.423	-99.34
																	-327.68		203.59	137627	137.627	-99.43
																	-327.68		203.59	137830	137.83	-99.23
																	-327.68		203.59	138034	138.034	-99.21
																	-327.68		203.59	138238	138.238	-99.43
																	-327.68		203.59	138441	138.441	-99.55
																	-327.68		203.59	138645	138.645	-99.63
																	-327.68		203.59	138848	138.848	-99.41
																	-327.68		203.59	139052	139.052	-99.23
																	-327.68		203.59	139256	139.256	-99.65
																	-327.68		203.59	139459	139.459	-99.45
																	-327.68		203.59	139663	139.663	-99.61
																	-327.68		203.59	139866	139.866	-99.24
																	-327.68		203.59	140070	140.07	-99.45
																	-327.68		203.59	140274	140.274	-99.65
																	-327.68		203.59	140477	140.477	-99.45
																	-327.68		203.59	140681	140.681	-99.34
																	-327.68		203.59	140884	140.884	-99.31
																	-327.68		203.59	141088	141.088	-99.45
																	-327.68		203.59	141291	141.291	-99.23
																	-327.68		203.59	141495	141.495	-99.43
																	-327.68		203.59	141699	141.699	-72.51
																	-327.68		203.59	141902	141.902	-99.65
																	-327.68		203.59	142106	142.106	-99.4
																	-327.68		203.59	142309	142.309	-99.34
																	-327.68		203.59	142513	142.513	-99.3
																	-327.68		203.59	142717	142.717	-99.43
																	-327.68		203.59	142920	142.92	-99.45
																	-327.68		203.59	143124	143.124	-99.32
																	-327.68		203.59	143327	143.327	-99.45
																	-327.68		203.59	143531	143.531	-99.65
																	-327.68		203.59	143735	143.735	-99.41
																	-327.68		203.59	143938	143.938	-99.32
																	-327.68		203.59	144142	144.142	-99.35
																	-327.68		203.59	144345	144.345	-99.66
																	-327.68		203.59	144549	144.549	-99.74
																	-327.68		203.59	144752	144.752	-99.5
																	-327.68		203.59	144956	144.956	-99.34
																	-327.68		203.59	145160	145.16	-99.54
																	-327.68		203.59	145363	145.363	-99.5
																	-327.68		203.59	145567	145.567	-99.34
																	-327.68		203.59	145770	145.77	-99.32
																	-327.68		203.59	145974	145.974	-99.21
																	-327.68		203.59	146178	146.178	-99.45
																	-327.68		203.59	146381	146.381	-99.54
																	-327.68		203.59	146585	146.585	-74.01
																	-327.68		203.59	146788	146.788	-99.45
																	-327.68		203.59	146992	146.992	-99.45
																	-327.68		203.59	147196	147.196	-99.33
																	-327.68		203.59	147399	147.399	-99.32
																	-327.68		203.59	147603	147.603	-99.34
																	-327.68		203.59	147806	147.806	-99.5
																	-327.68		203.59	148010	148.01	-98.78
																	-327.68		203.59	148214	148.214	-99.56
																	-327.68		203.59	148417	148.417	-99.21
																	-327.68		203.59	148621	148.621	-99.96
																	-327.68		203.59	148824	148.824	-99.89
																	-327.68		203.59	149028	149.028	-99.04
																	-327.68		203.59	149231	149.231	-99.06
																	-327.68		203.59	149435	149.435	-99.12
																	-327.68		203.59	149639	149.639	-99.21
																	-327.68		203.59	149842	149.842	-99.32
																	-327.68		203.59	150046	150.046	-99.43
																	-327.68		203.59	150249	150.249	-99.56
																	-327.68		203.59	150453	150.453	-99.12
																	-327.68		203.59	150657	150.657	-99.32
																	-327.68		203.59	150860	150.86	-98.56
																	-327.68		203.59	151064	151.064	-99.44
																	-327.68		203.59	151267	151.267	-99.34
																	-327.68		203.59	151471	151.471	-75.75
																	-327.68		203.59	151675	151.675	-99.43
																	-327.68		203.59	151878	151.878	-99.49
																	-327.68		203.59	152082	152.082	-99.32
																	-327.68		203.59	152285	152.285	-99.45
																	-327.68		203.59	152489	152.489	-99.65
																	-327.68		203.59	152692	152.692	-99.67
																	-327.68		203.59	152896	152.896	-99.93
																	-327.68		203.59	153100	153.1	-99.95
																	-327.68		203.59	153303	153.303	-99.45
																	-327.68		203.59	153507	153.507	-99.34
																	-327.68		203.59	153710	153.71	-99.65
																	-327.68		203.59	153914	153.914	-99.34
																	-327.68		203.59	154118	154.118	-99.23
																	-327.68		203.59	154321	154.321	-99.95
																	-327.68		203.59	154525	154.525	-99.4
																	-327.68		203.59	154728	154.728	-99.34
																	-327.68		203.59	154932	154.932	-99.54
																	-327.68		203.59	155136	155.136	-99.5
																	-327.68		203.59	155339	155.339	-99.34
																	-327.68		203.59	155543	155.543	-99.54
																	-327.68		203.59	155746	155.746	-99.34
																	-327.68		203.59	155950	155.95	-99.56
																	-327.68		203.59	156154	156.154	-99.65
																	-327.68		203.59	156357	156.357	-77.07
																	-327.68		203.59	156561	156.561	-99.32
																	-327.68		203.59	156764	156.764	-99.45
																	-327.68		203.59	156968	156.968	-99.12
																	-327.68		203.59	157171	157.171	-99.1
																	-327.68		203.59	157375	157.375	-99.12
																	-327.68		203.59	157579	157.579	-99.22
																	-327.68		203.59	157782	157.782	-99.32
																	-327.68		203.59	157986	157.986	-99.21
																	-327.68		203.59	158189	158.189	-99.22
																	-327.68		203.59	158393	158.393	-99.43
																	-327.68		203.59	158597	158.597	-99.44
																	-327.68		203.59	158800	158.8	-99.22
																	-327.68		203.59	159004	159.004	-99.45
																	-327.68		203.59	159207	159.207	-98.54
																	-327.68		203.59	159411	159.411	-99.4
																	-327.68		203.59	159615	159.615	-99.34
																	-327.68		203.59	159818	159.818	-99.32
																	-327.68		203.59	160022	160.022	-99.44
																	-327.68		203.59	160225	160.225	-99.23
																	-327.68		203.59	160429	160.429	-99.21
																	-327.68		203.59	160633	160.633	-99.4
																	-327.68		203.59	160836	160.836	-99.4
																	-327.68		203.59	161040	161.04	-99.12
																	-327.68		203.59	161243	161.243	-79.12
																	-327.68		203.59	161447	161.447	-99.34
																	-327.68		203.59	161650	161.65	-98.65
																	-327.68		203.59	161854	161.854	-98.76
																	-327.68		203.59	162058	162.058	-99.56
																	-327.68		203.59	162261	162.261	-99.44
																	-327.68		203.59	162465	162.465	-99.34
																	-327.68		203.59	162668	162.668	-99.54
																	-327.68		203.59	162872	162.872	-99.34
																	-327.68		203.59	163076	163.076	-99.23
																	-327.68		203.59	163279	163.279	-99.11
																	-327.68		203.59	163483	163.483	-99.12
																	-327.68		203.59	163686	163.686	-99.43
																	-327.68		203.59	163890	163.89	-99.54
																	-327.68		203.59	164094	164.094	-99.23
																	-327.68		203.59	164297	164.297	-99.43
																	-327.68		203.59	164501	164.501	-99.45
																	-327.68		203.59	164704	164.704	-99.5
																	-327.68		203.59	164908	164.908	-99.54
																	-327.68		203.59	165111	165.111	-99.32
																	-327.68		203.59	165315	165.315	-99.43
																	-327.68		203.59	165519	165.519	-99.54
																	-327.68		203.59	165722	165.722	-99.1
																	-327.68		203.59	165926	165.926	-99.4
																	-327.68		203.59	166129	166.129	-80.84
																	-327.68		203.59	166333	166.333	-99.56
																	-327.68		203.59	166537	166.537	-99.43
																	-327.68		203.59	166740	166.74	-99.54
																	-327.68		203.59	166944	166.944	-99.12
																	-327.68		203.59	167147	167.147	-99.23
																	-327.68		203.59	167351	167.351	-99.43
																	-327.68		203.59	167555	167.555	-99.4
																	-327.68		203.59	167758	167.758	-99.45
																	-327.68		203.59	167962	167.962	-99.56
																	-327.68		203.59	168165	168.165	-99.55
																	-327.68		203.59	168369	168.369	-99.34
																	-327.68		203.59	168573	168.573	-99.4
																	-327.68		203.59	168776	168.776	-99.65
																	-327.68		203.59	168980	168.98	-99.03
																	-327.68		203.59	169183	169.183	-99.06
																	-327.68		203.59	169387	169.387	-99.34
																	-327.68		203.59	169590	169.59	-99.34
																	-327.68		203.59	169794	169.794	-99.34
																	-327.68		203.59	169998	169.998	-99.65
																	-327.68		203.59	170201	170.201	-99.45
																	-327.68		203.59	170405	170.405	-99.34
																	-327.68		203.59	170608	170.608	-99.12
																	-327.68		203.59	170812	170.812	-98.04
																	-327.68		203.59	171016	171.016	-81.89
																	-327.68		203.59	171219	171.219	-99.45
																	-327.68		203.59	171423	171.423	-99.33
																	-327.68		203.59	171626	171.626	-99.54
																	-327.68		203.59	171830	171.83	-99.34
																	-327.68		203.59	172034	172.034	-99.23
																	-327.68		203.59	172237	172.237	-99.65
																	-327.68		203.59	172441	172.441	-99.12
																	-327.68		203.59	172644	172.644	-99.32
																	-327.68		203.59	172848	172.848	-99.34
																	-327.68		203.59	173051	173.051	-99.54
																	-327.68		203.59	173255	173.255	-99.65
																	-327.68		203.59	173459	173.459	-99.65
																	-327.68		203.59	173662	173.662	-99.45
																	-327.68		203.59	173866	173.866	-99.65
																	-327.68		203.59	174069	174.069	-99.12
																	-327.68		203.59	174273	174.273	-99.65
																	-327.68		203.59	174477	174.477	-99.34
																	-327.68		203.59	174680	174.68	-99.54
																	-327.68		203.59	174884	174.884	-98.45
																	-327.68		203.59	175087	175.087	-99.54
																	-327.68		203.59	175291	175.291	-99.12
																	-327.68		203.59	175495	175.495	-99.34
																	-327.68		203.59	175698	175.698	-99.45
																	-327.68		203.59	175902	175.902	-83.25
																	-327.68		203.59	176105	176.105	-99.34
																	-327.68		203.59	176309	176.309	-99.54
																	-327.68		203.59	176513	176.513	-99.45
																	-327.68		203.59	176716	176.716	-99.03
																	-327.68		203.59	176920	176.92	-99.66
																	-327.68		203.59	177123	177.123	-99.54
																	-327.68		203.59	177327	177.327	-99.32
																	-327.68		203.59	177530	177.53	-99.23
																	-327.68		203.59	177734	177.734	-99.66
																	-327.68		203.59	177938	177.938	-99.21
																	-327.68		203.59	178141	178.141	-99.23
																	-327.68		203.59	178345	178.345	-99.04
																	-327.68		203.59	178548	178.548	-99.12
																	-327.68		203.59	178752	178.752	-99.3
																	-327.68		203.59	178956	178.956	-99.23
																	-327.68		203.59	179159	179.159	-99.43
																	-327.68		203.59	179363	179.363	-99.23
																	-327.68		203.59	179566	179.566	-99.12
																	-327.68		203.59	179770	179.77	-99.21
																	-327.68		203.59	179974	179.974	-99.43
																	-327.68		203.59	180177	180.177	-99.45
																	-327.68		203.59	180381	180.381	-99.65
																	-327.68		203.59	180584	180.584	-99.66
																	-327.68		203.59	180788	180.788	-84.34
																	-327.68		203.59	180992	180.992	-99.76
																	-327.68		203.59	181195	181.195	-99.44
																	-327.68		203.59	181399	181.399	-99.12
																	-327.68		203.59	181602	181.602	-99.22
																	-327.68		203.59	181806	181.806	-99.12
																	-327.68		203.59	182009	182.009	-99.43
																	-327.68		203.59	182213	182.213	-99.41
																	-327.68		203.59	182417	182.417	-99.23
																	-327.68		203.59	182620	182.62	-99.84
																	-327.68		203.59	182824	182.824	-99.74
																	-327.68		203.59	183027	183.027	-99.38
																	-327.68		203.59	183231	183.231	-99.43
																	-327.68		203.59	183435	183.435	-99.54
																	-327.68		203.59	183638	183.638	-99.86
																	-327.68		203.59	183842	183.842	-99.66
																	-327.68		203.59	184045	184.045	-99.38
																	-327.68		203.59	184249	184.249	-99.67
																	-327.68		203.59	184453	184.453	-99.74
																	-327.68		203.59	184656	184.656	-99.39
																	-327.68		203.59	184860	184.86	-99.49
																	-327.68		203.59	185063	185.063	-99.67
																	-327.68		203.59	185267	185.267	-99.23
																	-327.68		203.59	185470	185.47	-99.43
																	-327.68		203.59	185674	185.674	-85.81
																	-327.68		203.59	185878	185.878	-99.56
																	-327.68		203.59	186081	186.081	-99.66
																	-327.68		203.59	186285	186.285	-99.85
																	-327.68		203.59	186488	186.488	-99.84
																	-327.68		203.59	186692	186.692	-99.38
																	-327.68		203.59	186896	186.896	-99.12
																	-327.68		203.59	187099	187.099	-99.44
																	-327.68		203.59	187303	187.303	-99.22
																	-327.68		203.59	187506	187.506	-99.43
																	-327.68		203.59	187710	187.71	-99.12
																	-327.68		203.59	187914	187.914	-99.34
																	-327.68		203.59	188117	188.117	-99.55
																	-327.68		203.59	188321	188.321	-99.43
																	-327.68		203.59	188524	188.524	-99.44
																	-327.68		203.59	188728	188.728	-98.45
																	-327.68		203.59	188932	188.932	-99.12
																	-327.68		203.59	189135	189.135	-98.45
																	-327.68		203.59	189339	189.339	-98.45
																	-327.68		203.59	189542	189.542	-98.44
																	-327.68		203.59	189746	189.746	-99.32
																	-327.68		203.59	189949	189.949	-99.45
																	-327.68		203.59	190153	190.153	-99.23
																	-327.68		203.59	190357	190.357	-99.12
																	-327.68		203.59	190560	190.56	-87.24
																	-327.68		203.59	190764	190.764	-98.33
																	-327.68		203.59	190967	190.967	-99.3
																	-327.68		203.59	191171	191.171	-99.22
																	-327.68		203.59	191375	191.375	-99.43
																	-327.68		203.59	191578	191.578	-98.21
																	-327.68		203.59	191782	191.782	-98.12
																	-327.68		203.59	191985	191.985	-98.33
																	-327.68		203.59	192189	192.189	-98.43
																	-327.68		203.59	192393	192.393	-99.54
																	-327.68		203.59	192596	192.596	-99.23
																	-327.68		203.59	192800	192.8	-99.32
																	-327.68		203.59	193003	193.003	-99.54
																	-327.68		203.59	193207	193.207	-99.55
																	-327.68		203.59	193410	193.41	-99.45
																	-327.68		203.59	193614	193.614	-99.32
																	-327.68		203.59	193818	193.818	-99.03
																	-327.68		203.59	194021	194.021	-99.23
																	-327.68		203.59	194225	194.225	-98.21
																	-327.68		203.59	194428	194.428	-99.12
																	-327.68		203.59	194632	194.632	-99.32
																	-327.68		203.59	194836	194.836	-99.54
																	-327.68		203.59	195039	195.039	-99.55
																	-327.68		203.59	195243	195.243	-99.58
																	-327.68		203.59	195446	195.446	-88.22
																	-327.68		203.59	195650	195.65	-99.48
																	-327.68		203.59	195854	195.854	-99.38
																	-327.68		203.59	196057	196.057	-99.76
																	-327.68		203.59	196261	196.261	-99.38
																	-327.68		203.59	196464	196.464	-99.49
																	-327.68		203.59	196668	196.668	-99.58
																	-327.68		203.59	196872	196.872	-99.48
																	-327.68		203.59	197075	197.075	-99.38
																	-327.68		203.59	197279	197.279	-99.48
																	-327.68		203.59	197482	197.482	-99.59
																	-327.68		203.59	197686	197.686	-99.48
																	-327.68		203.59	197889	197.889	-99.58
																	-327.68		203.59	198093	198.093	-99.38
																	-327.68		203.59	198297	198.297	-99.49
																	-327.68		203.59	198500	198.5	-99.57
																	-327.68		203.59	198704	198.704	-99.58
																	-327.68		203.59	198907	198.907	-99.69
																	-327.68		203.59	199111	199.111	-99.38
																	-327.68		203.59	199315	199.315	-99.57
																	-327.68		203.59	199518	199.518	-99.76
																	-327.68		203.59	199722	199.722	-99.58
																	-327.68		203.59	199925	199.925	-99.76
																	-327.68		203.59	200129	200.129	-99.87
																	-327.68		203.59	200333	200.333	-89.83
																	-327.68		203.59	200536	200.536	-99.65
																	-327.68		203.59	200740	200.74	-99.32
																	-327.68		203.59	200943	200.943	-99.65
																	-327.68		203.59	201147	201.147	-99.66
																	-327.68		203.59	201351	201.351	-99.76
																	-327.68		203.59	201554	201.554	-99.75
																	-327.68		203.59	201758	201.758	-99.32
																	-327.68		203.59	201961	201.961	-99.86
																	-327.68		203.59	202165	202.165	-99.85
																	-327.68		203.59	202368	202.368	-99.86
																	-327.68		203.59	202572	202.572	-99.74
																	-327.68		203.59	202776	202.776	-99.75
																	-327.68		203.59	202979	202.979	-99.54
																	-327.68		203.59	203183	203.183	-99.43
																	-327.68		203.59	203386	203.386	-99.54
																	-327.68		203.59	203590	203.59	-99.23
