# Supplementary material for: Ultrafast fiber laser at 1570 nm based on organic material as saturable absorber
Source: Sci Rep. 2022 Aug 2;12:13288. doi: 10.1038/s41598-022-17724-9 (PMC9345930; doi:10.1038/s41598-022-17724-9)
Supplement: Supplementary file 14 — Supplementary Information 14. [file 41598_2022_17724_MOESM14_ESM.xlsx]

## Sheet: RF
																	START FREQ(Hz)	STOP FREQ(Hz)				TRACE
																	0	69000				Trace-A
																	VBW(Hz)	SWT(ns)	ATT(dB)			RBW(Hz)
																	3000	335000000	10			3000
																	View					Detection
																	9					Normal
																	Scale(dB/div)					Ref Level(dBm)
																	10					0
																				Hz	kHz	WAVE DATA(dBm)
																	-327.68	137.725	137.72	0	0	-80.94
																	-327.68		137.72	137.72	0.13772	-1.6
																	-327.68		137.72	275.44	0.27544	-29.64
																	-327.68		137.72	413.16	0.41316	-100.25
																	-327.68		137.72	550.88	0.55088	-100.42
																	-327.68		137.72	688.6	0.6886	-100.27
																	-327.68		137.72	826.32	0.82632	-100.56
																	-327.68		137.72	964.04	0.96404	-100.97
																	-327.68		137.72	1101.76	1.10176	-100.73
																	-327.68		137.72	1239.48	1.23948	-100.3
																	-327.68		137.72	1377.2	1.3772	-100.47
																	-327.68		137.72	1514.92	1.51492	-100.12
																	-327.68		137.72	1652.64	1.65264	-100.85
																	-327.68		137.72	1790.36	1.79036	-100.13
																	-327.68		137.72	1928.08	1.92808	-100.12
																	-327.68		137.72	2065.8	2.0658	-100.21
																	-327.68		137.72	2203.52	2.20352	-100.85
																	-327.68		137.72	2341.24	2.34124	-100.49
																	-327.68		137.72	2478.96	2.47896	-100.99
																	-327.68		137.72	2616.68	2.61668	-100.49
																	-327.68		137.72	2754.4	2.7544	-100.99
																	-327.68		137.72	2892.12	2.89212	-99.53
																	-327.68		137.72	3029.84	3.02984	-100.49
																	-327.68		137.72	3167.56	3.16756	-100.49
																	-327.68		137.72	3305.28	3.30528	-100.49
																	-327.68		137.72	3443	3.443	-31.4
																	-327.68		137.72	3580.72	3.58072	-100.61
																	-327.68		137.72	3718.44	3.71844	-99.09
																	-327.68		137.72	3856.16	3.85616	-100.32
																	-327.68		137.72	3993.88	3.99388	-100.11
																	-327.68		137.72	4131.6	4.1316	-100.32
																	-327.68		137.72	4269.32	4.26932	-99.03
																	-327.68		137.72	4407.04	4.40704	-99.14
																	-327.68		137.72	4544.76	4.54476	-99.03
																	-327.68		137.72	4682.48	4.68248	-100.21
																	-327.68		137.72	4820.2	4.8202	-100.21
																	-327.68		137.72	4957.92	4.95792	-100.21
																	-327.68		137.72	5095.64	5.09564	-100.21
																	-327.68		137.72	5233.36	5.23336	-100.53
																	-327.68		137.72	5371.08	5.37108	-99.33
																	-327.68		137.72	5508.8	5.5088	-100.53
																	-327.68		137.72	5646.52	5.64652	-100.33
																	-327.68		137.72	5784.24	5.78424	-100.21
																	-327.68		137.72	5921.96	5.92196	-100.96
																	-327.68		137.72	6059.68	6.05968	-99.33
																	-327.68		137.72	6197.4	6.1974	-100.35
																	-327.68		137.72	6335.12	6.33512	-100.35
																	-327.68		137.72	6472.84	6.47284	-100.7
																	-327.68		137.72	6610.56	6.61056	-100.7
																	-327.68		137.72	6748.28	6.74828	-100.81
																	-327.68		137.72	6886	6.886	-32.89
																	-327.68		137.72	7023.72	7.02372	-100.81
																	-327.68		137.72	7161.44	7.16144	-100.61
																	-327.68		137.72	7299.16	7.29916	-100.81
																	-327.68		137.72	7436.88	7.43688	-100.52
																	-327.68		137.72	7574.6	7.5746	-100.51
																	-327.68		137.72	7712.32	7.71232	-100.81
																	-327.68		137.72	7850.04	7.85004	-100.51
																	-327.68		137.72	7987.76	7.98776	-100.51
																	-327.68		137.72	8125.48	8.12548	-100.51
																	-327.68		137.72	8263.2	8.2632	-100.51
																	-327.68		137.72	8400.92	8.40092	-100.17
																	-327.68		137.72	8538.64	8.53864	-100.61
																	-327.68		137.72	8676.36	8.67636	-100.17
																	-327.68		137.72	8814.08	8.81408	-100.48
																	-327.68		137.72	8951.8	8.9518	-100.25
																	-327.68		137.72	9089.52	9.08952	-100.08
																	-327.68		137.72	9227.24	9.22724	-100.75
																	-327.68		137.72	9364.96	9.36496	-100.86
																	-327.68		137.72	9502.68	9.50268	-100.08
																	-327.68		137.72	9640.4	9.6404	-100.86
																	-327.68		137.72	9778.12	9.77812	-100.86
																	-327.68		137.72	9915.84	9.91584	-100.19
																	-327.68		137.72	10053.6	10.0536	-100.6
																	-327.68		137.72	10191.3	10.1913	-100.5
																	-327.68		137.72	10329	10.329	-34.43
																	-327.68		137.72	10466.7	10.4667	-100.45
																	-327.68		137.72	10604.4	10.6044	-100.19
																	-327.68		137.72	10742.2	10.7422	-100.67
																	-327.68		137.72	10879.9	10.8799	-100.42
																	-327.68		137.72	11017.6	11.0176	-99.42
																	-327.68		137.72	11155.3	11.1553	-100.91
																	-327.68		137.72	11293	11.293	-100.17
																	-327.68		137.72	11430.8	11.4308	-100.17
																	-327.68		137.72	11568.5	11.5685	-100.78
																	-327.68		137.72	11706.2	11.7062	-100.17
																	-327.68		137.72	11843.9	11.8439	-99.12
																	-327.68		137.72	11981.6	11.9816	-99.34
																	-327.68		137.72	12119.4	12.1194	-100.17
																	-327.68		137.72	12257.1	12.2571	-100.75
																	-327.68		137.72	12394.8	12.3948	-100.75
																	-327.68		137.72	12532.5	12.5325	-100.83
																	-327.68		137.72	12670.2	12.6702	-100.83
																	-327.68		137.72	12808	12.808	-100.39
																	-327.68		137.72	12945.7	12.9457	-100.09
																	-327.68		137.72	13083.4	13.0834	-99.09
																	-327.68		137.72	13221.1	13.2211	-100.03
																	-327.68		137.72	13358.8	13.3588	-100.57
																	-327.68		137.72	13496.6	13.4966	-100.68
																	-327.68		137.72	13634.3	13.6343	-100.09
																	-327.68		137.72	13772	13.772	-35.34
																	-327.68		137.72	13909.7	13.9097	-100.85
																	-327.68		137.72	14047.4	14.0474	-100.91
																	-327.68		137.72	14185.2	14.1852	-100.19
																	-327.68		137.72	14322.9	14.3229	-100.91
																	-327.68		137.72	14460.6	14.4606	-100.5
																	-327.68		137.72	14598.3	14.5983	-100.49
																	-327.68		137.72	14736	14.736	-100.44
																	-327.68		137.72	14873.8	14.8738	-100.44
																	-327.68		137.72	15011.5	15.0115	-100.99
																	-327.68		137.72	15149.2	15.1492	-100.91
																	-327.68		137.72	15286.9	15.2869	-100.99
																	-327.68		137.72	15424.6	15.4246	-100.91
																	-327.68		137.72	15562.4	15.5624	-100.25
																	-327.68		137.72	15700.1	15.7001	-100.91
																	-327.68		137.72	15837.8	15.8378	-100.95
																	-327.68		137.72	15975.5	15.9755	-99.05
																	-327.68		137.72	16113.2	16.1132	-100.38
																	-327.68		137.72	16251	16.251	-99.12
																	-327.68		137.72	16388.7	16.3887	-100.12
																	-327.68		137.72	16526.4	16.5264	-100.61
																	-327.68		137.72	16664.1	16.6641	-100.59
																	-327.68		137.72	16801.8	16.8018	-100.71
																	-327.68		137.72	16939.6	16.9396	-99.11
																	-327.68		137.72	17077.3	17.0773	-100.59
																	-327.68		137.72	17215	17.215	-36.78
																	-327.68		137.72	17352.7	17.3527	-100.5
																	-327.68		137.72	17490.4	17.4904	-100.09
																	-327.68		137.72	17628.2	17.6282	-100.23
																	-327.68		137.72	17765.9	17.7659	-99.5
																	-327.68		137.72	17903.6	17.9036	-100.05
																	-327.68		137.72	18041.3	18.0413	-100.05
																	-327.68		137.72	18179	18.179	-100.61
																	-327.68		137.72	18316.8	18.3168	-100.45
																	-327.68		137.72	18454.5	18.4545	-100.14
																	-327.68		137.72	18592.2	18.5922	-99.19
																	-327.68		137.72	18729.9	18.7299	-99.75
																	-327.68		137.72	18867.6	18.8676	-100.75
																	-327.68		137.72	19005.4	19.0054	-100.99
																	-327.68		137.72	19143.1	19.1431	-100.06
																	-327.68		137.72	19280.8	19.2808	-100.75
																	-327.68		137.72	19418.5	19.4185	-100.94
																	-327.68		137.72	19556.2	19.5562	-100.31
																	-327.68		137.72	19694	19.694	-100.06
																	-327.68		137.72	19831.7	19.8317	-100.65
																	-327.68		137.72	19969.4	19.9694	-100.41
																	-327.68		137.72	20107.1	20.1071	-100.96
																	-327.68		137.72	20244.8	20.2448	-100.62
																	-327.68		137.72	20382.6	20.3826	-100.5
																	-327.68		137.72	20520.3	20.5203	-100.28
																	-327.68		137.72	20658	20.658	-37.88
																	-327.68		137.72	20795.7	20.7957	-100.25
																	-327.68		137.72	20933.4	20.9334	-100.65
																	-327.68		137.72	21071.2	21.0712	-100.25
																	-327.68		137.72	21208.9	21.2089	-100.62
																	-327.68		137.72	21346.6	21.3466	-99.7
																	-327.68		137.72	21484.3	21.4843	-100.42
																	-327.68		137.72	21622	21.622	-100.7
																	-327.68		137.72	21759.8	21.7598	-100.08
																	-327.68		137.72	21897.5	21.8975	-100.62
																	-327.68		137.72	22035.2	22.0352	-100.51
																	-327.68		137.72	22172.9	22.1729	-100.43
																	-327.68		137.72	22310.6	22.3106	-100.87
																	-327.68		137.72	22448.4	22.4484	-99.74
																	-327.68		137.72	22586.1	22.5861	-100.13
																	-327.68		137.72	22723.8	22.7238	-100.31
																	-327.68		137.72	22861.5	22.8615	-100.17
																	-327.68		137.72	22999.2	22.9992	-100.13
																	-327.68		137.72	23137	23.137	-100.22
																	-327.68		137.72	23274.7	23.2747	-100.33
																	-327.68		137.72	23412.4	23.4124	-100.67
																	-327.68		137.72	23550.1	23.5501	-100.31
																	-327.68		137.72	23687.8	23.6878	-100.67
																	-327.68		137.72	23825.6	23.8256	-100.44
																	-327.68		137.72	23963.3	23.9633	-100.53
																	-327.68		137.72	24101	24.101	-38.91
																	-327.68		137.72	24238.7	24.2387	-100.67
																	-327.68		137.72	24376.4	24.3764	-100.37
																	-327.68		137.72	24514.2	24.5142	-100.61
																	-327.68		137.72	24651.9	24.6519	-100.68
																	-327.68		137.72	24789.6	24.7896	-100.77
																	-327.68		137.72	24927.3	24.9273	-100.37
																	-327.68		137.72	25065	25.065	-100.99
																	-327.68		137.72	25202.8	25.2028	-100.22
																	-327.68		137.72	25340.5	25.3405	-100.5
																	-327.68		137.72	25478.2	25.4782	-100.93
																	-327.68		137.72	25615.9	25.6159	-100.19
																	-327.68		137.72	25753.6	25.7536	-100.97
																	-327.68		137.72	25891.4	25.8914	-100.21
																	-327.68		137.72	26029.1	26.0291	-100.11
																	-327.68		137.72	26166.8	26.1668	-100.87
																	-327.68		137.72	26304.5	26.3045	-100.6
																	-327.68		137.72	26442.2	26.4422	-100.78
																	-327.68		137.72	26580	26.58	-100.34
																	-327.68		137.72	26717.7	26.7177	-100.97
																	-327.68		137.72	26855.4	26.8554	-100.29
																	-327.68		137.72	26993.1	26.9931	-100.78
																	-327.68		137.72	27130.8	27.1308	-100.82
																	-327.68		137.72	27268.6	27.2686	-100.97
																	-327.68		137.72	27406.3	27.4063	-100.11
																	-327.68		137.72	27544	27.544	-39.94
																	-327.68		137.72	27681.7	27.6817	-100.11
																	-327.68		137.72	27819.4	27.8194	-100.15
																	-327.68		137.72	27957.2	27.9572	-100.15
																	-327.68		137.72	28094.9	28.0949	-100.19
																	-327.68		137.72	28232.6	28.2326	-100.3
																	-327.68		137.72	28370.3	28.3703	-100.92
																	-327.68		137.72	28508	28.508	-100.19
																	-327.68		137.72	28645.8	28.6458	-100.9
																	-327.68		137.72	28783.5	28.7835	-100.92
																	-327.68		137.72	28921.2	28.9212	-100.22
																	-327.68		137.72	29058.9	29.0589	-100.17
																	-327.68		137.72	29196.6	29.1966	-100.69
																	-327.68		137.72	29334.4	29.3344	-100.81
																	-327.68		137.72	29472.1	29.4721	-100.94
																	-327.68		137.72	29609.8	29.6098	-100.43
																	-327.68		137.72	29747.5	29.7475	-100.68
																	-327.68		137.72	29885.2	29.8852	-100.85
																	-327.68		137.72	30023	30.023	-100.43
																	-327.68		137.72	30160.7	30.1607	-100.99
																	-327.68		137.72	30298.4	30.2984	-100.94
																	-327.68		137.72	30436.1	30.4361	-100.38
																	-327.68		137.72	30573.8	30.5738	-100.8
																	-327.68		137.72	30711.6	30.7116	-100.38
																	-327.68		137.72	30849.3	30.8493	-100.38
																	-327.68		137.72	30987	30.987	-40.84
																	-327.68		137.72	31124.7	31.1247	-100.07
																	-327.68		137.72	31262.4	31.2624	-100.38
																	-327.68		137.72	31400.2	31.4002	-100.44
																	-327.68		137.72	31537.9	31.5379	-100.15
																	-327.68		137.72	31675.6	31.6756	-100.75
																	-327.68		137.72	31813.3	31.8133	-100.67
																	-327.68		137.72	31951	31.951	-100.25
																	-327.68		137.72	32088.8	32.0888	-100.18
																	-327.68		137.72	32226.5	32.2265	-100.67
																	-327.68		137.72	32364.2	32.3642	-100.41
																	-327.68		137.72	32501.9	32.5019	-100.22
																	-327.68		137.72	32639.6	32.6396	-100.66
																	-327.68		137.72	32777.4	32.7774	-100.71
																	-327.68		137.72	32915.1	32.9151	-100.22
																	-327.68		137.72	33052.8	33.0528	-100.71
																	-327.68		137.72	33190.5	33.1905	-100.02
																	-327.68		137.72	33328.2	33.3282	-100.91
																	-327.68		137.72	33466	33.466	-100.05
																	-327.68		137.72	33603.7	33.6037	-100.03
																	-327.68		137.72	33741.4	33.7414	-100.04
																	-327.68		137.72	33879.1	33.8791	-100.11
																	-327.68		137.72	34016.8	34.0168	-100.06
																	-327.68		137.72	34154.6	34.1546	-100.92
																	-327.68		137.72	34292.3	34.2923	-100.91
																	-327.68		137.72	34430	34.43	-42.52
																	-327.68		137.72	34567.7	34.5677	-100.53
																	-327.68		137.72	34705.4	34.7054	-100.42
																	-327.68		137.72	34843.2	34.8432	-100.06
																	-327.68		137.72	34980.9	34.9809	-100.21
																	-327.68		137.72	35118.6	35.1186	-100.31
																	-327.68		137.72	35256.3	35.2563	-100.43
																	-327.68		137.72	35394	35.394	-100.34
																	-327.68		137.72	35531.8	35.5318	-100.33
																	-327.68		137.72	35669.5	35.6695	-100.22
																	-327.68		137.72	35807.2	35.8072	-100.15
																	-327.68		137.72	35944.9	35.9449	-100.14
																	-327.68		137.72	36082.6	36.0826	-100.32
																	-327.68		137.72	36220.4	36.2204	-100.33
																	-327.68		137.72	36358.1	36.3581	-100.32
																	-327.68		137.72	36495.8	36.4958	-100.34
																	-327.68		137.72	36633.5	36.6335	-100.11
																	-327.68		137.72	36771.2	36.7712	-100.44
																	-327.68		137.72	36909	36.909	-100.97
																	-327.68		137.72	37046.7	37.0467	-100.78
																	-327.68		137.72	37184.4	37.1844	-100.04
																	-327.68		137.72	37322.1	37.3221	-100.55
																	-327.68		137.72	37459.8	37.4598	-100.45
																	-327.68		137.72	37597.6	37.5976	-100.34
																	-327.68		137.72	37735.3	37.7353	-100.22
																	-327.68		137.72	37873	37.873	-43.54
																	-327.68		137.72	38010.7	38.0107	-100.3
																	-327.68		137.72	38148.4	38.1484	-100.37
																	-327.68		137.72	38286.2	38.2862	-100.86
																	-327.68		137.72	38423.9	38.4239	-100.81
																	-327.68		137.72	38561.6	38.5616	-100.91
																	-327.68		137.72	38699.3	38.6993	-100.85
																	-327.68		137.72	38837	38.837	-100.45
																	-327.68		137.72	38974.8	38.9748	-100.66
																	-327.68		137.72	39112.5	39.1125	-100.45
																	-327.68		137.72	39250.2	39.2502	-100.34
																	-327.68		137.72	39387.9	39.3879	-100.45
																	-327.68		137.72	39525.6	39.5256	-100.67
																	-327.68		137.72	39663.4	39.6634	-100.65
																	-327.68		137.72	39801.1	39.8011	-100.34
																	-327.68		137.72	39938.8	39.9388	-100.77
																	-327.68		137.72	40076.5	40.0765	-100.74
																	-327.68		137.72	40214.2	40.2142	-100.73
																	-327.68		137.72	40352	40.352	-100.34
																	-327.68		137.72	40489.7	40.4897	-100.53
																	-327.68		137.72	40627.4	40.6274	-100.27
																	-327.68		137.72	40765.1	40.7651	-100.84
																	-327.68		137.72	40902.8	40.9028	-100.53
																	-327.68		137.72	41040.6	41.0406	-99.8
																	-327.68		137.72	41178.3	41.1783	-100.74
																	-327.68		137.72	41316	41.316	-44.45
																	-327.68		137.72	41453.7	41.4537	-99.78
																	-327.68		137.72	41591.4	41.5914	-100.55
																	-327.68		137.72	41729.2	41.7292	-100.74
																	-327.68		137.72	41866.9	41.8669	-100.73
																	-327.68		137.72	42004.6	42.0046	-100.93
																	-327.68		137.72	42142.3	42.1423	-100.73
																	-327.68		137.72	42280	42.28	-99.21
																	-327.68		137.72	42417.8	42.4178	-100.85
																	-327.68		137.72	42555.5	42.5555	-100.2
																	-327.68		137.72	42693.2	42.6932	-100.63
																	-327.68		137.72	42830.9	42.8309	-100.85
																	-327.68		137.72	42968.6	42.9686	-100.55
																	-327.68		137.72	43106.4	43.1064	-100.01
																	-327.68		137.72	43244.1	43.2441	-100.85
																	-327.68		137.72	43381.8	43.3818	-100.71
																	-327.68		137.72	43519.5	43.5195	-100.76
																	-327.68		137.72	43657.2	43.6572	-100.56
																	-327.68		137.72	43795	43.795	-100.18
																	-327.68		137.72	43932.7	43.9327	-100.01
																	-327.68		137.72	44070.4	44.0704	-99.94
																	-327.68		137.72	44208.1	44.2081	-100.92
																	-327.68		137.72	44345.8	44.3458	-100.99
																	-327.68		137.72	44483.6	44.4836	-100.28
																	-327.68		137.72	44621.3	44.6213	-99.81
																	-327.68		137.72	44759	44.759	-45.32
																	-327.68		137.72	44896.7	44.8967	-100.51
																	-327.68		137.72	45034.4	45.0344	-100.92
																	-327.68		137.72	45172.2	45.1722	-100.28
																	-327.68		137.72	45309.9	45.3099	-100.73
																	-327.68		137.72	45447.6	45.4476	-100.34
																	-327.68		137.72	45585.3	45.5853	-100.64
																	-327.68		137.72	45723	45.723	-100.54
																	-327.68		137.72	45860.8	45.8608	-100.34
																	-327.68		137.72	45998.5	45.9985	-100.2
																	-327.68		137.72	46136.2	46.1362	-100.12
																	-327.68		137.72	46273.9	46.2739	-100.23
																	-327.68		137.72	46411.6	46.4116	-100.34
																	-327.68		137.72	46549.4	46.5494	-100.43
																	-327.68		137.72	46687.1	46.6871	-100.27
																	-327.68		137.72	46824.8	46.8248	-100.56
																	-327.68		137.72	46962.5	46.9625	-100.15
																	-327.68		137.72	47100.2	47.1002	-100.15
																	-327.68		137.72	47238	47.238	-100.07
																	-327.68		137.72	47375.7	47.3757	-100.15
																	-327.68		137.72	47513.4	47.5134	-100.35
																	-327.68		137.72	47651.1	47.6511	-100.73
																	-327.68		137.72	47788.8	47.7888	-100.09
																	-327.68		137.72	47926.6	47.9266	-100.27
																	-327.68		137.72	48064.3	48.0643	-100.35
																	-327.68		137.72	48202	48.202	-46.79
																	-327.68		137.72	48339.7	48.3397	-99.42
																	-327.68		137.72	48477.4	48.4774	-100.35
																	-327.68		137.72	48615.2	48.6152	-100.36
																	-327.68		137.72	48752.9	48.7529	-100.99
																	-327.68		137.72	48890.6	48.8906	-99.44
																	-327.68		137.72	49028.3	49.0283	-100.84
																	-327.68		137.72	49166	49.166	-100.45
																	-327.68		137.72	49303.8	49.3038	-100.95
																	-327.68		137.72	49441.5	49.4415	-100.48
																	-327.68		137.72	49579.2	49.5792	-100.45
																	-327.68		137.72	49716.9	49.7169	-100.34
																	-327.68		137.72	49854.6	49.8546	-99.45
																	-327.68		137.72	49992.4	49.9924	-100.48
																	-327.68		137.72	50130.1	50.1301	-100.45
																	-327.68		137.72	50267.8	50.2678	-100.65
																	-327.68		137.72	50405.5	50.4055	-100.55
																	-327.68		137.72	50543.2	50.5432	-99.45
																	-327.68		137.72	50681	50.681	-100.45
																	-327.68		137.72	50818.7	50.8187	-100.64
																	-327.68		137.72	50956.4	50.9564	-100.66
																	-327.68		137.72	51094.1	51.0941	-100.65
																	-327.68		137.72	51231.8	51.2318	-100.55
																	-327.68		137.72	51369.6	51.3696	-100.22
																	-327.68		137.72	51507.3	51.5073	-100.55
																	-327.68		137.72	51645	51.645	-47.88
																	-327.68		137.72	51782.7	51.7827	-100.21
																	-327.68		137.72	51920.4	51.9204	-100.32
																	-327.68		137.72	52058.2	52.0582	-99.56
																	-327.68		137.72	52195.9	52.1959	-100.65
																	-327.68		137.72	52333.6	52.3336	-100.34
																	-327.68		137.72	52471.3	52.4713	-100.54
																	-327.68		137.72	52609	52.609	-100.44
																	-327.68		137.72	52746.8	52.7468	-100.23
																	-327.68		137.72	52884.5	52.8845	-100.41
																	-327.68		137.72	53022.2	53.0222	-100.45
																	-327.68		137.72	53159.9	53.1599	-100.11
																	-327.68		137.72	53297.6	53.2976	-100.22
																	-327.68		137.72	53435.4	53.4354	-100.12
																	-327.68		137.72	53573.1	53.5731	-100.32
																	-327.68		137.72	53710.8	53.7108	-100.43
																	-327.68		137.72	53848.5	53.8485	-100.45
																	-327.68		137.72	53986.2	53.9862	-100.32
																	-327.68		137.72	54124	54.124	-100.65
																	-327.68		137.72	54261.7	54.2617	-100.23
																	-327.68		137.72	54399.4	54.3994	-99.77
																	-327.68		137.72	54537.1	54.5371	-100.11
																	-327.68		137.72	54674.8	54.6748	-100.65
																	-327.68		137.72	54812.6	54.8126	-100.63
																	-327.68		137.72	54950.3	54.9503	-100.34
																	-327.68		137.72	55088	55.088	-48.78
																	-327.68		137.72	55225.7	55.2257	-100.66
																	-327.68		137.72	55363.4	55.3634	-100.54
																	-327.68		137.72	55501.2	55.5012	-99.67
																	-327.68		137.72	55638.9	55.6389	-99.34
																	-327.68		137.72	55776.6	55.7766	-99.34
																	-327.68		137.72	55914.3	55.9143	-100.45
																	-327.68		137.72	56052	56.052	-100.23
																	-327.68		137.72	56189.8	56.1898	-99.34
																	-327.68		137.72	56327.5	56.3275	-100.45
																	-327.68		137.72	56465.2	56.4652	-100.34
																	-327.68		137.72	56602.9	56.6029	-100.34
																	-327.68		137.72	56740.6	56.7406	-100.34
																	-327.68		137.72	56878.4	56.8784	-100.23
																	-327.68		137.72	57016.1	57.0161	-100.43
																	-327.68		137.72	57153.8	57.1538	-100.65
																	-327.68		137.72	57291.5	57.2915	-100.66
																	-327.68		137.72	57429.2	57.4292	-100.34
																	-327.68		137.72	57567	57.567	-100.66
																	-327.68		137.72	57704.7	57.7047	-100.21
																	-327.68		137.72	57842.4	57.8424	-100.22
																	-327.68		137.72	57980.1	57.9801	-100.32
																	-327.68		137.72	58117.8	58.1178	-100.34
																	-327.68		137.72	58255.6	58.2556	-100.44
																	-327.68		137.72	58393.3	58.3933	-100.01
																	-327.68		137.72	58531	58.531	-50.21
																	-327.68		137.72	58668.7	58.6687	-100.04
																	-327.68		137.72	58806.4	58.8064	-100.02
																	-327.68		137.72	58944.2	58.9442	-100.44
																	-327.68		137.72	59081.9	59.0819	-100.66
																	-327.68		137.72	59219.6	59.2196	-100.11
																	-327.68		137.72	59357.3	59.3573	-100.01
																	-327.68		137.72	59495	59.495	-100.92
																	-327.68		137.72	59632.8	59.6328	-100.88
																	-327.68		137.72	59770.5	59.7705	-100.54
																	-327.68		137.72	59908.2	59.9082	-100.65
																	-327.68		137.72	60045.9	60.0459	-100.45
																	-327.68		137.72	60183.6	60.1836	-100.34
																	-327.68		137.72	60321.4	60.3214	-100.23
																	-327.68		137.72	60459.1	60.4591	-100.22
																	-327.68		137.72	60596.8	60.5968	-100.65
																	-327.68		137.72	60734.5	60.7345	-100.62
																	-327.68		137.72	60872.2	60.8722	-100.01
																	-327.68		137.72	61010	61.01	-100.99
																	-327.68		137.72	61147.7	61.1477	-100.13
																	-327.68		137.72	61285.4	61.2854	-100.54
																	-327.68		137.72	61423.1	61.4231	-100.01
																	-327.68		137.72	61560.8	61.5608	-100.04
																	-327.68		137.72	61698.6	61.6986	-100.65
																	-327.68		137.72	61836.3	61.8363	-100.16
																	-327.68		137.72	61974	61.974	-51.78
																	-327.68		137.72	62111.7	62.1117	-100.01
																	-327.68		137.72	62249.4	62.2494	-100.26
																	-327.68		137.72	62387.2	62.3872	-100.69
																	-327.68		137.72	62524.9	62.5249	-100.84
																	-327.68		137.72	62662.6	62.6626	-100.69
																	-327.68		137.72	62800.3	62.8003	-100.87
																	-327.68		137.72	62938	62.938	-99.21
																	-327.68		137.72	63075.8	63.0758	-99.6
																	-327.68		137.72	63213.5	63.2135	-99.87
																	-327.68		137.72	63351.2	63.3512	-99.69
																	-327.68		137.72	63488.9	63.4889	-99.12
																	-327.68		137.72	63626.6	63.6266	-100.81
																	-327.68		137.72	63764.4	63.7644	-100.88
																	-327.68		137.72	63902.1	63.9021	-100.81
																	-327.68		137.72	64039.8	64.0398	-100.98
																	-327.68		137.72	64177.5	64.1775	-100.63
																	-327.68		137.72	64315.2	64.3152	-100.81
																	-327.68		137.72	64453	64.453	-100.25
																	-327.68		137.72	64590.7	64.5907	-100.84
																	-327.68		137.72	64728.4	64.7284	-100.03
																	-327.68		137.72	64866.1	64.8661	-100.74
																	-327.68		137.72	65003.8	65.0038	-100.86
																	-327.68		137.72	65141.6	65.1416	-100.84
																	-327.68		137.72	65279.3	65.2793	-100.73
																	-327.68		137.72	65417	65.417	-53.32
																	-327.68		137.72	65554.7	65.5547	-99.22
																	-327.68		137.72	65692.4	65.6924	-100.31
																	-327.68		137.72	65830.2	65.8302	-100.22
																	-327.68		137.72	65967.9	65.9679	-100.31
																	-327.68		137.72	66105.6	66.1056	-99.52
																	-327.68		137.72	66243.3	66.2433	-100.11
																	-327.68		137.72	66381	66.381	-100.76
																	-327.68		137.72	66518.8	66.5188	-100.67
																	-327.68		137.72	66656.5	66.6565	-99.71
																	-327.68		137.72	66794.2	66.7942	-100.74
																	-327.68		137.72	66931.9	66.9319	-100.63
																	-327.68		137.72	67069.6	67.0696	-100.16
																	-327.68		137.72	67207.4	67.2074	-100.15
																	-327.68		137.72	67345.1	67.3451	-99.71
																	-327.68		137.72	67482.8	67.4828	-100.85
																	-327.68		137.72	67620.5	67.6205	-100.85
																	-327.68		137.72	67758.2	67.7582	-100.01
																	-327.68		137.72	67896	67.896	-100.85
																	-327.68		137.72	68033.7	68.0337	-100.01
																	-327.68		137.72	68171.4	68.1714	-100.25
																	-327.68		137.72	68309.1	68.3091	-100.25
																	-327.68		137.72	68446.8	68.4468	-100.27
																	-327.68		137.72	68584.6	68.5846	-100.25
																	-327.68		137.72	68722.3	68.7223	-100.18
																	-327.68		137.72	68860	68.86	-55.22
																	-327.68		137.72	68997.7	68.9977	-100.64
																	-327.68		137.72	69135.4	69.1354	-100.69
																	-327.68		137.72	69273.2	69.2732	-100.67
																	-327.68		137.72	69410.9	69.4109	-100.59
																	-327.68		137.72	69548.6	69.5486	-100.91
																	-327.68		137.72	69686.3	69.6863	-100.27
																	-327.68		137.72	69824	69.824	-100.28
																	-327.68		137.72	69961.8	69.9618	-100.77
																	-327.68		137.72	70099.5	70.0995	-100.29
																	-327.68		137.72	70237.2	70.2372	-100.97
																	-327.68		137.72	70374.9	70.3749	-99.84
																	-327.68		137.72	70512.6	70.5126	-100.45
																	-327.68		137.72	70650.4	70.6504	-100.23
																	-327.68		137.72	70788.1	70.7881	-100.97
																	-327.68		137.72	70925.8	70.9258	-100.43
																	-327.68		137.72	71063.5	71.0635	-100.13
																	-327.68		137.72	71201.2	71.2012	-100.97
																	-327.68		137.72	71339	71.339	-100.83
																	-327.68		137.72	71476.7	71.4767	-100.17
																	-327.68		137.72	71614.4	71.6144	-100.89
																	-327.68		137.72	71752.1	71.7521	-100.73
																	-327.68		137.72	71889.8	71.8898	-100.78
																	-327.68		137.72	72027.6	72.0276	-100.39
																	-327.68		137.72	72165.3	72.1653	-100.72
																	-327.68		137.72	72303	72.303	-56.42
																	-327.68		137.72	72440.7	72.4407	-100.68
																	-327.68		137.72	72578.4	72.5784	-100.59
																	-327.68		137.72	72716.2	72.7162	-100.73
																	-327.68		137.72	72853.9	72.8539	-100.5
																	-327.68		137.72	72991.6	72.9916	-100.27
																	-327.68		137.72	73129.3	73.1293	-100.78
																	-327.68		137.72	73267	73.267	-100.27
																	-327.68		137.72	73404.8	73.4048	-100.19
																	-327.68		137.72	73542.5	73.5425	-100.43
																	-327.68		137.72	73680.2	73.6802	-100.38
																	-327.68		137.72	73817.9	73.8179	-100.29
																	-327.68		137.72	73955.6	73.9556	-100.39
																	-327.68		137.72	74093.4	74.0934	-100.24
																	-327.68		137.72	74231.1	74.2311	-99.98
																	-327.68		137.72	74368.8	74.3688	-99.21
																	-327.68		137.72	74506.5	74.5065	-100.62
																	-327.68		137.72	74644.2	74.6442	-100.61
																	-327.68		137.72	74782	74.782	-100.25
																	-327.68		137.72	74919.7	74.9197	-100.21
																	-327.68		137.72	75057.4	75.0574	-100.37
																	-327.68		137.72	75195.1	75.1951	-99.98
																	-327.68		137.72	75332.8	75.3328	-100.21
																	-327.68		137.72	75470.6	75.4706	-100.03
																	-327.68		137.72	75608.3	75.6083	-100.63
																	-327.68		137.72	75746	75.746	-57.57
																	-327.68		137.72	75883.7	75.8837	-100.63
																	-327.68		137.72	76021.4	76.0214	-100.22
																	-327.68		137.72	76159.2	76.1592	-100.47
																	-327.68		137.72	76296.9	76.2969	-100.34
																	-327.68		137.72	76434.6	76.4346	-100.22
																	-327.68		137.72	76572.3	76.5723	-100.35
																	-327.68		137.72	76710	76.71	-99.53
																	-327.68		137.72	76847.8	76.8478	-100.34
																	-327.68		137.72	76985.5	76.9855	-99.99
																	-327.68		137.72	77123.2	77.1232	-100.67
																	-327.68		137.72	77260.9	77.2609	-100.47
																	-327.68		137.72	77398.6	77.3986	-100.78
																	-327.68		137.72	77536.4	77.5364	-100.07
																	-327.68		137.72	77674.1	77.6741	-100.05
																	-327.68		137.72	77811.8	77.8118	-100.63
																	-327.68		137.72	77949.5	77.9495	-100.47
																	-327.68		137.72	78087.2	78.0872	-100.03
																	-327.68		137.72	78225	78.225	-100.95
																	-327.68		137.72	78362.7	78.3627	-100.59
																	-327.68		137.72	78500.4	78.5004	-99.94
																	-327.68		137.72	78638.1	78.6381	-100.56
																	-327.68		137.72	78775.8	78.7758	-100.47
																	-327.68		137.72	78913.6	78.9136	-100.23
																	-327.68		137.72	79051.3	79.0513	-100.69
																	-327.68		137.72	79189	79.189	-58.63
																	-327.68		137.72	79326.7	79.3267	-100.38
																	-327.68		137.72	79464.4	79.4644	-99.05
																	-327.68		137.72	79602.2	79.6022	-100.38
																	-327.68		137.72	79739.9	79.7399	-100.81
																	-327.68		137.72	79877.6	79.8776	-100.41
																	-327.68		137.72	80015.3	80.0153	-100.38
																	-327.68		137.72	80153	80.153	-100.44
																	-327.68		137.72	80290.8	80.2908	-100.55
																	-327.68		137.72	80428.5	80.4285	-100.53
																	-327.68		137.72	80566.2	80.5662	-99.34
																	-327.68		137.72	80703.9	80.7039	-100.55
																	-327.68		137.72	80841.6	80.8416	-100.55
																	-327.68		137.72	80979.4	80.9794	-100.57
																	-327.68		137.72	81117.1	81.1171	-100.77
																	-327.68		137.72	81254.8	81.2548	-99.3
																	-327.68		137.72	81392.5	81.3925	-100.78
																	-327.68		137.72	81530.2	81.5302	-100.84
																	-327.68		137.72	81668	81.668	-100.45
																	-327.68		137.72	81805.7	81.8057	-99.3
																	-327.68		137.72	81943.4	81.9434	-99.91
																	-327.68		137.72	82081.1	82.0811	-99.41
																	-327.68		137.72	82218.8	82.2188	-100.91
																	-327.68		137.72	82356.6	82.3566	-100.69
																	-327.68		137.72	82494.3	82.4943	-100.18
																	-327.68		137.72	82632	82.632	-60.25
																	-327.68		137.72	82769.7	82.7697	-100.44
																	-327.68		137.72	82907.4	82.9074	-100.62
																	-327.68		137.72	83045.2	83.0452	-100.77
																	-327.68		137.72	83182.9	83.1829	-100.82
																	-327.68		137.72	83320.6	83.3206	-99.41
																	-327.68		137.72	83458.3	83.4583	-100.29
																	-327.68		137.72	83596	83.596	-100.69
																	-327.68		137.72	83733.8	83.7338	-99.95
																	-327.68		137.72	83871.5	83.8715	-99.11
																	-327.68		137.72	84009.2	84.0092	-100.73
																	-327.68		137.72	84146.9	84.1469	-100.95
																	-327.68		137.72	84284.6	84.2846	-100.11
																	-327.68		137.72	84422.4	84.4224	-100.09
																	-327.68		137.72	84560.1	84.5601	-99.67
																	-327.68		137.72	84697.8	84.6978	-100.26
																	-327.68		137.72	84835.5	84.8355	-100.25
																	-327.68		137.72	84973.2	84.9732	-100.63
																	-327.68		137.72	85111	85.111	-100.91
																	-327.68		137.72	85248.7	85.2487	-100.25
																	-327.68		137.72	85386.4	85.3864	-100.37
																	-327.68		137.72	85524.1	85.5241	-100.56
																	-327.68		137.72	85661.8	85.6618	-99.88
																	-327.68		137.72	85799.6	85.7996	-99.43
																	-327.68		137.72	85937.3	85.9373	-100.56
																	-327.68		137.72	86075	86.075	-61.36
																	-327.68		137.72	86212.7	86.2127	-100.07
																	-327.68		137.72	86350.4	86.3504	-100.56
																	-327.68		137.72	86488.2	86.4882	-100.42
																	-327.68		137.72	86625.9	86.6259	-100.34
																	-327.68		137.72	86763.6	86.7636	-99.88
																	-327.68		137.72	86901.3	86.9013	-100.41
																	-327.68		137.72	87039	87.039	-100.34
																	-327.68		137.72	87176.8	87.1768	-100.12
																	-327.68		137.72	87314.5	87.3145	-100.34
																	-327.68		137.72	87452.2	87.4522	-100.34
																	-327.68		137.72	87589.9	87.5899	-100.08
																	-327.68		137.72	87727.6	87.7276	-100.29
																	-327.68		137.72	87865.4	87.8654	-100.08
																	-327.68		137.72	88003.1	88.0031	-100.16
																	-327.68		137.72	88140.8	88.1408	-100.87
																	-327.68		137.72	88278.5	88.2785	-100.46
																	-327.68		137.72	88416.2	88.4162	-100.79
																	-327.68		137.72	88554	88.554	-100.82
																	-327.68		137.72	88691.7	88.6917	-100.08
																	-327.68		137.72	88829.4	88.8294	-100.08
																	-327.68		137.72	88967.1	88.9671	-100.82
																	-327.68		137.72	89104.8	89.1048	-100.82
																	-327.68		137.72	89242.6	89.2426	-100.13
																	-327.68		137.72	89380.3	89.3803	-100.82
																	-327.68		137.72	89518	89.518	-62.55
																	-327.68		137.72	89655.7	89.6557	-100.2
																	-327.68		137.72	89793.4	89.7934	-100.75
																	-327.68		137.72	89931.2	89.9312	-100.27
																	-327.68		137.72	90068.9	90.0689	-100.06
																	-327.68		137.72	90206.6	90.2066	-99.64
																	-327.68		137.72	90344.3	90.3443	-100.56
																	-327.68		137.72	90482	90.482	-100.02
																	-327.68		137.72	90619.8	90.6198	-100.87
																	-327.68		137.72	90757.5	90.7575	-100.08
																	-327.68		137.72	90895.2	90.8952	-100.06
																	-327.68		137.72	91032.9	91.0329	-100.02
																	-327.68		137.72	91170.6	91.1706	-100.23
																	-327.68		137.72	91308.4	91.3084	-100.22
																	-327.68		137.72	91446.1	91.4461	-100.11
																	-327.68		137.72	91583.8	91.5838	-100.14
																	-327.68		137.72	91721.5	91.7215	-100.45
																	-327.68		137.72	91859.2	91.8592	-100.65
																	-327.68		137.72	91997	91.997	-100.55
																	-327.68		137.72	92134.7	92.1347	-100.34
																	-327.68		137.72	92272.4	92.2724	-100.33
																	-327.68		137.72	92410.1	92.4101	-100.55
																	-327.68		137.72	92547.8	92.5478	-100.08
																	-327.68		137.72	92685.6	92.6856	-100.02
																	-327.68		137.72	92823.3	92.8233	-100.12
																	-327.68		137.72	92961	92.961	-64.34
																	-327.68		137.72	93098.7	93.0987	-99.91
																	-327.68		137.72	93236.4	93.2364	-100.33
																	-327.68		137.72	93374.2	93.3742	-100.23
																	-327.68		137.72	93511.9	93.5119	-100.11
																	-327.68		137.72	93649.6	93.6496	-100.53
																	-327.68		137.72	93787.3	93.7873	-100.05
																	-327.68		137.72	93925	93.925	-100.22
																	-327.68		137.72	94062.8	94.0628	-100.06
																	-327.68		137.72	94200.5	94.2005	-100.34
																	-327.68		137.72	94338.2	94.3382	-100.44
																	-327.68		137.72	94475.9	94.4759	-100.54
																	-327.68		137.72	94613.6	94.6136	-100.22
																	-327.68		137.72	94751.4	94.7514	-100.67
																	-327.68		137.72	94889.1	94.8891	-100.88
																	-327.68		137.72	95026.8	95.0268	-100.89
																	-327.68		137.72	95164.5	95.1645	-100.92
																	-327.68		137.72	95302.2	95.3022	-100.77
																	-327.68		137.72	95440	95.44	-100.22
																	-327.68		137.72	95577.7	95.5777	-99.98
																	-327.68		137.72	95715.4	95.7154	-100.78
																	-327.68		137.72	95853.1	95.8531	-100.67
																	-327.68		137.72	95990.8	95.9908	-100.56
																	-327.68		137.72	96128.6	96.1286	-100.87
																	-327.68		137.72	96266.3	96.2663	-100.88
																	-327.68		137.72	96404	96.404	-65.89
																	-327.68		137.72	96541.7	96.5417	-100.55
																	-327.68		137.72	96679.4	96.6794	-100.87
																	-327.68		137.72	96817.2	96.8172	-100.94
																	-327.68		137.72	96954.9	96.9549	-100.91
																	-327.68		137.72	97092.6	97.0926	-100.35
																	-327.68		137.72	97230.3	97.2303	-100.99
																	-327.68		137.72	97368	97.368	-100.37
																	-327.68		137.72	97505.8	97.5058	-100.55
																	-327.68		137.72	97643.5	97.6435	-100.17
																	-327.68		137.72	97781.2	97.7812	-100.18
																	-327.68		137.72	97918.9	97.9189	-99.49
																	-327.68		137.72	98056.6	98.0566	-100.33
																	-327.68		137.72	98194.4	98.1944	-100.67
																	-327.68		137.72	98332.1	98.3321	-100.65
																	-327.68		137.72	98469.8	98.4698	-100.99
																	-327.68		137.72	98607.5	98.6075	-100.14
																	-327.68		137.72	98745.2	98.7452	-100.36
																	-327.68		137.72	98883	98.883	-100.06
																	-327.68		137.72	99020.7	99.0207	-100.54
																	-327.68		137.72	99158.4	99.1584	-100.06
																	-327.68		137.72	99296.1	99.2961	-100.84
																	-327.68		137.72	99433.8	99.4338	-100.17
																	-327.68		137.72	99571.6	99.5716	-100.91
																	-327.68		137.72	99709.3	99.7093	-100.72
																	-327.68		137.72	99847	99.847	-68.12
																	-327.68		137.72	99984.7	99.9847	-100.17
																	-327.68		137.72	100122	100.122	-100.1
																	-327.68		137.72	100260	100.26	-100.68
																	-327.68		137.72	100398	100.398	-99.04
																	-327.68		137.72	100536	100.536	-100.96
																	-327.68		137.72	100673	100.673	-100.89
																	-327.68		137.72	100811	100.811	-100.54
																	-327.68		137.72	100949	100.949	-100.77
																	-327.68		137.72	101086	101.086	-100.44
																	-327.68		137.72	101224	101.224	-100.67
																	-327.68		137.72	101362	101.362	-100.76
																	-327.68		137.72	101500	101.5	-100.02
																	-327.68		137.72	101637	101.637	-100.23
																	-327.68		137.72	101775	101.775	-100.11
																	-327.68		137.72	101913	101.913	-100.02
																	-327.68		137.72	102051	102.051	-100.45
																	-327.68		137.72	102188	102.188	-100.33
																	-327.68		137.72	102326	102.326	-100.54
																	-327.68		137.72	102464	102.464	-100.22
																	-327.68		137.72	102601	102.601	-100.23
																	-327.68		137.72	102739	102.739	-100.65
																	-327.68		137.72	102877	102.877	-100.77
																	-327.68		137.72	103015	103.015	-100.02
																	-327.68		137.72	103152	103.152	-99.04
																	-327.68		137.72	103290	103.29	-69.66
																	-327.68		137.72	103428	103.428	-100.32
																	-327.68		137.72	103565	103.565	-100.45
																	-327.68		137.72	103703	103.703	-100.66
																	-327.68		137.72	103841	103.841	-100.76
																	-327.68		137.72	103979	103.979	-100.55
																	-327.68		137.72	104116	104.116	-100.34
																	-327.68		137.72	104254	104.254	-100.23
																	-327.68		137.72	104392	104.392	-100.22
																	-327.68		137.72	104529	104.529	-100.44
																	-327.68		137.72	104667	104.667	-100.23
																	-327.68		137.72	104805	104.805	-100.11
																	-327.68		137.72	104943	104.943	-100.43
																	-327.68		137.72	105080	105.08	-100.65
																	-327.68		137.72	105218	105.218	-100.44
																	-327.68		137.72	105356	105.356	-100.76
																	-327.68		137.72	105494	105.494	-100.44
																	-327.68		137.72	105631	105.631	-100.33
																	-327.68		137.72	105769	105.769	-100.76
																	-327.68		137.72	105907	105.907	-100.65
																	-327.68		137.72	106044	106.044	-100.04
																	-327.68		137.72	106182	106.182	-100.77
																	-327.68		137.72	106320	106.32	-100.65
																	-327.68		137.72	106458	106.458	-100.44
																	-327.68		137.72	106595	106.595	-99.44
																	-327.68		137.72	106733	106.733	-71.92
																	-327.68		137.72	106871	106.871	-100.04
																	-327.68		137.72	107008	107.008	-100.88
																	-327.68		137.72	107146	107.146	-100.87
																	-327.68		137.72	107284	107.284	-100.65
																	-327.68		137.72	107422	107.422	-100.34
																	-327.68		137.72	107559	107.559	-100.77
																	-327.68		137.72	107697	107.697	-99.79
																	-327.68		137.72	107835	107.835	-100.65
																	-327.68		137.72	107972	107.972	-100.45
																	-327.68		137.72	108110	108.11	-100.54
																	-327.68		137.72	108248	108.248	-100.32
																	-327.68		137.72	108386	108.386	-100.23
																	-327.68		137.72	108523	108.523	-100.65
																	-327.68		137.72	108661	108.661	-100.77
																	-327.68		137.72	108799	108.799	-100.65
																	-327.68		137.72	108937	108.937	-100.54
																	-327.68		137.72	109074	109.074	-100.32
																	-327.68		137.72	109212	109.212	-100.45
																	-327.68		137.72	109350	109.35	-100.43
																	-327.68		137.72	109487	109.487	-100.39
																	-327.68		137.72	109625	109.625	-100.98
																	-327.68		137.72	109763	109.763	-100.8
																	-327.68		137.72	109901	109.901	-100.53
																	-327.68		137.72	110038	110.038	-100.39
																	-327.68		137.72	110176	110.176	-72.74
																	-327.68		137.72	110314	110.314	-99.86
																	-327.68		137.72	110451	110.451	-100.11
																	-327.68		137.72	110589	110.589	-99.87
																	-327.68		137.72	110727	110.727	-100.27
																	-327.68		137.72	110865	110.865	-100.74
																	-327.68		137.72	111002	111.002	-100.35
																	-327.68		137.72	111140	111.14	-100.27
																	-327.68		137.72	111278	111.278	-100.26
																	-327.68		137.72	111415	111.415	-99.87
																	-327.68		137.72	111553	111.553	-100.29
																	-327.68		137.72	111691	111.691	-100.46
																	-327.68		137.72	111829	111.829	-100.82
																	-327.68		137.72	111966	111.966	-99.88
																	-327.68		137.72	112104	112.104	-100.27
																	-327.68		137.72	112242	112.242	-100.02
																	-327.68		137.72	112380	112.38	-100.17
																	-327.68		137.72	112517	112.517	-100.71
																	-327.68		137.72	112655	112.655	-100.54
																	-327.68		137.72	112793	112.793	-100.58
																	-327.68		137.72	112930	112.93	-100.55
																	-327.68		137.72	113068	113.068	-100.17
																	-327.68		137.72	113206	113.206	-100.24
																	-327.68		137.72	113344	113.344	-100.16
																	-327.68		137.72	113481	113.481	-100.84
																	-327.68		137.72	113619	113.619	-74.88
																	-327.68		137.72	113757	113.757	-100.37
																	-327.68		137.72	113894	113.894	-100.24
																	-327.68		137.72	114032	114.032	-99.84
																	-327.68		137.72	114170	114.17	-100.4
																	-327.68		137.72	114308	114.308	-100.59
																	-327.68		137.72	114445	114.445	-99.99
																	-327.68		137.72	114583	114.583	-100.56
																	-327.68		137.72	114721	114.721	-100.59
																	-327.68		137.72	114858	114.858	-100.21
																	-327.68		137.72	114996	114.996	-100.94
																	-327.68		137.72	115134	115.134	-100.65
																	-327.68		137.72	115272	115.272	-100.14
																	-327.68		137.72	115409	115.409	-100.13
																	-327.68		137.72	115547	115.547	-100.62
																	-327.68		137.72	115685	115.685	-100.16
																	-327.68		137.72	115823	115.823	-100.65
																	-327.68		137.72	115960	115.96	-100.37
																	-327.68		137.72	116098	116.098	-100.51
																	-327.68		137.72	116236	116.236	-100.62
																	-327.68		137.72	116373	116.373	-100.07
																	-327.68		137.72	116511	116.511	-100.83
																	-327.68		137.72	116649	116.649	-100.51
																	-327.68		137.72	116787	116.787	-100.55
																	-327.68		137.72	116924	116.924	-100.56
																	-327.68		137.72	117062	117.062	-76.31
																	-327.68		137.72	117200	117.2	-100.88
																	-327.68		137.72	117337	117.337	-100.67
																	-327.68		137.72	117475	117.475	-100.54
																	-327.68		137.72	117613	117.613	-100.77
																	-327.68		137.72	117751	117.751	-100.54
																	-327.68		137.72	117888	117.888	-100.34
																	-327.68		137.72	118026	118.026	-100.23
																	-327.68		137.72	118164	118.164	-100.22
																	-327.68		137.72	118301	118.301	-100.38
																	-327.68		137.72	118439	118.439	-100.33
																	-327.68		137.72	118577	118.577	-100.54
																	-327.68		137.72	118715	118.715	-100.34
																	-327.68		137.72	118852	118.852	-100.23
																	-327.68		137.72	118990	118.99	-100.11
																	-327.68		137.72	119128	119.128	-100.22
																	-327.68		137.72	119266	119.266	-100.45
																	-327.68		137.72	119403	119.403	-100.65
																	-327.68		137.72	119541	119.541	-100.76
																	-327.68		137.72	119679	119.679	-100.23
																	-327.68		137.72	119816	119.816	-99.78
																	-327.68		137.72	119954	119.954	-100.55
																	-327.68		137.72	120092	120.092	-100.76
																	-327.68		137.72	120230	120.23	-100.77
																	-327.68		137.72	120367	120.367	-100.67
																	-327.68		137.72	120505	120.505	-78.05
																	-327.68		137.72	120643	120.643	-100.54
																	-327.68		137.72	120780	120.78	-100.76
																	-327.68		137.72	120918	120.918	-100.44
																	-327.68		137.72	121056	121.056	-100.34
																	-327.68		137.72	121194	121.194	-100.03
																	-327.68		137.72	121331	121.331	-100.2
																	-327.68		137.72	121469	121.469	-100.12
																	-327.68		137.72	121607	121.607	-100.03
																	-327.68		137.72	121744	121.744	-100.34
																	-327.68		137.72	121882	121.882	-100.32
																	-327.68		137.72	122020	122.02	-100.03
																	-327.68		137.72	122158	122.158	-100.11
																	-327.68		137.72	122295	122.295	-100.41
																	-327.68		137.72	122433	122.433	-100.06
																	-327.68		137.72	122571	122.571	-100.65
																	-327.68		137.72	122709	122.709	-100.32
																	-327.68		137.72	122846	122.846	-100.54
																	-327.68		137.72	122984	122.984	-100.11
																	-327.68		137.72	123122	123.122	-100.32
																	-327.68		137.72	123259	123.259	-100.54
																	-327.68		137.72	123397	123.397	-100.66
																	-327.68		137.72	123535	123.535	-100.77
																	-327.68		137.72	123673	123.673	-100.87
																	-327.68		137.72	123810	123.81	-100.45
																	-327.68		137.72	123948	123.948	-79.67
																	-327.68		137.72	124086	124.086	-100.23
																	-327.68		137.72	124223	124.223	-100.88
																	-327.68		137.72	124361	124.361	-100.11
																	-327.68		137.72	124499	124.499	-100.34
																	-327.68		137.72	124637	124.637	-100.22
																	-327.68		137.72	124774	124.774	-100.65
																	-327.68		137.72	124912	124.912	-100.66
																	-327.68		137.72	125050	125.05	-100.78
																	-327.68		137.72	125187	125.187	-100.77
																	-327.68		137.72	125325	125.325	-100.88
																	-327.68		137.72	125463	125.463	-100.98
																	-327.68		137.72	125601	125.601	-100.78
																	-327.68		137.72	125738	125.738	-100.54
																	-327.68		137.72	125876	125.876	-99.56
																	-327.68		137.72	126014	126.014	-100.45
																	-327.68		137.72	126152	126.152	-100.54
																	-327.68		137.72	126289	126.289	-100.21
																	-327.68		137.72	126427	126.427	-100.34
																	-327.68		137.72	126565	126.565	-100.54
																	-327.68		137.72	126702	126.702	-100.66
																	-327.68		137.72	126840	126.84	-100.1
																	-327.68		137.72	126978	126.978	-100.05
																	-327.68		137.72	127116	127.116	-100.56
																	-327.68		137.72	127253	127.253	-100.1
																	-327.68		137.72	127391	127.391	-82.05
																	-327.68		137.72	127529	127.529	-100.04
																	-327.68		137.72	127666	127.666	-100.54
																	-327.68		137.72	127804	127.804	-100.4
																	-327.68		137.72	127942	127.942	-100.34
																	-327.68		137.72	128080	128.08	-100.32
																	-327.68		137.72	128217	128.217	-100.23
																	-327.68		137.72	128355	128.355	-100.22
																	-327.68		137.72	128493	128.493	-100.1
																	-327.68		137.72	128630	128.63	-100.11
																	-327.68		137.72	128768	128.768	-100.77
																	-327.68		137.72	128906	128.906	-100.34
																	-327.68		137.72	129044	129.044	-100.54
																	-327.68		137.72	129181	129.181	-100.67
																	-327.68		137.72	129319	129.319	-100.76
																	-327.68		137.72	129457	129.457	-100.56
																	-327.68		137.72	129595	129.595	-100.77
																	-327.68		137.72	129732	129.732	-100.65
																	-327.68		137.72	129870	129.87	-100.56
																	-327.68		137.72	130008	130.008	-100.65
																	-327.68		137.72	130145	130.145	-100.24
																	-327.68		137.72	130283	130.283	-100.77
																	-327.68		137.72	130421	130.421	-100.61
																	-327.68		137.72	130559	130.559	-100.94
																	-327.68		137.72	130696	130.696	-100.51
																	-327.68		137.72	130834	130.834	-83.64
																	-327.68		137.72	130972	130.972	-100.31
																	-327.68		137.72	131109	131.109	-100.12
																	-327.68		137.72	131247	131.247	-100.5
																	-327.68		137.72	131385	131.385	-100.46
																	-327.68		137.72	131523	131.523	-100.12
																	-327.68		137.72	131660	131.66	-100.42
																	-327.68		137.72	131798	131.798	-100.63
																	-327.68		137.72	131936	131.936	-99.41
																	-327.68		137.72	132073	132.073	-99.67
																	-327.68		137.72	132211	132.211	-100.72
																	-327.68		137.72	132349	132.349	-100.53
																	-327.68		137.72	132487	132.487	-100.01
																	-327.68		137.72	132624	132.624	-100.63
																	-327.68		137.72	132762	132.762	-100.63
																	-327.68		137.72	132900	132.9	-100.58
																	-327.68		137.72	133038	133.038	-100.46
																	-327.68		137.72	133175	133.175	-100.72
																	-327.68		137.72	133313	133.313	-100.75
																	-327.68		137.72	133451	133.451	-100.43
																	-327.68		137.72	133588	133.588	-99.94
																	-327.68		137.72	133726	133.726	-100.43
																	-327.68		137.72	133864	133.864	-100.75
																	-327.68		137.72	134002	134.002	-100.77
																	-327.68		137.72	134139	134.139	-99.27
																	-327.68		137.72	134277	134.277	-86.05
																	-327.68		137.72	134415	134.415	-100.22
																	-327.68		137.72	134552	134.552	-100.73
																	-327.68		137.72	134690	134.69	-100.88
																	-327.68		137.72	134828	134.828	-100.75
																	-327.68		137.72	134966	134.966	-99.69
																	-327.68		137.72	135103	135.103	-100.32
																	-327.68		137.72	135241	135.241	-100.02
																	-327.68		137.72	135379	135.379	-100.34
																	-327.68		137.72	135516	135.516	-100.32
																	-327.68		137.72	135654	135.654	-100.22
																	-327.68		137.72	135792	135.792	-100.11
																	-327.68		137.72	135930	135.93	-100.02
																	-327.68		137.72	136067	136.067	-100.1
																	-327.68		137.72	136205	136.205	-100.78
																	-327.68		137.72	136343	136.343	-100.11
																	-327.68		137.72	136481	136.481	-100.54
																	-327.68		137.72	136618	136.618	-100.45
																	-327.68		137.72	136756	136.756	-100.43
																	-327.68		137.72	136894	136.894	-100.34
																	-327.68		137.72	137031	137.031	-100.23
																	-327.68		137.72	137169	137.169	-100.22
																	-327.68		137.72	137307	137.307	-100.67
																	-327.68		137.72	137445	137.445	-100.87
																	-327.68		137.72	137582	137.582	-100.67
																	-327.68		137.72	137720	137.72	-86.89
