# Supplementary material for: Ultrafast fiber laser at 1570 nm based on organic material as saturable absorber
Source: Sci Rep. 2022 Aug 2;12:13288. doi: 10.1038/s41598-022-17724-9 (PMC9345930; doi:10.1038/s41598-022-17724-9)
Supplement: Supplementary file 15 — Supplementary Information 15. [file 41598_2022_17724_MOESM15_ESM.xlsx]

## Sheet: Лист1
Wavelength nm	Absorbance intensity
100	2.8
101	2.8
102	2.8
103	2.8
104	2.8
105	2.8
106	2.8
107	2.8
108	2.8
109	2.8
110	2.8
111	2.8
112	2.8
113	2.8
114	2.8
115	2.8
116	2.8
117	2.8
118	2.8
119	2.8
120	2.8
121	2.8
122	2.8
123	2.8
124	2.8
125	2.8
126	2.8
127	2.8
128	2.8
129	2.8
130	2.8
131	2.8
132	2.8
133	2.8
134	2.8
135	2.8
136	2.8
137	2.8
138	2.8
139	2.8
140	2.8
141	2.8
142	2.8
143	2.8
144	2.8
145	2.8
146	2.8
147	2.8
148	2.8
149	2.8
150	2.8
151	2.8
152	2.8
153	2.8
154	2.8
155	2.8
156	2.8
157	2.8
158	2.8
159	2.8
160	2.8
161	2.8
162	2.8
163	2.8
164	2.8
165	2.8
166	2.8
167	2.8
168	2.8
169	2.8
170	2.8
171	2.8
172	2.8
173	2.8
174	2.8
175	2.8
176	2.8
177	2.8
178	2.8
179	2.8
180	2.8
181	2.8
182	2.8
183	2.8
184	2.8
185	2.8
186	2.8
187	2.8
188	2.81
189	2.82
190	2.83
191	2.84
192	2.85
193	2.86
194	2.87
195	2.88
196	2.89
197	2.9
198	2.91
199	2.92
200	2.93
201	2.94
202	2.95
203	2.96
204	2.97
205	2.98
206	2.99
207	3
208	3.01
209	3
210	2.99
211	2.98
212	2.97
213	2.97
214	2.97
215	2.97
216	2.97
217	2.92
218	2.91
219	2.9
220	2.89
221	2.88
222	2.87
223	2.86
224	2.85
225	2.84
226	2.83
227	2.82
228	2.81
229	2.8
230	2.81
231	2.82
232	2.83
233	2.84
234	2.85
235	2.86
236	2.87
237	2.88
238	2.89
239	2.9
240	2.91
241	2.92
242	2.93
243	2.93
244	2.93
245	2.93
246	2.92
247	2.91
248	2.87
249	2.86
250	2.85
251	2.84
252	2.83
253	2.82
254	2.81
255	2.8
256	2.79
257	2.78
258	2.77
259	2.772
260	2.774
261	2.776
262	2.778
263	2.78
264	2.782
265	2.784
266	2.786
267	2.788
268	2.79
269	2.792
270	2.794
271	2.796
272	2.798
273	2.8
274	2.802
275	2.804
276	2.806
277	2.808
278	2.81
279	2.812
280	2.814
281	2.816
282	2.818
283	2.82
284	2.822
285	2.824
286	2.826
287	2.828
288	2.83
289	2.832
290	2.834
291	2.836
292	2.838
293	2.84
294	2.842
295	2.844
296	2.846
297	2.848
298	2.85
299	2.85
300	2.85
301	2.85
302	2.85
303	2.845
304	2.84
305	2.835
306	2.83
307	2.825
308	2.82
309	2.815
310	2.81
311	2.805
312	2.8
313	2.795
314	2.79
315	2.785
316	2.78
317	2.78
318	2.78
319	2.78
320	2.78
321	2.78
322	2.78
323	2.78
324	2.78
325	2.78
326	2.78
327	2.78
328	2.78
329	2.78
330	2.78
331	2.78
332	2.78
333	2.78
334	2.78
335	2.78
336	2.78
337	2.78
338	2.78
339	2.78
340	2.78
341	2.78
342	2.78
343	2.78
344	2.78
345	2.78
346	2.78
347	2.78
348	2.78
349	2.78
350	2.78
351	2.78
352	2.78
353	2.78
354	2.78
355	2.78
356	2.78
357	2.78
358	2.78
359	2.78
360	2.78
361	2.78
362	2.78
363	2.78
364	2.78
365	2.79
366	2.8
367	2.81
368	2.82
369	2.83
370	2.84
371	2.85
372	2.86
373	2.87
374	2.88
375	2.89
376	2.9
377	2.91
378	2.92
379	2.93
380	2.93
381	2.93
382	2.93
383	2.93
384	2.92
385	2.91
386	2.9
387	2.89
388	2.88
389	2.87
390	2.86
391	2.85
392	2.84
393	2.83
394	2.82
395	2.81
396	2.8
397	2.79
398	2.78
399	2.77
400	2.76
401	2.75
402	2.74
403	2.73
404	2.72
405	2.71
406	2.7
407	2.69
408	2.68
409	2.67
410	2.66
411	2.65
412	2.64
413	2.63
414	2.62
415	2.61
416	2.6
417	2.59
418	2.58
419	2.57
420	2.56
421	2.55
422	2.54
423	2.53
424	2.52
425	2.51
426	2.5
427	2.49
428	2.48
429	2.47
430	2.46
431	2.45
432	2.44
433	2.43
434	2.42
435	2.41
436	2.405
437	2.4
438	2.395
439	2.39
440	2.385
441	2.38
442	2.375
443	2.37
444	2.365
445	2.36
446	2.355
447	2.35
448	2.345
449	2.34
450	2.34
451	2.335
452	2.33
453	2.325
454	2.32
455	2.315
456	2.31
457	2.305
458	2.3
459	2.295
460	2.29
461	2.285
462	2.28
463	2.277
464	2.274
465	2.271
466	2.268
467	2.265
468	2.262
469	2.259
470	2.256
471	2.253
472	2.25
473	2.247
474	2.244
475	2.241
476	2.238
477	2.235
478	2.232
479	2.229
480	2.226
481	2.223
482	2.22
483	2.217
484	2.214
485	2.211
486	2.208
487	2.205
488	2.202
489	2.199
490	2.197
491	2.195
492	2.193
493	2.191
494	2.188
495	2.185
496	2.182
497	2.179
498	2.177
499	2.174
500	2.171
501	2.168
502	2.165
503	2.162
504	2.159
505	2.157
506	2.155
507	2.153
508	2.151
509	2.149
510	2.147
511	2.145
512	2.143
513	2.141
514	2.139
515	2.137
516	2.135
517	2.133
518	2.131
519	2.129
520	2.127
521	2.125
522	2.123
523	2.121
524	2.118
525	2.115
526	2.113
527	2.11
528	2.108
529	2.106
530	2.104
531	2.102
532	2.1
533	2.098
534	2.096
535	2.094
536	2.092
537	2.09
538	2.088
539	2.086
540	2.084
541	2.082
542	2.08
543	2.078
544	2.076
545	2.074
546	2.072
547	2.07
548	2.068
549	2.066
550	2.064
551	2.062
552	2.06
553	2.058
554	2.056
555	2.054
556	2.052
557	2.05
558	2.048
559	2.046
560	2.044
561	2.042
562	2.04
563	2.038
564	2.036
565	2.034
566	2.032
567	2.03
568	2.028
569	2.026
570	2.024
571	2.022
572	2.02
573	2.018
574	2.016
575	2.014
576	2.012
577	2.01
578	2.008
579	2.006
580	2.004
581	2.002
582	2
583	1.998
584	1.996
585	1.994
586	1.992
587	1.99
588	1.988
589	1.986
590	1.984
591	1.982
592	1.98
593	1.978
594	1.976
595	1.974
596	1.972
597	1.97
598	1.968
599	1.966
600	1.964
601	1.962
602	1.96
603	1.958
604	1.956
605	1.954
606	1.952
607	1.95
608	1.948
609	1.946
610	1.944
611	1.942
612	1.94
613	1.938
614	1.936
615	1.934
616	1.932
617	1.93
618	1.928
619	1.926
620	1.924
621	1.922
622	1.92
623	1.918
624	1.916
625	1.914
626	1.912
627	1.91
628	1.908
629	1.906
630	1.904
631	1.902
632	1.9
633	1.898
634	1.896
635	1.894
636	1.892
637	1.89
638	1.888
639	1.886
640	1.884
641	1.882
642	1.88
643	1.878
644	1.876
645	1.874
646	1.872
647	1.87
648	1.868
649	1.866
650	1.864
651	1.862
652	1.86
653	1.858
654	1.856
655	1.854
656	1.852
657	1.85
658	1.848
659	1.846
660	1.844
661	1.842
662	1.84
663	1.838
664	1.836
665	1.834
666	1.832
667	1.83
668	1.828
669	1.826
670	1.824
671	1.822
672	1.82
673	1.818
674	1.816
675	1.814
676	1.812
677	1.81
678	1.8085
679	1.807
680	1.8055
681	1.804
682	1.8025
683	1.801
684	1.799
685	1.798
686	1.797
687	1.796
688	1.795
689	1.794
690	1.793
691	1.792
692	1.791
693	1.79
694	1.789
695	1.788
696	1.787
697	1.786
698	1.785
699	1.784
700	1.783
701	1.782
702	1.781
703	1.78
704	1.779
705	1.778
706	1.777
707	1.776
708	1.775
709	1.774
710	1.773
711	1.772
712	1.771
713	1.77
714	1.769
715	1.768
716	1.767
717	1.766
718	1.765
719	1.764
720	1.763
721	1.762
722	1.761
723	1.76
724	1.759
725	1.758
726	1.757
727	1.756
728	1.755
729	1.754
730	1.753
731	1.752
732	1.751
733	1.75
734	1.749
735	1.748
736	1.747
737	1.746
738	1.745
739	1.744
740	1.743
741	1.742
742	1.741
743	1.74
744	1.739
745	1.738
746	1.737
747	1.736
748	1.735
749	1.734
750	1.733
751	1.732
752	1.731
753	1.73
754	1.729
755	1.728
756	1.727
757	1.727
758	1.726
759	1.725
760	1.724
761	1.723
762	1.722
763	1.721
764	1.72
765	1.719
766	1.718
767	1.717
768	1.716
769	1.715
770	1.714
771	1.713
772	1.712
773	1.711
774	1.71
775	1.709
776	1.708
777	1.707
778	1.706
779	1.705
780	1.704
781	1.703
782	1.702
783	1.701
784	1.7
785	1.699
786	1.698
787	1.697
788	1.696
789	1.695
790	1.694
791	1.693
792	1.692
793	1.691
794	1.69
795	1.689
796	1.688
797	1.687
798	1.686
799	1.685
800	1.684
801	1.683
802	1.682
803	1.681
804	1.68
805	1.679
806	1.678
807	1.677
808	1.676
809	1.675
810	1.674
811	1.673
812	1.672
813	1.671
814	1.67
815	1.669
816	1.668
817	1.667
818	1.666
819	1.665
820	1.664
821	1.663
822	1.662
823	1.661
824	1.66
825	1.659
826	1.658
827	1.657
828	1.656
829	1.655
830	1.654
831	1.653
832	1.652
833	1.651
834	1.65
835	1.649
836	1.648
837	1.647
838	1.646
839	1.645
840	1.644
841	1.643
842	1.642
843	1.641
844	1.64
845	1.639
846	1.638
847	1.637
848	1.636
849	1.635
850	1.634
851	1.633
852	1.632
853	1.631
854	1.63
855	1.629
856	1.628
857	1.627
858	1.626
859	1.625
860	1.624
861	1.623
862	1.622
863	1.621
864	1.62
865	1.619
866	1.618
867	1.617
868	1.616
869	1.615
870	1.614
871	1.613
872	1.612
873	1.611
874	1.61
875	1.609
876	1.608
877	1.607
878	1.606
879	1.605
880	1.604
881	1.603
882	1.602
883	1.601
884	1.6
885	1.599
886	1.598
887	1.597
888	1.596
889	1.595
890	1.594
891	1.593
892	1.592
893	1.591
894	1.59
895	1.589
896	1.588
897	1.587
898	1.586
899	1.585
900	1.584
901	1.583
902	1.582
903	1.581
904	1.58
905	1.579
906	1.578
907	1.577
908	1.576
909	1.575
910	1.574
911	1.573
912	1.572
913	1.571
914	1.57
915	1.569
916	1.568
917	1.567
918	1.566
919	1.565
920	1.564
921	1.563
922	1.562
923	1.561
924	1.56
925	1.559
926	1.558
927	1.557
928	1.556
929	1.555
930	1.554
931	1.553
932	1.552
933	1.551
934	1.55
935	1.549
936	1.548
937	1.547
938	1.546
939	1.545
940	1.544
941	1.543
942	1.542
943	1.541
944	1.54
945	1.539
946	1.538
947	1.537
948	1.536
949	1.535
950	1.534
951	1.533
952	1.532
953	1.531
954	1.53
955	1.529
956	1.528
957	1.527
958	1.526
959	1.525
960	1.524
961	1.523
962	1.522
963	1.521
964	1.52
965	1.519
966	1.518
967	1.517
968	1.516
969	1.515
970	1.514
971	1.513
972	1.512
973	1.511
974	1.51
975	1.509
976	1.508
977	1.507
978	1.506
979	1.505
980	1.504
981	1.503
982	1.502
983	1.501
984	1.5
985	1.499
986	1.498
987	1.497
988	1.496
989	1.495
990	1.494
991	1.493
992	1.492
993	1.491
994	1.49
995	1.489
996	1.488
997	1.487
998	1.486
999	1.485
1000	1.484
1001	1.483
1002	1.482
1003	1.481
1004	1.48
1005	1.479
1006	1.478
1007	1.477
1008	1.476
1009	1.475
1010	1.474
1011	1.473
1012	1.472
1013	1.471
1014	1.47
1015	1.469
1016	1.468
1017	1.467
1018	1.466
1019	1.465
1020	1.464
1021	1.463
1022	1.462
1023	1.461
1024	1.46
1025	1.46
1026	1.46
1027	1.46
1028	1.46
1029	1.45
1030	1.45
1031	1.45
1032	1.45
1033	1.45
1034	1.45
1035	1.45
1036	1.45
1037	1.45
1038	1.45
1039	1.45
1040	1.45
1041	1.45
1042	1.45
1043	1.45
1044	1.45
1045	1.45
1046	1.45
1047	1.44
1048	1.44
1049	1.44
1050	1.44
1051	1.44
1052	1.44
1053	1.44
1054	1.44
1055	1.44
1056	1.44
1057	1.42
1058	1.42
1059	1.42
1060	1.42
1061	1.42
1062	1.42
1063	1.42
1064	1.42
1065	1.42
1066	1.42
1067	1.42
1068	1.42
1069	1.42
1070	1.42
1071	1.4
1072	1.4
1073	1.4
1074	1.4
1075	1.4
1076	1.4
1077	1.4
1078	1.4
1079	1.4
1080	1.4
1081	1.4
1082	1.4
1083	1.4
1084	1.4
1085	1.4
1086	1.4
1087	1.4
1088	1.4
1089	1.4
1090	1.4
1091	1.4
1092	1.4
1093	1.4
1094	1.4
1095	1.4
1096	1.4
1097	1.4
1098	1.4
1099	1.4
1100	1.4
1101	1.4
1102	1.4
1103	1.38
1104	1.38
1105	1.38
1106	1.38
1107	1.38
1108	1.38
1109	1.38
1110	1.38
1111	1.38
1112	1.38
1113	1.38
1114	1.38
1115	1.38
1116	1.38
1117	1.38
1118	1.38
1119	1.36
1120	1.36
1121	1.36
1122	1.36
1123	1.36
1124	1.36
1125	1.36
1126	1.36
1127	1.36
1128	1.36
1129	1.36
1130	1.36
1131	1.36
1132	1.36
1133	1.34
1134	1.34
1135	1.34
1136	1.34
1137	1.34
1138	1.34
1139	1.34
1140	1.34
1141	1.34
1142	1.34
1143	1.34
1144	1.34
1145	1.34
1146	1.34
1147	1.34
1148	1.34
1149	1.32
1150	1.32
1151	1.32
1152	1.32
1153	1.32
1154	1.32
1155	1.32
1156	1.32
1157	1.32
1158	1.32
1159	1.32
1160	1.32
1161	1.32
1162	1.32
1163	1.32
1164	1.32
1165	1.32
1166	1.32
1167	1.32
1168	1.32
1169	1.3
1170	1.3
1171	1.3
1172	1.3
1173	1.3
1174	1.3
1175	1.3
1176	1.3
1177	1.3
1178	1.3
1179	1.3
1180	1.3
1181	1.3
1182	1.3
1183	1.3
1184	1.3
1185	1.3
1186	1.3
1187	1.3
1188	1.28
1189	1.28
1190	1.28
1191	1.28
1192	1.28
1193	1.28
1194	1.28
1195	1.28
1196	1.28
1197	1.28
1198	1.28
1199	1.28
1200	1.28
1201	1.28
1202	1.28
1203	1.28
1204	1.28
1205	1.28
1206	1.28
1207	1.28
1208	1.28
1209	1.28
1210	1.28
1211	1.28
1212	1.28
1213	1.28
1214	1.28
1215	1.26
1216	1.26
1217	1.26
1218	1.26
1219	1.26
1220	1.26
1221	1.26
1222	1.26
1223	1.26
1224	1.26
1225	1.26
1226	1.26
1227	1.26
1228	1.26
1229	1.26
1230	1.26
1231	1.26
1232	1.24
1233	1.24
1234	1.24
1235	1.24
1236	1.24
1237	1.24
1238	1.24
1239	1.24
1240	1.24
1241	1.24
1242	1.24
1243	1.24
1244	1.24
1245	1.24
1246	1.24
1247	1.24
1248	1.24
1249	1.22
1250	1.22
1251	1.22
1252	1.22
1253	1.22
1254	1.22
1255	1.22
1256	1.22
1257	1.22
1258	1.22
1259	1.22
1260	1.22
1261	1.22
1262	1.22
1263	1.22
1264	1.22
1265	1.22
1266	1.22
1267	1.22
1268	1.22
1269	1.22
1270	1.2
1271	1.2
1272	1.2
1273	1.2
1274	1.2
1275	1.2
1276	1.2
1277	1.2
1278	1.2
1279	1.2
1280	1.2
1281	1.2
1282	1.2
1283	1.2
1284	1.2
1285	1.2
1286	1.2
1287	1.2
1288	1.2
1289	1.2
1290	1.2
1291	1.2
1292	1.2
1293	1.2
1294	1.2
1295	1.2
1296	1.2
1297	1.2
1298	1.2
1299	1.18
1300	1.18
1301	1.18
1302	1.18
1303	1.18
1304	1.18
1305	1.18
1306	1.18
1307	1.18
1308	1.18
1309	1.18
1310	1.18
1311	1.18
1312	1.18
1313	1.18
1314	1.18
1315	1.18
1316	1.18
1317	1.18
1318	1.18
1319	1.18
1320	1.18
1321	1.18
1322	1.18
1323	1.18
1324	1.18
1325	1.18
1326	1.16
1327	1.16
1328	1.16
1329	1.16
1330	1.16
1331	1.16
1332	1.16
1333	1.16
1334	1.16
1335	1.16
1336	1.16
1337	1.16
1338	1.16
1339	1.16
1340	1.16
1341	1.16
1342	1.16
1343	1.16
1344	1.16
1345	1.16
1346	1.16
1347	1.16
1348	1.16
1349	1.16
1350	1.16
1351	1.16
1352	1.16
1353	1.14
1354	1.14
1355	1.14
1356	1.14
1357	1.14
1358	1.14
1359	1.14
1360	1.14
1361	1.14
1362	1.14
1363	1.14
1364	1.14
1365	1.14
1366	1.14
1367	1.14
1368	1.14
1369	1.14
1370	1.14
1371	1.14
1372	1.14
1373	1.14
1374	1.14
1375	1.14
1376	1.14
1377	1.14
1378	1.14
1379	1.14
1380	1.14
1381	1.14
1382	1.14
1383	1.14
1384	1.14
1385	1.14
1386	1.14
1387	1.14
1388	1.14
1389	1.14
1390	1.14
1391	1.14
1392	1.14
1393	1.14
1394	1.14
1395	1.14
1396	1.14
1397	1.14
1398	1.14
1399	1.14
1400	1.14
1401	1.14
1402	1.14
1403	1.14
1404	1.12
1405	1.12
1406	1.12
1407	1.12
1408	1.12
1409	1.12
1410	1.12
1411	1.12
1412	1.12
1413	1.12
1414	1.12
1415	1.12
1416	1.12
1417	1.12
1418	1.12
1419	1.12
1420	1.12
1421	1.12
1422	1.12
1423	1.1
1424	1.1
1425	1.1
1426	1.1
1427	1.1
1428	1.1
1429	1.1
1430	1.1
1431	1.1
1432	1.1
1433	1.1
1434	1.1
1435	1.1
1436	1.1
1437	1.1
1438	1.1
1439	1.1
1440	1.1
1441	1.1
1442	1.1
1443	1.1
1444	1.1
1445	1.1
1446	1.1
1447	1.1
1448	1.08
1449	1.08
1450	1.08
1451	1.08
1452	1.08
1453	1.08
1454	1.08
1455	1.08
1456	1.08
1457	1.08
1458	1.08
1459	1.08
1460	1.08
1461	1.08
1462	1.08
1463	1.08
1464	1.08
1465	1.08
1466	1.08
1467	1.08
1468	1.08
1469	1.08
1470	1.08
1471	1.08
1472	1.08
1473	1.08
1474	1.08
1475	1.08
1476	1.08
1477	1.08
1478	1.08
1479	1.08
1480	1.08
1481	1.08
1482	1.08
1483	1.08
1484	1.08
1485	1.08
1486	1.08
1487	1.08
1488	1.08
1489	1.08
1490	1.08
1491	1.08
1492	1.08
1493	1.08
1494	1.08
1495	1.08
1496	1.06
1497	1.06
1498	1.06
1499	1.06
1500	1.06
1501	1.06
1502	1.06
1503	1.06
1504	1.06
1505	1.06
1506	1.06
1507	1.06
1508	1.06
1509	1.06
1510	1.06
1511	1.06
1512	1.06
1513	1.06
1514	1.06
1515	1.06
1516	1.06
1517	1.06
1518	1.06
1519	1.06
1520	1.06
1521	1.06
1522	1.06
1523	1.06
1524	1.06
1525	1.06
1526	1.06
1527	1.06
1528	1.06
1529	1.06
1530	1.06
1531	1.06
1532	1.06
1533	1.06
1534	1.06
1535	1.06
1536	1.06
1537	1.06
1538	1.04
1539	1.04
1540	1.04
1541	1.04
1542	1.04
1543	1.04
1544	1.04
1545	1.04
1546	1.04
1547	1.04
1548	1.04
1549	1.04
1550	1.04
1551	1.04
1552	1.04
1553	1.04
1554	1.04
1555	1.04
1556	1.04
1557	1.04
1558	1.04
1559	1.04
1560	1.04
1561	1.04
1562	1.04
1563	1.04
1564	1.04
1565	1.04
1566	1.04
1567	1.04
1568	1.04
1569	1.04
1570	1.04
1571	1.04
1572	1.04
1573	1.04
1574	1.04
1575	1.04
1576	1.04
1577	1.03
1578	1.03
1579	1.03
1580	1.03
1581	1.03
1582	1.03
1583	1.03
1584	1.03
1585	1.03
1586	1.03
1587	1.03
1588	1.03
1589	1.03
1590	1.03
1591	1.03
1592	1.03
1593	1.03
1594	1.03
1595	1.03
1596	1.03
1597	1.03
1598	1.03
1599	1.03
1600	1.03
1601	1.03
1602	1.03
1603	1.03
1604	1.03
1605	1.03
1606	1.03
1607	1.03
1608	1.03
1609	1.03
1610	1.03
1611	1.03
1612	1.03
1613	1.02
1614	1.02
1615	1.02
1616	1.02
1617	1.02
1618	1.02
1619	1.02
1620	1.02
1621	1
1622	1
1623	1
1624	1
1625	1
1626	1
1627	1
1628	1
1629	1
1630	1
1631	1
1632	1
1633	1
1634	1
1635	1
1636	1
1637	1
1638	1
1639	1
1640	1
1641	1
1642	1
1643	1
1644	1
1645	1
1646	1
1647	1
1648	1
1649	1
1650	1
1651	1
1652	1
1653	1
1654	1
1655	1
1656	1
1657	1
1658	0.99
1659	0.99
1660	0.99
1661	0.99
1662	0.99
1663	0.99
1664	0.99
1665	0.99
1666	0.99
1667	0.99
1668	0.99
1669	0.99
1670	0.99
1671	0.98
1672	0.98
1673	0.98
1674	0.98
1675	0.98
1676	0.98
1677	0.98
1678	0.98
1679	0.98
1680	0.98
1681	0.98
1682	0.98
1683	0.98
1684	0.98
1685	0.98
1686	0.98
1687	0.98
1688	0.98
1689	0.97
1690	0.97
1691	0.97
1692	0.97
1693	0.97
1694	0.97
1695	0.97
1696	0.97
1697	0.97
1698	0.97
1699	0.97
1700	0.97
1701	0.97
1702	0.97
1703	0.96
1704	0.96
1705	0.96
1706	0.96
1707	0.96
1708	0.96
1709	0.96
1710	0.96
1711	0.96
1712	0.96
1713	0.96
1714	0.96
1715	0.96
1716	0.96
1717	0.96
1718	0.96
1719	0.96
1720	0.96
1721	0.95
1722	0.95
1723	0.95
1724	0.95
1725	0.95
1726	0.95
1727	0.95
1728	0.95
1729	0.95
1730	0.95
1731	0.95
1732	0.95
1733	0.95
1734	0.95
1735	0.95
1736	0.95
1737	0.95
1738	0.95
1739	0.95
1740	0.95
1741	0.95
1742	0.95
1743	0.95
1744	0.95
1745	0.95
1746	0.95
1747	0.95
1748	0.95
1749	0.95
1750	0.95
1751	0.94
1752	0.94
1753	0.94
1754	0.94
1755	0.94
1756	0.94
1757	0.94
1758	0.94
1759	0.94
1760	0.94
1761	0.94
1762	0.94
1763	0.94
1764	0.94
1765	0.94
1766	0.94
1767	0.94
1768	0.94
1769	0.94
1770	0.94
1771	0.94
1772	0.94
1773	0.93
1774	0.93
1775	0.93
1776	0.93
1777	0.93
1778	0.93
1779	0.93
1780	0.93
1781	0.93
1782	0.93
1783	0.93
1784	0.93
1785	0.93
1786	0.93
1787	0.93
1788	0.93
1789	0.93
1790	0.93
1791	0.93
1792	0.92
1793	0.92
1794	0.92
1795	0.92
1796	0.92
1797	0.92
1798	0.92
1799	0.92
1800	0.92
1801	0.92
1802	0.92
1803	0.92
1804	0.92
1805	0.92
1806	0.92
1807	0.92
1808	0.92
1809	0.92
1810	0.92
1811	0.92
1812	0.91
1813	0.91
1814	0.91
1815	0.91
1816	0.91
1817	0.91
1818	0.91
1819	0.91
1820	0.91
1821	0.91
1822	0.91
1823	0.91
1824	0.91
1825	0.9
1826	0.9
1827	0.9
1828	0.9
1829	0.9
1830	0.9
1831	0.9
1832	0.9
1833	0.9
1834	0.9
1835	0.9
1836	0.89
1837	0.89
1838	0.89
1839	0.89
1840	0.89
1841	0.89
1842	0.89
1843	0.89
1844	0.89
1845	0.89
1846	0.89
1847	0.89
1848	0.89
1849	0.89
1850	0.89
1851	0.89
1852	0.88
1853	0.88
1854	0.88
1855	0.88
1856	0.88
1857	0.88
1858	0.88
1859	0.88
1860	0.88
1861	0.88
1862	0.88
1863	0.88
1864	0.88
1865	0.88
1866	0.88
1867	0.88
1868	0.87
1869	0.87
1870	0.87
1871	0.87
1872	0.87
1873	0.87
1874	0.87
1875	0.87
1876	0.87
1877	0.87
1878	0.87
1879	0.87
1880	0.87
1881	0.87
1882	0.87
1883	0.87
1884	0.87
1885	0.86
1886	0.86
1887	0.86
1888	0.86
1889	0.86
1890	0.86
1891	0.86
1892	0.86
1893	0.86
1894	0.86
1895	0.86
1896	0.86
1897	0.86
1898	0.86
1899	0.86
1900	0.86
1901	0.86
1902	0.85
1903	0.85
1904	0.85
1905	0.85
1906	0.85
1907	0.85
1908	0.85
1909	0.85
1910	0.85
1911	0.85
1912	0.85
1913	0.85
1914	0.85
1915	0.85
1916	0.85
1917	0.85
1918	0.84
1919	0.84
1920	0.84
1921	0.84
1922	0.84
1923	0.84
1924	0.84
1925	0.84
1926	0.84
1927	0.84
1928	0.84
1929	0.84
1930	0.84
1931	0.84
1932	0.84
1933	0.84
1934	0.84
1935	0.84
1936	0.84
1937	0.84
1938	0.84
1939	0.84
1940	0.83
1941	0.83
1942	0.83
1943	0.83
1944	0.83
1945	0.83
1946	0.83
1947	0.83
1948	0.83
1949	0.83
1950	0.83
1951	0.83
1952	0.83
1953	0.83
1954	0.83
1955	0.83
1956	0.83
1957	0.83
1958	0.83
1959	0.83
1960	0.83
1961	0.83
1962	0.83
1963	0.83
1964	0.83
1965	0.83
1966	0.82
1967	0.82
1968	0.82
1969	0.82
1970	0.82
1971	0.82
1972	0.82
1973	0.82
1974	0.82
1975	0.82
1976	0.82
1977	0.82
1978	0.82
1979	0.82
1980	0.82
1981	0.82
1982	0.82
1983	0.82
1984	0.82
1985	0.82
1986	0.82
1987	0.82
1988	0.82
1989	0.82
1990	0.81
1991	0.81
1992	0.81
1993	0.81
1994	0.81
1995	0.81
1996	0.81
1997	0.81
1998	0.81
1999	0.81
2000	0.81
2001	0.81
2002	0.81
2003	0.81
2004	0.81
2005	0.81
2006	0.81
2007	0.81
2008	0.81
2009	0.81
2010	0.81
2011	0.81
2012	0.81
2013	0.81
2014	0.81
2015	0.81
2016	0.81
2017	0.81
2018	0.81
2019	0.81
2020	0.81
2021	0.81
2022	0.8
2023	0.8
2024	0.8
2025	0.8
2026	0.8
2027	0.8
2028	0.8
2029	0.8
2030	0.8
2031	0.8
2032	0.8
2033	0.8
2034	0.8
2035	0.8
2036	0.8
2037	0.8
2038	0.8
2039	0.8
2040	0.79
2041	0.79
2042	0.79
2043	0.79
2044	0.79
2045	0.79
2046	0.79
2047	0.79
2048	0.79
2049	0.79
2050	0.79
2051	0.79
2052	0.79
2053	0.79
2054	0.79
2055	0.79
2056	0.79
2057	0.79
2058	0.79
2059	0.79
2060	0.79
2061	0.79
2062	0.79
2063	0.79
2064	0.79
2065	0.79
2066	0.79
2067	0.79
2068	0.78
2069	0.78
2070	0.78
2071	0.78
2072	0.78
2073	0.78
2074	0.78
2075	0.78
2076	0.78
2077	0.78
2078	0.78
2079	0.78
2080	0.78
2081	0.78
2082	0.78
2083	0.78
2084	0.78
2085	0.78
2086	0.78
2087	0.78
2088	0.78
2089	0.78
2090	0.78
2091	0.78
2092	0.78
2093	0.78
2094	0.78
2095	0.78
2096	0.78
2097	0.78
2098	0.78
[truncated: 302 more rows]
